# Supplementary material for: Unmasking AlphaFold to integrate experiments and predictions in multimeric complexes
Source: Nat Commun. 2024 Oct 9;15:8724. doi: 10.1038/s41467-024-52951-w (PMC11461844; doi:10.1038/s41467-024-52951-w)
Supplement: Supplementary file 8 — Source Data [file 41467_2024_52951_MOESM8_ESM.zip]

Archive with 12 entries (12 files):
- CASP15_all.csv
- CASP15_homology.csv
- clpb_casein.csv
- clpb.csv
- H1111.csv
- H1142_dockq.csv
- H1142_irmsd.csv
- H1142_perturbation_test.csv
- nf1.csv
- rubisco_plddt_rmsd.csv
- T1109.csv
- T1110.csv
