# Supplementary material for: Unmasking AlphaFold to integrate experiments and predictions in multimeric complexes
Source: Nat Commun. 2024 Oct 9;15:8724. doi: 10.1038/s41467-024-52951-w (PMC11461844; doi:10.1038/s41467-024-52951-w)
Supplement: Supplementary file 8 — Source Data [file 41467_2024_52951_MOESM8_ESM.zip › CASP15_all.csv]

	Target	DockQ	Ranking confidence	MSA	Templates
0	7pu4	0.711	0.929	MSA	Standard
1	7q8e	0.63	0.926	MSA	Standard
2	7qaj	0.683	0.831	MSA	Standard
3	7qot	0.764	0.85	MSA	Standard
4	7r3z	0.884	0.91	MSA	Standard
5	7rb3	0.905	0.929	MSA	Standard
6	7tui	0.635	0.858	MSA	Standard
7	7tvj	0.39	0.745	MSA	Standard
8	7u64	0.865	0.916	MSA	Standard
9	7uc8	0.03	0.265	MSA	Standard
10	7ucq	0.04	0.288	MSA	Standard
11	7ufw	0.006	0.379	MSA	Standard
12	7ui8	0.811	0.908	MSA	Standard
13	7uie	0.024	0.275	MSA	Standard
14	7uj3	0.835	0.824	MSA	Standard
15	7ujv	0.812	0.9	MSA	Standard
16	7umb	0.902	0.835	MSA	Standard
17	7urv	0.528	0.508	MSA	Standard
18	7wge	0.728	0.789	MSA	Standard
19	7wko	0.815	0.849	MSA	Standard
20	7wqu	0.875	0.903	MSA	Standard
21	7wr6	0.079	0.252	MSA	Standard
22	7x6v	0.538	0.728	MSA	Standard
23	7xad	0.844	0.862	MSA	Standard
24	7xae	0.052	0.463	MSA	Standard
25	7xky	0.866	0.921	MSA	Standard
26	7xpc	0.011	0.389	MSA	Standard
27	7xsu	0.004	0.343	MSA	Standard
28	7xvk	0.402	0.676	MSA	Standard
29	7xvo	0.011	0.546	MSA	Standard
30	7y4a	0.885	0.889	MSA	Standard
31	7yaj	0.006	0.271	MSA	Standard
32	7yd3	0.904	0.914	MSA	Standard
33	7yk3	0.667	0.902	MSA	Standard
34	7yls	0.871	0.93	MSA	Standard
35	7ymf	0.007	0.836	MSA	Standard
36	7yn3	0.011	0.483	MSA	Standard
37	7ysp	0.657	0.91	MSA	Standard
38	7ytu	0.757	0.784	MSA	Standard
39	7yui	0.59	0.767	MSA	Standard
40	7z3q	0.905	0.822	MSA	Standard
41	7zau	0.362	0.311	MSA	Standard
42	7zch	0.076	0.564	MSA	Standard
43	7zcm	0.805	0.93	MSA	Standard
44	7zjv	0.725	0.881	MSA	Standard
45	7zt6	0.853	0.784	MSA	Standard
46	7zv9	0.65	0.798	MSA	Standard
47	8a82	0.886	0.954	MSA	Standard
48	8abq	0.814	0.844	MSA	Standard
49	8ain	0.887	0.904	MSA	Standard
50	8alk	0.047	0.466	MSA	Standard
51	8alm	0.389	0.597	MSA	Standard
52	8aom	0.643	0.78	MSA	Standard
53	8apy	0.521	0.619	MSA	Standard
54	8arb	0.747	0.808	MSA	Standard
55	8arc	0.783	0.826	MSA	Standard
56	8av2	0.492	0.267	MSA	Standard
57	8b06	0.923	0.939	MSA	Standard
58	8b14	0.082	0.407	MSA	Standard
59	8b3s	0.011	0.29	MSA	Standard
60	8b54	0.923	0.958	MSA	Standard
61	8b8v	0.467	0.842	MSA	Standard
62	8ba1	0.663	0.878	MSA	Standard
63	8bb7	0.009	0.63	MSA	Standard
64	8bby	0.559	0.673	MSA	Standard
65	8bcg	0.775	0.927	MSA	Standard
66	8bct	0.803	0.826	MSA	Standard
67	8be2	0.058	0.496	MSA	Standard
68	8bj8	0.957	0.964	MSA	Standard
69	8bmx	0.684	0.869	MSA	Standard
70	8bos	0.892	0.925	MSA	Standard
71	8boz	0.01	0.311	MSA	Standard
72	8br1	0.794	0.921	MSA	Standard
73	8brt	0.792	0.963	MSA	Standard
74	8bs9	0.91	0.951	MSA	Standard
75	8buz	0.638	0.821	MSA	Standard
76	8byp	0.332	0.681	MSA	Standard
77	8bzr	0.01	0.349	MSA	Standard
78	8c02	0.071	0.383	MSA	Standard
79	8c0j	0.824	0.891	MSA	Standard
80	8c26	0.913	0.802	MSA	Standard
81	8c3l	0.852	0.84	MSA	Standard
82	8c44	0.86	0.856	MSA	Standard
83	8c7v	0.84	0.934	MSA	Standard
84	8c8g	0.006	0.268	MSA	Standard
85	8cff	0.969	0.971	MSA	Standard
86	8ck8	0.778	0.858	MSA	Standard
87	8cqz	0.808	0.822	MSA	Standard
88	8ct8	0.511	0.843	MSA	Standard
89	8cuw	0.751	0.781	MSA	Standard
90	8cws	0.012	0.553	MSA	Standard
91	8cxj	0.952	0.91	MSA	Standard
92	8cxr	0.894	0.885	MSA	Standard
93	8cyi	0.872	0.949	MSA	Standard
94	8czg	0.922	0.908	MSA	Standard
95	8d52	0.703	0.882	MSA	Standard
96	8d5v	0.786	0.789	MSA	Standard
97	8dac	0.698	0.721	MSA	Standard
98	8dc0	0.872	0.797	MSA	Standard
99	8dd7	0.382	0.639	MSA	Standard
100	8dml	0.897	0.898	MSA	Standard
101	8dwl	0.889	0.904	MSA	Standard
102	8dy5	0.035	0.286	MSA	Standard
103	8dye	0.056	0.425	MSA	Standard
104	8e0e	0.633	0.928	MSA	Standard
105	8e1d	0.067	0.442	MSA	Standard
106	8efw	0.545	0.926	MSA	Standard
107	8eho	0.909	0.879	MSA	Standard
108	8el8	0.061	0.63	MSA	Standard
109	8en0	0.008	0.447	MSA	Standard
110	8enf	0.686	0.862	MSA	Standard
111	8eoj	0.657	0.861	MSA	Standard
112	8exf	0.033	0.293	MSA	Standard
113	8ey0	0.872	0.931	MSA	Standard
114	8ey4	0.785	0.866	MSA	Standard
115	8ezk	0.027	0.373	MSA	Standard
116	8ezm	0.053	0.751	MSA	Standard
117	8ezs	0.711	0.935	MSA	Standard
118	8f0m	0.024	0.569	MSA	Standard
119	8f2p	0.931	0.8	MSA	Standard
120	8f2v	0.776	0.836	MSA	Standard
121	8f6d	0.026	0.49	MSA	Standard
122	8f7d	0.051	0.718	MSA	Standard
123	8far	0.865	0.883	MSA	Standard
124	8fml	0.184	0.758	MSA	Standard
125	8fn9	0.822	0.889	MSA	Standard
126	8fo2	0.002	0.829	MSA	Standard
127	8fzz	0.109	0.822	MSA	Standard
128	8g0k	0.134	0.908	MSA	Standard
129	8g0q	0.729	0.843	MSA	Standard
130	8g3k	0.011	0.702	MSA	Standard
131	8g4e	0.01	0.24	MSA	Standard
132	8g4y	0.025	0.843	MSA	Standard
133	8g9p	0.191	0.568	MSA	Standard
134	8gja	0.708	0.878	MSA	Standard
135	8gji	0.735	0.901	MSA	Standard
136	8gkm	0.934	0.952	MSA	Standard
137	8glc	0.921	0.949	MSA	Standard
138	8gm5	0.881	0.8	MSA	Standard
139	8gp6	0.659	0.807	MSA	Standard
140	8grj	0.935	0.922	MSA	Standard
141	8gs1	0.877	0.905	MSA	Standard
142	8gt0	0.73	0.928	MSA	Standard
143	8gt5	0.916	0.948	MSA	Standard
144	8gtj	0.016	0.274	MSA	Standard
145	8gtk	0.055	0.253	MSA	Standard
146	8gtm	0.029	0.259	MSA	Standard
147	8gtx	0.954	0.933	MSA	Standard
148	8gu7	0.206	0.736	MSA	Standard
149	8gv0	0.849	0.931	MSA	Standard
150	8gxe	0.018	0.449	MSA	Standard
151	8gzy	0.251	0.326	MSA	Standard
152	8h0n	0.681	0.888	MSA	Standard
153	8h3y	0.007	0.428	MSA	Standard
154	8h4x	0.919	0.943	MSA	Standard
155	8h5b	0.752	0.876	MSA	Standard
156	8h63	0.753	0.916	MSA	Standard
157	8h8a	0.016	0.319	MSA	Standard
158	8hbe	0.832	0.797	MSA	Standard
159	8hbf	0.193	0.795	MSA	Standard
160	8hbn	0.74	0.845	MSA	Standard
161	8hd8	0.825	0.905	MSA	Standard
162	8hgi	0.008	0.478	MSA	Standard
163	8hhj	0.677	0.867	MSA	Standard
164	8hi7	0.753	0.901	MSA	Standard
165	8hin	0.871	0.789	MSA	Standard
166	8hkh	0.009	0.281	MSA	Standard
167	8hln	0.012	0.844	MSA	Standard
168	8hm3	0.029	0.627	MSA	Standard
169	8hq1	0.735	0.877	MSA	Standard
170	8hq2	0.619	0.878	MSA	Standard
171	8hsf	0.585	0.733	MSA	Standard
172	8hsk	0.728	0.737	MSA	Standard
173	8i2f	0.893	0.889	MSA	Standard
174	8i3g	0.82	0.808	MSA	Standard
175	8i4g	0.007	0.308	MSA	Standard
176	8i5w	0.914	0.929	MSA	Standard
177	8i9q	0.293	0.523	MSA	Standard
178	8igc	0.864	0.91	MSA	Standard
179	8ij9	0.413	0.797	MSA	Standard
180	8ilx	0.8	0.874	MSA	Standard
181	8ipl	0.876	0.83	MSA	Standard
182	8ipq	0.636	0.783	MSA	Standard
183	8ipr	0.391	0.777	MSA	Standard
184	8iy6	0.89	0.887	MSA	Standard
185	8j1n	0.006	0.337	MSA	Standard
186	8j64	0.788	0.86	MSA	Standard
187	8j83	0.865	0.939	MSA	Standard
188	8jd1	0.06	0.686	MSA	Standard
189	8jd4	0.532	0.671	MSA	Standard
190	8jmr	0.773	0.884	MSA	Standard
191	8jwj	0.841	0.894	MSA	Standard
192	8jyg	0.951	0.963	MSA	Standard
193	8k00	0.053	0.612	MSA	Standard
194	8k2w	0.028	0.557	MSA	Standard
195	8k4r	0.72	0.819	MSA	Standard
196	8k5r	0.806	0.906	MSA	Standard
197	8odr	0.008	0.858	MSA	Standard
198	8ojh	0.866	0.873	MSA	Standard
199	8om5	0.329	0.783	MSA	Standard
200	8omq	0.258	0.783	MSA	Standard
201	8omu	0.111	0.291	MSA	Standard
202	8ont	0.086	0.378	MSA	Standard
203	8oof	0.823	0.703	MSA	Standard
204	8orn	0.641	0.78	MSA	Standard
205	8ov4	0.907	0.919	MSA	Standard
206	8oyp	0.839	0.911	MSA	Standard
207	8ozc	0.595	0.885	MSA	Standard
208	8p50	0.006	0.77	MSA	Standard
209	8p81	0.649	0.88	MSA	Standard
210	8p98	0.616	0.891	MSA	Standard
211	8pbx	0.851	0.865	MSA	Standard
212	8pfc	0.821	0.817	MSA	Standard
213	8pfd	0.008	0.357	MSA	Standard
214	8phv	0.592	0.853	MSA	Standard
215	8pn6	0.909	0.886	MSA	Standard
216	8pq7	0.835	0.89	MSA	Standard
217	8pwb	0.907	0.926	MSA	Standard
218	8q00	0.867	0.886	MSA	Standard
219	8qel	0.74	0.873	MSA	Standard
220	8qyu	0.325	0.821	MSA	Standard
221	8sah	0.881	0.923	MSA	Standard
222	8sbb	0.005	0.788	MSA	Standard
223	8sg7	0.574	0.731	MSA	Standard
224	8sgd	0.788	0.819	MSA	Standard
225	8sjj	0.742	0.764	MSA	Standard
226	8skk	0.606	0.811	MSA	Standard
227	8sso	0.018	0.821	MSA	Standard
228	8ssp	0.032	0.589	MSA	Standard
229	8st7	0.627	0.735	MSA	Standard
230	8st9	0.937	0.903	MSA	Standard
231	8sym	0.892	0.884	MSA	Standard
232	8t1c	0.005	0.477	MSA	Standard
233	8t3k	0.692	0.851	MSA	Standard
234	8t5e	0.731	0.889	MSA	Standard
235	8t7f	0.515	0.883	MSA	Standard
236	8t7v	0.852	0.912	MSA	Standard
237	8tfq	0.831	0.78	MSA	Standard
238	8tj3	0.217	0.863	MSA	Standard
239	8tu6	0.805	0.85	MSA	Standard
240	8twd	0.679	0.884	MSA	Standard
241	8tzb	0.464	0.54	MSA	Standard
242	8tzc	0.648	0.505	MSA	Standard
243	8tzh	0.531	0.528	MSA	Standard
244	8u45	0.944	0.93	MSA	Standard
245	8uc6	0.152	0.79	MSA	Standard
246	8uqn	0.912	0.883	MSA	Standard
247	8w6x	0.943	0.975	MSA	Standard
248	8wa5	0.828	0.915	MSA	Standard
249	8wqr	0.564	0.916	MSA	Standard
250	8wtd	0.004	0.323	MSA	Standard
0	7pu4	0.723	0.882	no MSA	Standard
1	7q8e	0.911	0.841	no MSA	Standard
2	7qaj	0.11	0.7	no MSA	Standard
3	7qot	0.588	0.756	no MSA	Standard
4	7r3z	0.79	0.898	no MSA	Standard
5	7rb3	0.818	0.854	no MSA	Standard
6	7tvj	0.159	0.689	no MSA	Standard
7	7u64	0.862	0.807	no MSA	Standard
8	7uc8	0.005	0.191	no MSA	Standard
9	7ucq	0.028	0.21	no MSA	Standard
10	7ufw	0.006	0.216	no MSA	Standard
11	7ui8	0.769	0.844	no MSA	Standard
12	7uie	0.008	0.274	no MSA	Standard
13	7uj3	0.827	0.818	no MSA	Standard
14	7ujv	0.523	0.762	no MSA	Standard
15	7umb	0.931	0.784	no MSA	Standard
16	7urv	0.017	0.219	no MSA	Standard
17	7wge	0.012	0.277	no MSA	Standard
18	7wko	0.028	0.177	no MSA	Standard
19	7wqu	0.762	0.773	no MSA	Standard
20	7wr6	0.065	0.221	no MSA	Standard
21	7x6v	0.005	0.353	no MSA	Standard
22	7xad	0.777	0.779	no MSA	Standard
23	7xky	0.842	0.881	no MSA	Standard
24	7xpc	0.047	0.292	no MSA	Standard
25	7xsu	0.005	0.31	no MSA	Standard
26	7xvk	0.004	0.224	no MSA	Standard
27	7xvo	0.024	0.239	no MSA	Standard
28	7y4a	0.031	0.241	no MSA	Standard
29	7yaj	0.019	0.328	no MSA	Standard
30	7yd3	0.82	0.865	no MSA	Standard
31	7yk3	0.046	0.218	no MSA	Standard
32	7yls	0.245	0.381	no MSA	Standard
33	7ymf	0.01	0.614	no MSA	Standard
34	7yn3	0.031	0.148	no MSA	Standard
35	7ysp	0.624	0.85	no MSA	Standard
36	7ytu	0.362	0.282	no MSA	Standard
37	7yui	0.008	0.125	no MSA	Standard
38	7z3q	0.018	0.183	no MSA	Standard
39	7zau	0.44	0.333	no MSA	Standard
40	7zch	0.008	0.441	no MSA	Standard
41	7zcm	0.74	0.847	no MSA	Standard
42	7zjv	0.553	0.553	no MSA	Standard
43	7zt6	0.574	0.755	no MSA	Standard
44	7zv9	0.003	0.266	no MSA	Standard
45	8a82	0.037	0.27	no MSA	Standard
46	8abq	0.77	0.733	no MSA	Standard
47	8ain	0.861	0.846	no MSA	Standard
48	8alk	0.008	0.171	no MSA	Standard
49	8alm	0.571	0.439	no MSA	Standard
50	8aom	0.719	0.564	no MSA	Standard
51	8apy	0.482	0.595	no MSA	Standard
52	8arb	0.069	0.369	no MSA	Standard
53	8arc	0.704	0.795	no MSA	Standard
54	8av2	0.011	0.222	no MSA	Standard
55	8b06	0.89	0.764	no MSA	Standard
56	8b14	0.01	0.249	no MSA	Standard
57	8b3s	0.011	0.174	no MSA	Standard
58	8b54	0.914	0.916	no MSA	Standard
59	8b8v	0.867	0.731	no MSA	Standard
60	8ba1	0.023	0.116	no MSA	Standard
61	8bb7	0.014	0.281	no MSA	Standard
62	8bby	0.541	0.698	no MSA	Standard
63	8bcg	0.006	0.459	no MSA	Standard
64	8be2	0.754	0.644	no MSA	Standard
65	8bj8	0.909	0.92	no MSA	Standard
66	8bmx	0.042	0.348	no MSA	Standard
67	8bos	0.391	0.33	no MSA	Standard
68	8boz	0.028	0.161	no MSA	Standard
69	8br1	0.719	0.701	no MSA	Standard
70	8brt	0.786	0.939	no MSA	Standard
71	8bs9	0.012	0.288	no MSA	Standard
72	8buz	0.007	0.344	no MSA	Standard
73	8byp	0.004	0.283	no MSA	Standard
74	8bzr	0.03	0.235	no MSA	Standard
75	8c02	0.098	0.35	no MSA	Standard
76	8c0j	0.801	0.721	no MSA	Standard
77	8c26	0.723	0.774	no MSA	Standard
78	8c3l	0.069	0.227	no MSA	Standard
79	8c44	0.005	0.259	no MSA	Standard
80	8c7v	0.749	0.818	no MSA	Standard
81	8cff	0.959	0.945	no MSA	Standard
82	8ck8	0.683	0.659	no MSA	Standard
83	8cqz	0.867	0.743	no MSA	Standard
84	8ct8	0.747	0.77	no MSA	Standard
85	8cuw	0.787	0.506	no MSA	Standard
86	8cws	0.01	0.449	no MSA	Standard
87	8cxr	0.543	0.438	no MSA	Standard
88	8cyi	0.056	0.312	no MSA	Standard
89	8czg	0.842	0.885	no MSA	Standard
90	8d52	0.682	0.629	no MSA	Standard
91	8d5v	0.02	0.157	no MSA	Standard
92	8dac	0.728	0.603	no MSA	Standard
93	8dc0	0.009	0.209	no MSA	Standard
94	8dd7	0.007	0.258	no MSA	Standard
95	8dml	0.853	0.881	no MSA	Standard
96	8dwl	0.198	0.692	no MSA	Standard
97	8dy5	0.009	0.168	no MSA	Standard
98	8dye	0.015	0.368	no MSA	Standard
99	8e0e	0.007	0.391	no MSA	Standard
100	8e1d	0.091	0.276	no MSA	Standard
101	8efw	0.046	0.218	no MSA	Standard
102	8eho	0.016	0.163	no MSA	Standard
103	8el8	0.02	0.346	no MSA	Standard
104	8en0	0.014	0.399	no MSA	Standard
105	8enf	0.611	0.616	no MSA	Standard
106	8eoj	0.681	0.791	no MSA	Standard
107	8exf	0.016	0.236	no MSA	Standard
108	8ey0	0.858	0.856	no MSA	Standard
109	8ey4	0.104	0.207	no MSA	Standard
110	8ezk	0.065	0.198	no MSA	Standard
111	8ezm	0.021	0.194	no MSA	Standard
112	8ezs	0.858	0.799	no MSA	Standard
113	8f0m	0.165	0.285	no MSA	Standard
114	8f2p	0.053	0.641	no MSA	Standard
115	8f2v	0.602	0.667	no MSA	Standard
116	8f6d	0.011	0.246	no MSA	Standard
117	8f7d	0.005	0.348	no MSA	Standard
118	8far	0.883	0.832	no MSA	Standard
119	8fml	0.016	0.292	no MSA	Standard
120	8fn9	0.009	0.237	no MSA	Standard
121	8fo2	0.003	0.432	no MSA	Standard
122	8fzz	0.026	0.222	no MSA	Standard
123	8g0k	0.028	0.203	no MSA	Standard
124	8g0q	0.692	0.774	no MSA	Standard
125	8g3k	0.099	0.237	no MSA	Standard
126	8g4e	0.029	0.312	no MSA	Standard
127	8g4y	0.04	0.252	no MSA	Standard
128	8g9p	0.03	0.227	no MSA	Standard
129	8gja	0.127	0.515	no MSA	Standard
130	8gji	0.763	0.883	no MSA	Standard
131	8glc	0.025	0.333	no MSA	Standard
132	8gm5	0.669	0.706	no MSA	Standard
133	8gp6	0.008	0.151	no MSA	Standard
134	8grj	0.94	0.889	no MSA	Standard
135	8gs1	0.014	0.144	no MSA	Standard
136	8gt0	0.689	0.864	no MSA	Standard
137	8gt5	0.009	0.261	no MSA	Standard
138	8gtj	0.186	0.218	no MSA	Standard
139	8gtk	0.015	0.226	no MSA	Standard
140	8gtm	0.034	0.215	no MSA	Standard
141	8gtx	0.92	0.904	no MSA	Standard
142	8gv0	0.806	0.789	no MSA	Standard
143	8gxe	0.022	0.289	no MSA	Standard
144	8gzy	0.092	0.392	no MSA	Standard
145	8h0n	0.502	0.718	no MSA	Standard
146	8h3y	0.005	0.349	no MSA	Standard
147	8h4x	0.917	0.913	no MSA	Standard
148	8h5b	0.026	0.498	no MSA	Standard
149	8h63	0.766	0.868	no MSA	Standard
150	8h8a	0.008	0.29	no MSA	Standard
151	8hbe	0.832	0.816	no MSA	Standard
152	8hbf	0.179	0.813	no MSA	Standard
153	8hbn	0.483	0.746	no MSA	Standard
154	8hd8	0.489	0.841	no MSA	Standard
155	8hgi	0.028	0.232	no MSA	Standard
156	8hhj	0.042	0.107	no MSA	Standard
157	8hi7	0.011	0.246	no MSA	Standard
158	8hin	0.025	0.421	no MSA	Standard
159	8hkh	0.009	0.317	no MSA	Standard
160	8hln	0.521	0.233	no MSA	Standard
161	8hm3	0.009	0.278	no MSA	Standard
162	8hq1	0.61	0.821	no MSA	Standard
163	8hq2	0.602	0.826	no MSA	Standard
164	8hsf	0.106	0.435	no MSA	Standard
165	8hsk	0.789	0.623	no MSA	Standard
166	8i2f	0.806	0.663	no MSA	Standard
167	8i4g	0.006	0.299	no MSA	Standard
168	8i5w	0.909	0.881	no MSA	Standard
169	8i9q	0.02	0.246	no MSA	Standard
170	8igc	0.851	0.877	no MSA	Standard
171	8ij9	0.022	0.321	no MSA	Standard
172	8ilx	0.01	0.624	no MSA	Standard
173	8ipl	0.851	0.763	no MSA	Standard
174	8ipq	0.391	0.671	no MSA	Standard
175	8ipr	0.486	0.684	no MSA	Standard
176	8iy6	0.009	0.485	no MSA	Standard
177	8j1n	0.005	0.384	no MSA	Standard
178	8j64	0.268	0.317	no MSA	Standard
179	8j83	0.526	0.865	no MSA	Standard
180	8jd1	0.05	0.508	no MSA	Standard
181	8jd4	0.093	0.466	no MSA	Standard
182	8jmr	0.026	0.33	no MSA	Standard
183	8jwj	0.014	0.161	no MSA	Standard
184	8jyg	0.905	0.944	no MSA	Standard
185	8k00	0.739	0.809	no MSA	Standard
186	8k2w	0.025	0.258	no MSA	Standard
187	8k4r	0.227	0.377	no MSA	Standard
188	8k5r	0.811	0.822	no MSA	Standard
189	8odr	0.008	0.799	no MSA	Standard
190	8ojh	0.742	0.784	no MSA	Standard
191	8om5	0.31	0.735	no MSA	Standard
192	8omq	0.184	0.733	no MSA	Standard
193	8omu	0.091	0.237	no MSA	Standard
194	8ont	0.038	0.656	no MSA	Standard
195	8oof	0.795	0.59	no MSA	Standard
196	8orn	0.683	0.731	no MSA	Standard
197	8ov4	0.935	0.87	no MSA	Standard
198	8oyp	0.046	0.36	no MSA	Standard
199	8ozc	0.008	0.192	no MSA	Standard
200	8p81	0.654	0.841	no MSA	Standard
201	8p98	0.097	0.333	no MSA	Standard
202	8pbx	0.73	0.775	no MSA	Standard
203	8pfc	0.02	0.139	no MSA	Standard
204	8pfd	0.014	0.39	no MSA	Standard
205	8phv	0.048	0.265	no MSA	Standard
206	8pn6	0.909	0.848	no MSA	Standard
207	8pq7	0.014	0.279	no MSA	Standard
208	8pwb	0.917	0.891	no MSA	Standard
209	8q00	0.022	0.142	no MSA	Standard
210	8qel	0.71	0.418	no MSA	Standard
211	8qyu	0.003	0.782	no MSA	Standard
212	8sah	0.017	0.344	no MSA	Standard
213	8sbb	0.015	0.169	no MSA	Standard
214	8sg7	0.048	0.367	no MSA	Standard
215	8sgd	0.732	0.663	no MSA	Standard
216	8sjj	0.014	0.736	no MSA	Standard
217	8skk	0.632	0.72	no MSA	Standard
218	8sso	0.017	0.384	no MSA	Standard
219	8ssp	0.035	0.27	no MSA	Standard
220	8st9	0.015	0.281	no MSA	Standard
221	8sym	0.01	0.378	no MSA	Standard
222	8t1c	0.01	0.478	no MSA	Standard
223	8t3k	0.349	0.798	no MSA	Standard
224	8t5e	0.734	0.878	no MSA	Standard
225	8t7f	0.48	0.815	no MSA	Standard
226	8t7v	0.008	0.322	no MSA	Standard
227	8tfq	0.506	0.549	no MSA	Standard
228	8tj3	0.163	0.564	no MSA	Standard
229	8tu6	0.809	0.821	no MSA	Standard
230	8twd	0.021	0.52	no MSA	Standard
231	8tzc	0.492	0.638	no MSA	Standard
232	8u45	0.911	0.89	no MSA	Standard
233	8uc6	0.066	0.473	no MSA	Standard
234	8uqn	0.004	0.338	no MSA	Standard
235	8w6x	0.921	0.954	no MSA	Standard
236	8wa5	0.806	0.878	no MSA	Standard
237	8wqr	0.029	0.328	no MSA	Standard
238	8wtd	0.004	0.582	no MSA	Standard
0	7pu4	0.916	0.916	MSA	Masked
1	7q8e	0.665	0.935	MSA	Masked
2	7qaj	0.993	0.932	MSA	Masked
3	7qot	0.78	0.845	MSA	Masked
4	7r3z	0.969	0.91	MSA	Masked
5	7rb3	0.946	0.946	MSA	Masked
6	7tvj	0.955	0.926	MSA	Masked
7	7u64	0.972	0.938	MSA	Masked
8	7uc8	0.01	0.452	MSA	Masked
9	7ucq	0.988	0.876	MSA	Masked
10	7ufw	0.005	0.503	MSA	Masked
11	7ui8	0.879	0.918	MSA	Masked
12	7uie	0.015	0.261	MSA	Masked
13	7uj3	0.892	0.827	MSA	Masked
14	7ujv	0.974	0.939	MSA	Masked
15	7umb	0.939	0.851	MSA	Masked
16	7urv	0.914	0.881	MSA	Masked
17	7wge	0.88	0.881	MSA	Masked
18	7wko	0.977	0.892	MSA	Masked
19	7wqu	0.897	0.913	MSA	Masked
20	7wr6	0.13	0.251	MSA	Masked
21	7x6v	0.519	0.733	MSA	Masked
22	7xad	0.912	0.869	MSA	Masked
23	7xae	0.054	0.669	MSA	Masked
24	7xky	0.975	0.948	MSA	Masked
25	7xpc	0.085	0.829	MSA	Masked
26	7xsu	0.005	0.414	MSA	Masked
27	7xvk	0.756	0.811	MSA	Masked
28	7xvo	0.915	0.929	MSA	Masked
29	7y4a	0.973	0.906	MSA	Masked
30	7yaj	0.006	0.276	MSA	Masked
31	7yd3	0.962	0.937	MSA	Masked
32	7yk3	0.978	0.929	MSA	Masked
33	7yls	0.988	0.963	MSA	Masked
34	7ymf	0.007	0.806	MSA	Masked
35	7yn3	0.087	0.358	MSA	Masked
36	7ysp	0.671	0.917	MSA	Masked
37	7ytu	0.765	0.781	MSA	Masked
38	7yui	0.627	0.821	MSA	Masked
39	7z3q	0.936	0.835	MSA	Masked
40	7zau	0.082	0.365	MSA	Masked
41	7zch	0.006	0.385	MSA	Masked
42	7zcm	0.883	0.928	MSA	Masked
43	7zjv	0.915	0.944	MSA	Masked
44	7zt6	0.904	0.829	MSA	Masked
45	7zv9	0.763	0.789	MSA	Masked
46	8a82	0.986	0.963	MSA	Masked
47	8abq	0.855	0.843	MSA	Masked
48	8ain	0.94	0.918	MSA	Masked
49	8alk	0.582	0.876	MSA	Masked
50	8alm	0.758	0.783	MSA	Masked
51	8aom	0.934	0.893	MSA	Masked
52	8apy	0.941	0.919	MSA	Masked
53	8arb	0.813	0.831	MSA	Masked
54	8arc	0.89	0.852	MSA	Masked
55	8av2	0.964	0.901	MSA	Masked
56	8b06	0.978	0.948	MSA	Masked
57	8b14	0.966	0.938	MSA	Masked
58	8b3s	0.01	0.355	MSA	Masked
59	8b54	0.961	0.957	MSA	Masked
60	8b8v	0.582	0.862	MSA	Masked
61	8ba1	0.684	0.862	MSA	Masked
62	8bb7	0.012	0.335	MSA	Masked
63	8bby	0.852	0.776	MSA	Masked
64	8bcg	0.961	0.951	MSA	Masked
65	8bct	0.92	0.853	MSA	Masked
66	8be2	0.059	0.574	MSA	Masked
67	8bj8	0.983	0.97	MSA	Masked
68	8bmx	0.943	0.91	MSA	Masked
69	8bos	0.954	0.941	MSA	Masked
70	8boz	0.727	0.885	MSA	Masked
71	8br1	0.977	0.948	MSA	Masked
72	8brt	0.798	0.966	MSA	Masked
73	8bs9	0.955	0.957	MSA	Masked
74	8buz	0.845	0.855	MSA	Masked
75	8byp	0.889	0.94	MSA	Masked
76	8bzr	0.01	0.316	MSA	Masked
77	8c02	0.222	0.345	MSA	Masked
78	8c0j	0.839	0.902	MSA	Masked
79	8c26	0.94	0.801	MSA	Masked
80	8c3l	0.957	0.868	MSA	Masked
81	8c44	0.958	0.899	MSA	Masked
82	8c7v	0.983	0.948	MSA	Masked
83	8c8g	0.906	0.937	MSA	Masked
84	8cff	0.988	0.975	MSA	Masked
85	8ck8	0.932	0.861	MSA	Masked
86	8cqz	0.877	0.841	MSA	Masked
87	8ct8	0.643	0.857	MSA	Masked
88	8cuw	0.913	0.854	MSA	Masked
89	8cws	0.009	0.479	MSA	Masked
90	8cxj	0.96	0.911	MSA	Masked
91	8cxr	0.955	0.906	MSA	Masked
92	8cyi	0.963	0.965	MSA	Masked
93	8czg	0.936	0.918	MSA	Masked
94	8d52	0.686	0.883	MSA	Masked
95	8d5v	0.812	0.798	MSA	Masked
96	8dac	0.794	0.725	MSA	Masked
97	8dc0	0.936	0.841	MSA	Masked
98	8dd7	0.837	0.702	MSA	Masked
99	8dml	0.974	0.908	MSA	Masked
100	8dwl	0.905	0.916	MSA	Masked
101	8dy5	0.272	0.59	MSA	Masked
102	8dye	0.948	0.946	MSA	Masked
103	8e0e	0.93	0.946	MSA	Masked
104	8e1d	0.029	0.449	MSA	Masked
105	8efw	0.523	0.909	MSA	Masked
106	8eho	0.935	0.902	MSA	Masked
107	8el8	0.862	0.852	MSA	Masked
108	8en0	0.918	0.795	MSA	Masked
109	8enf	0.861	0.879	MSA	Masked
110	8eoj	0.667	0.841	MSA	Masked
111	8exf	0.756	0.842	MSA	Masked
112	8ey0	0.924	0.947	MSA	Masked
113	8ey4	0.973	0.884	MSA	Masked
114	8ezk	0.028	0.316	MSA	Masked
115	8ezm	0.043	0.315	MSA	Masked
116	8ezs	0.732	0.946	MSA	Masked
117	8f0m	0.945	0.898	MSA	Masked
118	8f2p	0.938	0.796	MSA	Masked
119	8f2v	0.822	0.853	MSA	Masked
120	8f6d	0.024	0.354	MSA	Masked
121	8f7d	0.043	0.7	MSA	Masked
122	8far	0.884	0.893	MSA	Masked
123	8fml	0.038	0.605	MSA	Masked
124	8fn9	0.941	0.892	MSA	Masked
125	8fo2	0.852	0.864	MSA	Masked
126	8fzz	0.138	0.909	MSA	Masked
127	8g0k	0.144	0.931	MSA	Masked
128	8g0q	0.898	0.844	MSA	Masked
129	8g3k	0.011	0.755	MSA	Masked
130	8g4e	0.047	0.25	MSA	Masked
131	8g4y	0.926	0.876	MSA	Masked
132	8g9p	0.076	0.483	MSA	Masked
133	8gja	0.938	0.904	MSA	Masked
134	8gji	0.766	0.912	MSA	Masked
135	8gkm	0.976	0.962	MSA	Masked
136	8glc	0.962	0.946	MSA	Masked
137	8gm5	0.949	0.83	MSA	Masked
138	8gp6	0.916	0.83	MSA	Masked
139	8grj	0.968	0.93	MSA	Masked
140	8gs1	0.968	0.935	MSA	Masked
141	8gt0	0.736	0.922	MSA	Masked
142	8gt5	0.983	0.959	MSA	Masked
143	8gtj	0.01	0.365	MSA	Masked
144	8gtk	0.008	0.355	MSA	Masked
145	8gtm	0.024	0.261	MSA	Masked
146	8gtx	0.963	0.941	MSA	Masked
147	8gu7	0.207	0.75	MSA	Masked
148	8gv0	0.864	0.928	MSA	Masked
149	8gxe	0.939	0.901	MSA	Masked
150	8gzy	0.788	0.753	MSA	Masked
151	8h0n	0.846	0.907	MSA	Masked
152	8h3y	0.947	0.921	MSA	Masked
153	8h4x	0.94	0.943	MSA	Masked
154	8h5b	0.837	0.897	MSA	Masked
155	8h63	0.967	0.956	MSA	Masked
156	8h8a	0.863	0.866	MSA	Masked
157	8hbe	0.916	0.891	MSA	Masked
158	8hbf	0.907	0.841	MSA	Masked
159	8hbn	0.895	0.862	MSA	Masked
160	8hd8	0.894	0.914	MSA	Masked
161	8hgi	0.008	0.295	MSA	Masked
162	8hhj	0.748	0.888	MSA	Masked
163	8hi7	0.81	0.931	MSA	Masked
164	8hin	0.955	0.84	MSA	Masked
165	8hkh	0.96	0.907	MSA	Masked
166	8hln	0.011	0.49	MSA	Masked
167	8hm3	0.928	0.907	MSA	Masked
168	8hq1	0.896	0.883	MSA	Masked
169	8hq2	0.78	0.892	MSA	Masked
170	8hsf	0.588	0.721	MSA	Masked
171	8hsk	0.817	0.731	MSA	Masked
172	8i2f	0.984	0.925	MSA	Masked
173	8i3g	0.916	0.865	MSA	Masked
174	8i4g	0.007	0.264	MSA	Masked
175	8i5w	0.96	0.938	MSA	Masked
176	8i9q	0.295	0.545	MSA	Masked
177	8igc	0.945	0.925	MSA	Masked
178	8ij9	0.847	0.893	MSA	Masked
179	8ilx	0.012	0.79	MSA	Masked
180	8ipl	0.909	0.839	MSA	Masked
181	8ipq	0.866	0.843	MSA	Masked
182	8ipr	0.904	0.92	MSA	Masked
183	8iy6	0.938	0.897	MSA	Masked
184	8j1n	0.938	0.866	MSA	Masked
185	8j64	0.96	0.892	MSA	Masked
186	8j83	0.964	0.962	MSA	Masked
187	8jd1	0.06	0.679	MSA	Masked
188	8jd4	0.614	0.722	MSA	Masked
189	8jmr	0.972	0.924	MSA	Masked
190	8jwj	0.939	0.914	MSA	Masked
191	8jyg	0.979	0.969	MSA	Masked
192	8k00	0.859	0.88	MSA	Masked
193	8k2w	0.03	0.434	MSA	Masked
194	8k4r	0.953	0.86	MSA	Masked
195	8k5r	0.89	0.914	MSA	Masked
196	8odr	0.008	0.855	MSA	Masked
197	8ojh	0.935	0.921	MSA	Masked
198	8om5	0.572	0.788	MSA	Masked
199	8omq	0.369	0.733	MSA	Masked
200	8omu	0.077	0.289	MSA	Masked
201	8ont	0.836	0.903	MSA	Masked
202	8oof	0.892	0.672	MSA	Masked
203	8orn	0.683	0.827	MSA	Masked
204	8ov4	0.959	0.922	MSA	Masked
205	8oyp	0.962	0.966	MSA	Masked
206	8ozc	0.697	0.897	MSA	Masked
207	8p50	0.003	0.597	MSA	Masked
208	8p81	0.745	0.869	MSA	Masked
209	8p98	0.896	0.92	MSA	Masked
210	8pbx	0.939	0.891	MSA	Masked
211	8pfc	0.973	0.879	MSA	Masked
212	8pfd	0.008	0.523	MSA	Masked
213	8phv	0.927	0.91	MSA	Masked
214	8pn6	0.925	0.885	MSA	Masked
215	8pq7	0.961	0.932	MSA	Masked
216	8pwb	0.94	0.924	MSA	Masked
217	8q00	0.966	0.955	MSA	Masked
218	8qel	0.853	0.885	MSA	Masked
219	8qyu	0.965	0.841	MSA	Masked
220	8sah	0.911	0.926	MSA	Masked
221	8sbb	0.029	0.272	MSA	Masked
222	8sg7	0.968	0.786	MSA	Masked
223	8sgd	0.978	0.909	MSA	Masked
224	8sjj	0.793	0.776	MSA	Masked
225	8skk	0.687	0.827	MSA	Masked
226	8sso	0.059	0.67	MSA	Masked
227	8ssp	0.059	0.296	MSA	Masked
228	8st7	0.88	0.924	MSA	Masked
229	8st9	0.959	0.93	MSA	Masked
230	8sym	0.956	0.894	MSA	Masked
231	8t1c	0.005	0.453	MSA	Masked
232	8t3k	0.666	0.855	MSA	Masked
233	8t5e	0.771	0.895	MSA	Masked
234	8t7f	0.579	0.896	MSA	Masked
235	8t7v	0.899	0.923	MSA	Masked
236	8tfq	0.972	0.92	MSA	Masked
237	8tj3	0.722	0.881	MSA	Masked
238	8tu6	0.9	0.865	MSA	Masked
239	8twd	0.692	0.91	MSA	Masked
240	8tzb	0.815	0.768	MSA	Masked
241	8tzc	0.126	0.333	MSA	Masked
242	8tzh	0.683	0.82	MSA	Masked
243	8u45	0.952	0.938	MSA	Masked
244	8uc6	0.249	0.509	MSA	Masked
245	8uqn	0.934	0.883	MSA	Masked
246	8w6x	0.948	0.976	MSA	Masked
247	8wa5	0.978	0.948	MSA	Masked
248	8wqr	0.619	0.914	MSA	Masked
249	8wtd	0.004	0.332	MSA	Masked
0	7pu4	0.942	0.884	no MSA	Masked
1	7q8e	0.925	0.889	no MSA	Masked
2	7qaj	0.971	0.887	no MSA	Masked
3	7qot	0.758	0.801	no MSA	Masked
4	7r3z	0.975	0.909	no MSA	Masked
5	7rb3	0.042	0.341	no MSA	Masked
6	7tvj	0.952	0.869	no MSA	Masked
7	7u64	0.965	0.896	no MSA	Masked
8	7uc8	0.006	0.731	no MSA	Masked
9	7ucq	0.01	0.213	no MSA	Masked
10	7ufw	0.004	0.71	no MSA	Masked
11	7ui8	0.956	0.879	no MSA	Masked
12	7uie	0.008	0.311	no MSA	Masked
13	7uj3	0.903	0.82	no MSA	Masked
14	7ujv	0.97	0.914	no MSA	Masked
15	7umb	0.947	0.793	no MSA	Masked
16	7urv	0.024	0.224	no MSA	Masked
17	7wge	0.918	0.834	no MSA	Masked
18	7wko	0.975	0.848	no MSA	Masked
19	7wqu	0.886	0.858	no MSA	Masked
20	7wr6	0.014	0.263	no MSA	Masked
21	7x6v	0.004	0.334	no MSA	Masked
22	7xad	0.923	0.808	no MSA	Masked
23	7xae	0.055	0.267	no MSA	Masked
24	7xky	0.966	0.913	no MSA	Masked
25	7xpc	0.005	0.474	no MSA	Masked
26	7xsu	0.007	0.467	no MSA	Masked
27	7xvk	0.007	0.198	no MSA	Masked
28	7xvo	0.041	0.242	no MSA	Masked
29	7y4a	0.967	0.848	no MSA	Masked
30	7yaj	0.048	0.545	no MSA	Masked
31	7yd3	0.97	0.893	no MSA	Masked
32	7yk3	0.965	0.876	no MSA	Masked
33	7yls	0.976	0.93	no MSA	Masked
34	7ymf	0.009	0.309	no MSA	Masked
35	7yn3	0.011	0.374	no MSA	Masked
36	7ysp	0.69	0.823	no MSA	Masked
37	7ytu	0.952	0.771	no MSA	Masked
38	7yui	0.672	0.723	no MSA	Masked
39	7z3q	0.015	0.206	no MSA	Masked
40	7zau	0.076	0.311	no MSA	Masked
41	7zch	0.004	0.266	no MSA	Masked
42	7zcm	0.894	0.848	no MSA	Masked
43	7zjv	0.931	0.834	no MSA	Masked
44	7zt6	0.936	0.776	no MSA	Masked
45	7zv9	0.005	0.254	no MSA	Masked
46	8a82	0.972	0.934	no MSA	Masked
47	8abq	0.887	0.819	no MSA	Masked
48	8ain	0.93	0.871	no MSA	Masked
49	8alk	0.928	0.876	no MSA	Masked
50	8alm	0.908	0.789	no MSA	Masked
51	8aom	0.938	0.797	no MSA	Masked
52	8apy	0.931	0.85	no MSA	Masked
53	8arb	0.841	0.767	no MSA	Masked
54	8arc	0.893	0.845	no MSA	Masked
55	8av2	0.855	0.566	no MSA	Masked
56	8b06	0.007	0.602	no MSA	Masked
57	8b14	0.946	0.875	no MSA	Masked
58	8b3s	0.01	0.218	no MSA	Masked
59	8b54	0.948	0.907	no MSA	Masked
60	8b8v	0.945	0.817	no MSA	Masked
61	8ba1	0.696	0.79	no MSA	Masked
62	8bb7	0.018	0.561	no MSA	Masked
63	8bby	0.868	0.779	no MSA	Masked
64	8bcg	0.003	0.415	no MSA	Masked
65	8bct	0.886	0.845	no MSA	Masked
66	8be2	0.934	0.852	no MSA	Masked
67	8bj8	0.974	0.946	no MSA	Masked
68	8bmx	0.927	0.865	no MSA	Masked
69	8bos	0.938	0.874	no MSA	Masked
70	8boz	0.008	0.372	no MSA	Masked
71	8br1	0.971	0.902	no MSA	Masked
72	8brt	0.975	0.927	no MSA	Masked
73	8bs9	0.946	0.921	no MSA	Masked
74	8buz	0.86	0.743	no MSA	Masked
75	8byp	0.062	0.35	no MSA	Masked
76	8bzr	0.024	0.201	no MSA	Masked
77	8c02	0.938	0.772	no MSA	Masked
78	8c0j	0.919	0.768	no MSA	Masked
79	8c26	0.943	0.77	no MSA	Masked
80	8c3l	0.061	0.204	no MSA	Masked
81	8c44	0.938	0.82	no MSA	Masked
82	8c7v	0.971	0.904	no MSA	Masked
83	8c8g	0.851	0.886	no MSA	Masked
84	8cff	0.017	0.529	no MSA	Masked
85	8ck8	0.971	0.809	no MSA	Masked
86	8cqz	0.947	0.721	no MSA	Masked
87	8ct8	0.949	0.825	no MSA	Masked
88	8cuw	0.901	0.699	no MSA	Masked
89	8cws	0.011	0.428	no MSA	Masked
90	8cxj	0.963	0.858	no MSA	Masked
91	8cxr	0.955	0.813	no MSA	Masked
92	8cyi	0.955	0.915	no MSA	Masked
93	8czg	0.937	0.897	no MSA	Masked
94	8d52	0.766	0.73	no MSA	Masked
95	8d5v	0.019	0.161	no MSA	Masked
96	8dac	0.788	0.59	no MSA	Masked
97	8dc0	0.01	0.226	no MSA	Masked
98	8dd7	0.007	0.286	no MSA	Masked
99	8dml	0.978	0.877	no MSA	Masked
100	8dwl	0.936	0.87	no MSA	Masked
101	8dy5	0.012	0.285	no MSA	Masked
102	8dye	0.943	0.916	no MSA	Masked
103	8e0e	0.02	0.252	no MSA	Masked
104	8e1d	0.047	0.239	no MSA	Masked
105	8efw	0.743	0.838	no MSA	Masked
106	8eho	0.051	0.261	no MSA	Masked
107	8el8	0.878	0.789	no MSA	Masked
108	8en0	0.028	0.674	no MSA	Masked
109	8enf	0.916	0.825	no MSA	Masked
110	8eoj	0.77	0.764	no MSA	Masked
111	8exf	0.889	0.795	no MSA	Masked
112	8ey0	0.925	0.864	no MSA	Masked
113	8ey4	0.964	0.846	no MSA	Masked
114	8ezk	0.01	0.187	no MSA	Masked
115	8ezm	0.017	0.2	no MSA	Masked
116	8ezs	0.939	0.89	no MSA	Masked
117	8f0m	0.96	0.877	no MSA	Masked
118	8f2p	0.033	0.186	no MSA	Masked
119	8f2v	0.878	0.784	no MSA	Masked
120	8f6d	0.063	0.246	no MSA	Masked
121	8f7d	0.014	0.478	no MSA	Masked
122	8far	0.906	0.822	no MSA	Masked
123	8fml	0.009	0.302	no MSA	Masked
124	8fn9	0.026	0.453	no MSA	Masked
125	8fo2	0.005	0.364	no MSA	Masked
126	8fzz	0.925	0.869	no MSA	Masked
127	8g0k	0.955	0.891	no MSA	Masked
128	8g0q	0.875	0.723	no MSA	Masked
129	8g3k	0.01	0.251	no MSA	Masked
130	8g4e	0.913	0.821	no MSA	Masked
131	8g4y	0.941	0.839	no MSA	Masked
132	8g9p	0.083	0.247	no MSA	Masked
133	8gja	0.947	0.876	no MSA	Masked
134	8gji	0.794	0.858	no MSA	Masked
135	8gkm	0.978	0.917	no MSA	Masked
136	8glc	0.963	0.887	no MSA	Masked
137	8gm5	0.94	0.755	no MSA	Masked
138	8gp6	0.885	0.751	no MSA	Masked
139	8grj	0.956	0.882	no MSA	Masked
140	8gs1	0.921	0.871	no MSA	Masked
141	8gt0	0.466	0.25	no MSA	Masked
142	8gt5	0.021	0.425	no MSA	Masked
143	8gtj	0.931	0.809	no MSA	Masked
144	8gtk	0.008	0.573	no MSA	Masked
145	8gtm	0.004	0.231	no MSA	Masked
146	8gtx	0.97	0.917	no MSA	Masked
147	8gu7	0.919	0.75	no MSA	Masked
148	8gv0	0.888	0.829	no MSA	Masked
149	8gxe	0.007	0.516	no MSA	Masked
150	8gzy	0.913	0.878	no MSA	Masked
151	8h0n	0.868	0.864	no MSA	Masked
152	8h3y	0.008	0.377	no MSA	Masked
153	8h4x	0.976	0.921	no MSA	Masked
154	8h5b	0.024	0.337	no MSA	Masked
155	8h63	0.96	0.915	no MSA	Masked
156	8h8a	0.009	0.296	no MSA	Masked
157	8hbe	0.917	0.849	no MSA	Masked
158	8hbf	0.911	0.811	no MSA	Masked
159	8hbn	0.912	0.831	no MSA	Masked
160	8hd8	0.884	0.866	no MSA	Masked
161	8hgi	0.04	0.293	no MSA	Masked
162	8hhj	0.052	0.5	no MSA	Masked
163	8hi7	0.928	0.86	no MSA	Masked
164	8hin	0.022	0.408	no MSA	Masked
165	8hkh	0.941	0.831	no MSA	Masked
166	8hln	0.595	0.756	no MSA	Masked
167	8hm3	0.871	0.808	no MSA	Masked
168	8hq1	0.839	0.762	no MSA	Masked
169	8hq2	0.891	0.835	no MSA	Masked
170	8hsf	0.855	0.597	no MSA	Masked
171	8hsk	0.906	0.676	no MSA	Masked
172	8i2f	0.965	0.871	no MSA	Masked
173	8i3g	0.956	0.868	no MSA	Masked
174	8i4g	0.003	0.247	no MSA	Masked
175	8i5w	0.958	0.896	no MSA	Masked
176	8i9q	0.3	0.432	no MSA	Masked
177	8igc	0.939	0.888	no MSA	Masked
178	8ij9	0.039	0.251	no MSA	Masked
179	8ilx	0.01	0.319	no MSA	Masked
180	8ipl	0.925	0.776	no MSA	Masked
181	8ipq	0.853	0.841	no MSA	Masked
182	8ipr	0.94	0.903	no MSA	Masked
183	8iy6	0.007	0.293	no MSA	Masked
184	8j1n	0.005	0.28	no MSA	Masked
185	8j64	0.955	0.848	no MSA	Masked
186	8j83	0.949	0.914	no MSA	Masked
187	8jd1	0.05	0.482	no MSA	Masked
188	8jd4	0.116	0.495	no MSA	Masked
189	8jmr	0.954	0.886	no MSA	Masked
190	8jwj	0.057	0.434	no MSA	Masked
191	8jyg	0.964	0.945	no MSA	Masked
192	8k00	0.891	0.817	no MSA	Masked
193	8k2w	0.869	0.662	no MSA	Masked
194	8k4r	0.839	0.623	no MSA	Masked
195	8k5r	0.888	0.807	no MSA	Masked
196	8odr	0.008	0.777	no MSA	Masked
197	8ojh	0.946	0.862	no MSA	Masked
198	8om5	0.758	0.79	no MSA	Masked
199	8omq	0.901	0.745	no MSA	Masked
200	8omu	0.053	0.366	no MSA	Masked
201	8ont	0.852	0.778	no MSA	Masked
202	8oof	0.875	0.606	no MSA	Masked
203	8orn	0.909	0.811	no MSA	Masked
204	8ov4	0.957	0.865	no MSA	Masked
205	8oyp	0.174	0.284	no MSA	Masked
206	8ozc	0.758	0.8	no MSA	Masked
207	8p50	0.004	0.379	no MSA	Masked
208	8p81	0.92	0.827	no MSA	Masked
209	8p98	0.872	0.86	no MSA	Masked
210	8pbx	0.919	0.822	no MSA	Masked
211	8pfc	0.115	0.238	no MSA	Masked
212	8pfd	0.017	0.275	no MSA	Masked
213	8phv	0.939	0.864	no MSA	Masked
214	8pn6	0.978	0.851	no MSA	Masked
215	8pq7	0.959	0.863	no MSA	Masked
216	8pwb	0.963	0.851	no MSA	Masked
217	8q00	0.779	0.438	no MSA	Masked
218	8qel	0.86	0.632	no MSA	Masked
219	8qyu	0.953	0.803	no MSA	Masked
220	8sah	0.007	0.504	no MSA	Masked
221	8sbb	0.665	0.547	no MSA	Masked
222	8sg7	0.377	0.508	no MSA	Masked
223	8sgd	0.956	0.843	no MSA	Masked
224	8sjj	0.775	0.638	no MSA	Masked
225	8skk	0.956	0.765	no MSA	Masked
226	8sso	0.044	0.737	no MSA	Masked
227	8ssp	0.947	0.848	no MSA	Masked
228	8st7	0.907	0.886	no MSA	Masked
229	8st9	0.018	0.242	no MSA	Masked
230	8sym	0.959	0.834	no MSA	Masked
231	8t1c	0.009	0.559	no MSA	Masked
232	8t3k	0.876	0.852	no MSA	Masked
233	8t5e	0.734	0.878	no MSA	Masked
234	8t7f	0.905	0.773	no MSA	Masked
235	8t7v	0.923	0.864	no MSA	Masked
236	8tfq	0.95	0.851	no MSA	Masked
237	8tj3	0.815	0.812	no MSA	Masked
238	8tu6	0.627	0.76	no MSA	Masked
239	8twd	0.92	0.893	no MSA	Masked
240	8tzb	0.335	0.393	no MSA	Masked
241	8tzc	0.78	0.836	no MSA	Masked
242	8tzh	0.014	0.348	no MSA	Masked
243	8u45	0.939	0.911	no MSA	Masked
244	8uc6	0.785	0.433	no MSA	Masked
245	8uqn	0.926	0.824	no MSA	Masked
246	8w6x	0.932	0.952	no MSA	Masked
247	8wa5	0.954	0.884	no MSA	Masked
248	8wqr	0.678	0.773	no MSA	Masked
249	8wtd	0.003	0.297	no MSA	Masked
0	7pu4	0.936	0.915	MSA	Unmasked
1	7q8e	0.666	0.935	MSA	Unmasked
2	7qaj	0.991	0.931	MSA	Unmasked
3	7qot	0.778	0.852	MSA	Unmasked
4	7r3z	0.98	0.912	MSA	Unmasked
5	7rb3	0.949	0.945	MSA	Unmasked
6	7tvj	0.96	0.932	MSA	Unmasked
7	7u64	0.973	0.94	MSA	Unmasked
8	7uc8	0.952	0.887	MSA	Unmasked
9	7ucq	0.988	0.882	MSA	Unmasked
10	7ufw	0.986	0.88	MSA	Unmasked
11	7ui8	0.877	0.92	MSA	Unmasked
12	7uie	0.967	0.913	MSA	Unmasked
13	7uj3	0.892	0.822	MSA	Unmasked
14	7ujv	0.985	0.937	MSA	Unmasked
15	7umb	0.944	0.852	MSA	Unmasked
16	7urv	0.925	0.885	MSA	Unmasked
17	7wge	0.884	0.886	MSA	Unmasked
18	7wko	0.984	0.893	MSA	Unmasked
19	7wqu	0.898	0.913	MSA	Unmasked
20	7wr6	0.145	0.253	MSA	Unmasked
21	7x6v	0.655	0.742	MSA	Unmasked
22	7xad	0.914	0.868	MSA	Unmasked
23	7xae	0.012	0.762	MSA	Unmasked
24	7xky	0.971	0.947	MSA	Unmasked
25	7xpc	0.932	0.82	MSA	Unmasked
26	7xsu	0.76	0.8	MSA	Unmasked
27	7xvk	0.868	0.841	MSA	Unmasked
28	7xvo	0.911	0.933	MSA	Unmasked
29	7y4a	0.988	0.907	MSA	Unmasked
30	7yaj	0.468	0.803	MSA	Unmasked
31	7yd3	0.962	0.938	MSA	Unmasked
32	7yk3	0.98	0.928	MSA	Unmasked
33	7yls	0.988	0.963	MSA	Unmasked
34	7ymf	0.007	0.811	MSA	Unmasked
35	7yn3	0.974	0.958	MSA	Unmasked
36	7ysp	0.697	0.916	MSA	Unmasked
37	7ytu	0.766	0.776	MSA	Unmasked
38	7yui	0.598	0.81	MSA	Unmasked
39	7z3q	0.934	0.832	MSA	Unmasked
40	7zau	0.941	0.926	MSA	Unmasked
41	7zch	0.383	0.393	MSA	Unmasked
42	7zcm	0.877	0.927	MSA	Unmasked
43	7zjv	0.937	0.945	MSA	Unmasked
44	7zt6	0.905	0.848	MSA	Unmasked
45	7zv9	0.727	0.79	MSA	Unmasked
46	8a82	0.988	0.963	MSA	Unmasked
47	8abq	0.867	0.843	MSA	Unmasked
48	8ain	0.951	0.921	MSA	Unmasked
49	8alk	0.555	0.89	MSA	Unmasked
50	8alm	0.766	0.797	MSA	Unmasked
51	8aom	0.934	0.898	MSA	Unmasked
52	8apy	0.96	0.926	MSA	Unmasked
53	8arb	0.819	0.833	MSA	Unmasked
54	8arc	0.91	0.85	MSA	Unmasked
55	8av2	0.953	0.908	MSA	Unmasked
56	8b06	0.983	0.947	MSA	Unmasked
57	8b14	0.981	0.94	MSA	Unmasked
58	8b3s	0.406	0.873	MSA	Unmasked
59	8b54	0.965	0.956	MSA	Unmasked
60	8b8v	0.969	0.847	MSA	Unmasked
61	8ba1	0.653	0.863	MSA	Unmasked
62	8bb7	0.968	0.938	MSA	Unmasked
63	8bby	0.847	0.771	MSA	Unmasked
64	8bcg	0.972	0.952	MSA	Unmasked
65	8bct	0.923	0.856	MSA	Unmasked
66	8be2	0.963	0.906	MSA	Unmasked
67	8bj8	0.985	0.97	MSA	Unmasked
68	8bmx	0.942	0.909	MSA	Unmasked
69	8bos	0.97	0.943	MSA	Unmasked
70	8boz	0.722	0.898	MSA	Unmasked
71	8br1	0.987	0.949	MSA	Unmasked
72	8brt	0.816	0.966	MSA	Unmasked
73	8bs9	0.949	0.957	MSA	Unmasked
74	8buz	0.857	0.857	MSA	Unmasked
75	8byp	0.947	0.955	MSA	Unmasked
76	8bzr	0.01	0.354	MSA	Unmasked
77	8c02	0.741	0.744	MSA	Unmasked
78	8c0j	0.831	0.899	MSA	Unmasked
79	8c26	0.94	0.813	MSA	Unmasked
80	8c3l	0.963	0.874	MSA	Unmasked
81	8c44	0.961	0.91	MSA	Unmasked
82	8c7v	0.939	0.946	MSA	Unmasked
83	8c8g	0.927	0.945	MSA	Unmasked
84	8cff	0.988	0.976	MSA	Unmasked
85	8ck8	0.977	0.876	MSA	Unmasked
86	8cqz	0.887	0.842	MSA	Unmasked
87	8ct8	0.539	0.863	MSA	Unmasked
88	8cuw	0.917	0.868	MSA	Unmasked
89	8cws	0.011	0.532	MSA	Unmasked
90	8cxj	0.963	0.911	MSA	Unmasked
91	8cxr	0.955	0.909	MSA	Unmasked
92	8cyi	0.966	0.965	MSA	Unmasked
93	8czg	0.939	0.919	MSA	Unmasked
94	8d52	0.711	0.886	MSA	Unmasked
95	8d5v	0.888	0.802	MSA	Unmasked
96	8dac	0.801	0.726	MSA	Unmasked
97	8dc0	0.927	0.866	MSA	Unmasked
98	8dd7	0.877	0.708	MSA	Unmasked
99	8dml	0.976	0.91	MSA	Unmasked
100	8dwl	0.905	0.919	MSA	Unmasked
101	8dy5	0.977	0.874	MSA	Unmasked
102	8dye	0.946	0.949	MSA	Unmasked
103	8e0e	0.935	0.946	MSA	Unmasked
104	8e1d	0.098	0.432	MSA	Unmasked
105	8efw	0.746	0.905	MSA	Unmasked
106	8eho	0.935	0.904	MSA	Unmasked
107	8el8	0.864	0.85	MSA	Unmasked
108	8en0	0.954	0.832	MSA	Unmasked
109	8enf	0.847	0.881	MSA	Unmasked
110	8eoj	0.62	0.852	MSA	Unmasked
111	8exf	0.806	0.856	MSA	Unmasked
112	8ey0	0.928	0.947	MSA	Unmasked
113	8ey4	0.976	0.887	MSA	Unmasked
114	8ezk	0.955	0.901	MSA	Unmasked
115	8ezm	0.963	0.872	MSA	Unmasked
116	8ezs	0.709	0.948	MSA	Unmasked
117	8f0m	0.952	0.9	MSA	Unmasked
118	8f2p	0.938	0.799	MSA	Unmasked
119	8f2v	0.825	0.86	MSA	Unmasked
120	8f6d	0.077	0.304	MSA	Unmasked
121	8f7d	0.039	0.693	MSA	Unmasked
122	8far	0.907	0.903	MSA	Unmasked
123	8fml	0.233	0.734	MSA	Unmasked
124	8fn9	0.912	0.891	MSA	Unmasked
125	8fo2	0.909	0.908	MSA	Unmasked
126	8fzz	0.924	0.916	MSA	Unmasked
127	8g0k	0.149	0.929	MSA	Unmasked
128	8g0q	0.898	0.844	MSA	Unmasked
129	8g3k	0.011	0.76	MSA	Unmasked
130	8g4e	0.843	0.895	MSA	Unmasked
131	8g4y	0.955	0.888	MSA	Unmasked
132	8g9p	0.191	0.371	MSA	Unmasked
133	8gja	0.935	0.904	MSA	Unmasked
134	8gji	0.768	0.915	MSA	Unmasked
135	8gkm	0.972	0.963	MSA	Unmasked
136	8glc	0.956	0.95	MSA	Unmasked
137	8gm5	0.948	0.824	MSA	Unmasked
138	8gp6	0.917	0.834	MSA	Unmasked
139	8grj	0.971	0.931	MSA	Unmasked
140	8gs1	0.966	0.937	MSA	Unmasked
141	8gt0	0.724	0.922	MSA	Unmasked
142	8gt5	0.98	0.96	MSA	Unmasked
143	8gtj	0.96	0.866	MSA	Unmasked
144	8gtk	0.826	0.912	MSA	Unmasked
145	8gtm	0.026	0.262	MSA	Unmasked
146	8gtx	0.97	0.941	MSA	Unmasked
147	8gu7	0.918	0.728	MSA	Unmasked
148	8gv0	0.86	0.928	MSA	Unmasked
149	8gxe	0.939	0.911	MSA	Unmasked
150	8gzy	0.923	0.886	MSA	Unmasked
151	8h0n	0.801	0.911	MSA	Unmasked
152	8h3y	0.962	0.928	MSA	Unmasked
153	8h4x	0.941	0.943	MSA	Unmasked
154	8h5b	0.834	0.906	MSA	Unmasked
155	8h63	0.969	0.959	MSA	Unmasked
156	8h8a	0.864	0.88	MSA	Unmasked
157	8hbe	0.903	0.887	MSA	Unmasked
158	8hbf	0.906	0.833	MSA	Unmasked
159	8hbn	0.892	0.861	MSA	Unmasked
160	8hd8	0.907	0.917	MSA	Unmasked
161	8hgi	0.954	0.889	MSA	Unmasked
162	8hhj	0.971	0.888	MSA	Unmasked
163	8hi7	0.828	0.933	MSA	Unmasked
164	8hin	0.968	0.845	MSA	Unmasked
165	8hkh	0.97	0.913	MSA	Unmasked
166	8hln	0.577	0.883	MSA	Unmasked
167	8hm3	0.957	0.912	MSA	Unmasked
168	8hq1	0.918	0.884	MSA	Unmasked
169	8hq2	0.801	0.898	MSA	Unmasked
170	8hsf	0.589	0.712	MSA	Unmasked
171	8hsk	0.851	0.732	MSA	Unmasked
172	8i2f	0.986	0.926	MSA	Unmasked
173	8i3g	0.923	0.87	MSA	Unmasked
174	8i4g	0.874	0.526	MSA	Unmasked
175	8i5w	0.961	0.939	MSA	Unmasked
176	8i9q	0.297	0.558	MSA	Unmasked
177	8igc	0.944	0.925	MSA	Unmasked
178	8ij9	0.879	0.898	MSA	Unmasked
179	8ilx	0.928	0.9	MSA	Unmasked
180	8ipl	0.912	0.837	MSA	Unmasked
181	8ipq	0.853	0.833	MSA	Unmasked
182	8ipr	0.886	0.919	MSA	Unmasked
183	8iy6	0.936	0.896	MSA	Unmasked
184	8j1n	0.981	0.897	MSA	Unmasked
185	8j64	0.879	0.892	MSA	Unmasked
186	8j83	0.972	0.962	MSA	Unmasked
187	8jd1	0.069	0.676	MSA	Unmasked
188	8jd4	0.628	0.722	MSA	Unmasked
189	8jmr	0.962	0.922	MSA	Unmasked
190	8jwj	0.952	0.917	MSA	Unmasked
191	8jyg	0.984	0.967	MSA	Unmasked
192	8k00	0.787	0.877	MSA	Unmasked
193	8k2w	0.948	0.743	MSA	Unmasked
194	8k4r	0.963	0.891	MSA	Unmasked
195	8k5r	0.894	0.914	MSA	Unmasked
196	8odr	0.008	0.853	MSA	Unmasked
197	8ojh	0.943	0.925	MSA	Unmasked
198	8om5	0.73	0.828	MSA	Unmasked
199	8omq	0.437	0.748	MSA	Unmasked
200	8omu	0.08	0.291	MSA	Unmasked
201	8ont	0.873	0.913	MSA	Unmasked
202	8oof	0.893	0.675	MSA	Unmasked
203	8orn	0.898	0.836	MSA	Unmasked
204	8ov4	0.965	0.926	MSA	Unmasked
205	8oyp	0.98	0.967	MSA	Unmasked
206	8ozc	0.776	0.901	MSA	Unmasked
207	8p50	0.794	0.829	MSA	Unmasked
208	8p81	0.735	0.867	MSA	Unmasked
209	8p98	0.885	0.923	MSA	Unmasked
210	8pbx	0.969	0.894	MSA	Unmasked
211	8pfc	0.974	0.88	MSA	Unmasked
212	8pfd	0.955	0.928	MSA	Unmasked
213	8phv	0.92	0.908	MSA	Unmasked
214	8pn6	0.92	0.883	MSA	Unmasked
215	8pq7	0.965	0.933	MSA	Unmasked
216	8pwb	0.924	0.924	MSA	Unmasked
217	8q00	0.967	0.955	MSA	Unmasked
218	8qel	0.861	0.882	MSA	Unmasked
219	8qyu	0.971	0.856	MSA	Unmasked
220	8sah	0.924	0.927	MSA	Unmasked
221	8sbb	0.723	0.834	MSA	Unmasked
222	8sg7	0.966	0.795	MSA	Unmasked
223	8sgd	0.985	0.911	MSA	Unmasked
224	8sjj	0.799	0.784	MSA	Unmasked
225	8skk	0.964	0.832	MSA	Unmasked
226	8sso	0.969	0.875	MSA	Unmasked
227	8ssp	0.969	0.885	MSA	Unmasked
228	8st7	0.898	0.929	MSA	Unmasked
229	8st9	0.964	0.932	MSA	Unmasked
230	8sym	0.958	0.897	MSA	Unmasked
231	8t1c	0.004	0.438	MSA	Unmasked
232	8t3k	0.663	0.855	MSA	Unmasked
233	8t5e	0.772	0.896	MSA	Unmasked
234	8t7f	0.582	0.897	MSA	Unmasked
235	8t7v	0.886	0.931	MSA	Unmasked
236	8tfq	0.967	0.921	MSA	Unmasked
237	8tj3	0.734	0.881	MSA	Unmasked
238	8tu6	0.897	0.857	MSA	Unmasked
239	8twd	0.686	0.911	MSA	Unmasked
240	8tzb	0.826	0.795	MSA	Unmasked
241	8tzc	0.756	0.889	MSA	Unmasked
242	8tzh	0.689	0.848	MSA	Unmasked
243	8u45	0.953	0.938	MSA	Unmasked
244	8uc6	0.353	0.573	MSA	Unmasked
245	8uqn	0.945	0.883	MSA	Unmasked
246	8w6x	0.953	0.977	MSA	Unmasked
247	8wa5	0.98	0.949	MSA	Unmasked
248	8wqr	0.613	0.915	MSA	Unmasked
249	8wtd	0.942	0.899	MSA	Unmasked
0	7pu4	0.936	0.88	no MSA	Unmasked
1	7q8e	0.94	0.888	no MSA	Unmasked
2	7qaj	0.985	0.886	no MSA	Unmasked
3	7qot	0.774	0.789	no MSA	Unmasked
4	7r3z	0.977	0.9	no MSA	Unmasked
5	7rb3	0.948	0.874	no MSA	Unmasked
6	7tvj	0.971	0.868	no MSA	Unmasked
7	7u64	0.968	0.905	no MSA	Unmasked
8	7uc8	0.955	0.831	no MSA	Unmasked
9	7ucq	0.959	0.827	no MSA	Unmasked
10	7ufw	0.981	0.843	no MSA	Unmasked
11	7ui8	0.957	0.876	no MSA	Unmasked
12	7uie	0.968	0.863	no MSA	Unmasked
13	7uj3	0.907	0.82	no MSA	Unmasked
14	7ujv	0.978	0.915	no MSA	Unmasked
15	7umb	0.948	0.81	no MSA	Unmasked
16	7urv	0.928	0.826	no MSA	Unmasked
17	7wge	0.911	0.858	no MSA	Unmasked
18	7wko	0.976	0.851	no MSA	Unmasked
19	7wqu	0.901	0.86	no MSA	Unmasked
20	7wr6	0.82	0.344	no MSA	Unmasked
21	7x6v	0.791	0.687	no MSA	Unmasked
22	7xad	0.929	0.809	no MSA	Unmasked
23	7xae	0.929	0.684	no MSA	Unmasked
24	7xky	0.961	0.915	no MSA	Unmasked
25	7xpc	0.908	0.705	no MSA	Unmasked
26	7xsu	0.805	0.771	no MSA	Unmasked
27	7xvk	0.942	0.793	no MSA	Unmasked
28	7xvo	0.972	0.908	no MSA	Unmasked
29	7y4a	0.991	0.853	no MSA	Unmasked
30	7yaj	0.819	0.885	no MSA	Unmasked
31	7yd3	0.971	0.895	no MSA	Unmasked
32	7yk3	0.981	0.881	no MSA	Unmasked
33	7yls	0.979	0.932	no MSA	Unmasked
34	7ymf	0.948	0.787	no MSA	Unmasked
35	7yn3	0.975	0.904	no MSA	Unmasked
36	7ysp	0.685	0.894	no MSA	Unmasked
37	7ytu	0.96	0.773	no MSA	Unmasked
38	7yui	0.713	0.725	no MSA	Unmasked
39	7z3q	0.95	0.765	no MSA	Unmasked
40	7zau	0.919	0.894	no MSA	Unmasked
41	7zch	0.849	0.65	no MSA	Unmasked
42	7zcm	0.909	0.873	no MSA	Unmasked
43	7zjv	0.938	0.897	no MSA	Unmasked
44	7zt6	0.914	0.785	no MSA	Unmasked
45	7zv9	0.83	0.726	no MSA	Unmasked
46	8a82	0.974	0.937	no MSA	Unmasked
47	8abq	0.886	0.825	no MSA	Unmasked
48	8ain	0.94	0.876	no MSA	Unmasked
49	8alk	0.931	0.881	no MSA	Unmasked
50	8alm	0.92	0.823	no MSA	Unmasked
51	8aom	0.96	0.816	no MSA	Unmasked
52	8apy	0.939	0.871	no MSA	Unmasked
53	8arb	0.856	0.769	no MSA	Unmasked
54	8arc	0.876	0.831	no MSA	Unmasked
55	8av2	0.938	0.85	no MSA	Unmasked
56	8b06	0.972	0.903	no MSA	Unmasked
57	8b14	0.957	0.884	no MSA	Unmasked
58	8b3s	0.397	0.847	no MSA	Unmasked
59	8b54	0.974	0.912	no MSA	Unmasked
60	8b8v	0.945	0.817	no MSA	Unmasked
61	8ba1	0.699	0.789	no MSA	Unmasked
62	8bb7	0.966	0.905	no MSA	Unmasked
63	8bby	0.878	0.769	no MSA	Unmasked
64	8bcg	0.956	0.933	no MSA	Unmasked
65	8bct	0.874	0.856	no MSA	Unmasked
66	8be2	0.963	0.857	no MSA	Unmasked
67	8bj8	0.977	0.947	no MSA	Unmasked
68	8bmx	0.935	0.868	no MSA	Unmasked
69	8bos	0.954	0.888	no MSA	Unmasked
70	8boz	0.91	0.807	no MSA	Unmasked
71	8br1	0.975	0.909	no MSA	Unmasked
72	8brt	0.973	0.928	no MSA	Unmasked
73	8bs9	0.951	0.921	no MSA	Unmasked
74	8buz	0.901	0.783	no MSA	Unmasked
75	8byp	0.917	0.924	no MSA	Unmasked
76	8bzr	0.686	0.818	no MSA	Unmasked
77	8c02	0.945	0.791	no MSA	Unmasked
78	8c0j	0.922	0.781	no MSA	Unmasked
79	8c26	0.938	0.769	no MSA	Unmasked
80	8c3l	0.982	0.837	no MSA	Unmasked
81	8c44	0.932	0.84	no MSA	Unmasked
82	8c7v	0.982	0.907	no MSA	Unmasked
83	8c8g	0.901	0.911	no MSA	Unmasked
84	8cff	0.985	0.943	no MSA	Unmasked
85	8ck8	0.972	0.82	no MSA	Unmasked
86	8cqz	0.968	0.812	no MSA	Unmasked
87	8ct8	0.951	0.833	no MSA	Unmasked
88	8cuw	0.907	0.742	no MSA	Unmasked
89	8cws	0.012	0.379	no MSA	Unmasked
90	8cxj	0.969	0.86	no MSA	Unmasked
91	8cxr	0.943	0.834	no MSA	Unmasked
92	8cyi	0.962	0.919	no MSA	Unmasked
93	8czg	0.943	0.897	no MSA	Unmasked
94	8d52	0.869	0.776	no MSA	Unmasked
95	8d5v	0.867	0.714	no MSA	Unmasked
96	8dac	0.844	0.608	no MSA	Unmasked
97	8dc0	0.951	0.812	no MSA	Unmasked
98	8dd7	0.931	0.689	no MSA	Unmasked
99	8dml	0.979	0.881	no MSA	Unmasked
100	8dwl	0.924	0.872	no MSA	Unmasked
101	8dy5	0.98	0.807	no MSA	Unmasked
102	8dye	0.965	0.916	no MSA	Unmasked
103	8e0e	0.973	0.901	no MSA	Unmasked
104	8e1d	0.233	0.238	no MSA	Unmasked
105	8efw	0.749	0.848	no MSA	Unmasked
106	8eho	0.966	0.855	no MSA	Unmasked
107	8el8	0.891	0.783	no MSA	Unmasked
108	8en0	0.967	0.712	no MSA	Unmasked
109	8enf	0.934	0.822	no MSA	Unmasked
110	8eoj	0.774	0.798	no MSA	Unmasked
111	8exf	0.919	0.837	no MSA	Unmasked
112	8ey0	0.933	0.887	no MSA	Unmasked
113	8ey4	0.97	0.856	no MSA	Unmasked
114	8ezk	0.968	0.857	no MSA	Unmasked
115	8ezm	0.964	0.818	no MSA	Unmasked
116	8ezs	0.941	0.901	no MSA	Unmasked
117	8f0m	0.961	0.878	no MSA	Unmasked
118	8f2p	0.951	0.753	no MSA	Unmasked
119	8f2v	0.891	0.797	no MSA	Unmasked
120	8f6d	0.914	0.764	no MSA	Unmasked
121	8f7d	0.759	0.542	no MSA	Unmasked
122	8far	0.88	0.835	no MSA	Unmasked
123	8fml	0.846	0.775	no MSA	Unmasked
124	8fn9	0.922	0.744	no MSA	Unmasked
125	8fo2	0.931	0.839	no MSA	Unmasked
126	8fzz	0.935	0.872	no MSA	Unmasked
127	8g0k	0.954	0.893	no MSA	Unmasked
128	8g0q	0.892	0.722	no MSA	Unmasked
129	8g3k	0.9	0.622	no MSA	Unmasked
130	8g4e	0.861	0.839	no MSA	Unmasked
131	8g4y	0.957	0.845	no MSA	Unmasked
132	8g9p	0.888	0.543	no MSA	Unmasked
133	8gja	0.941	0.881	no MSA	Unmasked
134	8gji	0.894	0.863	no MSA	Unmasked
135	8gkm	0.975	0.925	no MSA	Unmasked
136	8glc	0.96	0.91	no MSA	Unmasked
137	8gm5	0.962	0.763	no MSA	Unmasked
138	8gp6	0.924	0.764	no MSA	Unmasked
139	8grj	0.962	0.876	no MSA	Unmasked
140	8gs1	0.949	0.885	no MSA	Unmasked
141	8gt0	0.795	0.834	no MSA	Unmasked
142	8gt5	0.975	0.932	no MSA	Unmasked
143	8gtj	0.955	0.77	no MSA	Unmasked
144	8gtk	0.894	0.872	no MSA	Unmasked
145	8gtm	0.674	0.401	no MSA	Unmasked
146	8gtx	0.971	0.918	no MSA	Unmasked
147	8gu7	0.924	0.748	no MSA	Unmasked
148	8gv0	0.891	0.84	no MSA	Unmasked
149	8gxe	0.927	0.856	no MSA	Unmasked
150	8gzy	0.931	0.886	no MSA	Unmasked
151	8h0n	0.875	0.868	no MSA	Unmasked
152	8h3y	0.967	0.85	no MSA	Unmasked
153	8h4x	0.982	0.922	no MSA	Unmasked
154	8h5b	0.879	0.877	no MSA	Unmasked
155	8h63	0.966	0.923	no MSA	Unmasked
156	8h8a	0.889	0.784	no MSA	Unmasked
157	8hbe	0.93	0.858	no MSA	Unmasked
158	8hbf	0.904	0.814	no MSA	Unmasked
159	8hbn	0.904	0.832	no MSA	Unmasked
160	8hd8	0.889	0.868	no MSA	Unmasked
161	8hgi	0.943	0.755	no MSA	Unmasked
162	8hhj	0.954	0.812	no MSA	Unmasked
163	8hi7	0.942	0.868	no MSA	Unmasked
164	8hin	0.97	0.755	no MSA	Unmasked
165	8hkh	0.955	0.845	no MSA	Unmasked
166	8hln	0.587	0.79	no MSA	Unmasked
167	8hm3	0.918	0.857	no MSA	Unmasked
168	8hq1	0.883	0.818	no MSA	Unmasked
169	8hq2	0.928	0.851	no MSA	Unmasked
170	8hsf	0.869	0.606	no MSA	Unmasked
171	8hsk	0.92	0.714	no MSA	Unmasked
172	8i2f	0.968	0.879	no MSA	Unmasked
173	8i3g	0.969	0.864	no MSA	Unmasked
174	8i4g	0.908	0.503	no MSA	Unmasked
175	8i5w	0.967	0.895	no MSA	Unmasked
176	8i9q	0.566	0.49	no MSA	Unmasked
177	8igc	0.935	0.89	no MSA	Unmasked
178	8ij9	0.867	0.854	no MSA	Unmasked
179	8ilx	0.953	0.792	no MSA	Unmasked
180	8ipl	0.923	0.763	no MSA	Unmasked
181	8ipq	0.888	0.847	no MSA	Unmasked
182	8ipr	0.953	0.911	no MSA	Unmasked
183	8iy6	0.917	0.88	no MSA	Unmasked
184	8j1n	0.958	0.816	no MSA	Unmasked
185	8j64	0.965	0.855	no MSA	Unmasked
186	8j83	0.955	0.916	no MSA	Unmasked
187	8jd1	0.738	0.57	no MSA	Unmasked
188	8jd4	0.85	0.63	no MSA	Unmasked
189	8jmr	0.937	0.883	no MSA	Unmasked
190	8jwj	0.911	0.855	no MSA	Unmasked
191	8jyg	0.968	0.945	no MSA	Unmasked
192	8k00	0.945	0.823	no MSA	Unmasked
193	8k2w	0.928	0.683	no MSA	Unmasked
194	8k4r	0.972	0.774	no MSA	Unmasked
195	8k5r	0.876	0.836	no MSA	Unmasked
196	8odr	0.008	0.77	no MSA	Unmasked
197	8ojh	0.954	0.877	no MSA	Unmasked
198	8om5	0.784	0.837	no MSA	Unmasked
199	8omq	0.901	0.766	no MSA	Unmasked
200	8omu	0.671	0.743	no MSA	Unmasked
201	8ont	0.874	0.839	no MSA	Unmasked
202	8oof	0.89	0.605	no MSA	Unmasked
203	8orn	0.925	0.814	no MSA	Unmasked
204	8ov4	0.974	0.877	no MSA	Unmasked
205	8oyp	0.968	0.94	no MSA	Unmasked
206	8ozc	0.798	0.863	no MSA	Unmasked
207	8p50	0.883	0.794	no MSA	Unmasked
208	8p81	0.929	0.827	no MSA	Unmasked
209	8p98	0.885	0.868	no MSA	Unmasked
210	8pbx	0.944	0.859	no MSA	Unmasked
211	8pfc	0.988	0.828	no MSA	Unmasked
212	8pfd	0.952	0.879	no MSA	Unmasked
213	8phv	0.955	0.865	no MSA	Unmasked
214	8pn6	0.977	0.845	no MSA	Unmasked
215	8pq7	0.962	0.878	no MSA	Unmasked
216	8pwb	0.957	0.855	no MSA	Unmasked
217	8q00	0.977	0.914	no MSA	Unmasked
218	8qel	0.876	0.748	no MSA	Unmasked
219	8qyu	0.961	0.809	no MSA	Unmasked
220	8sah	0.904	0.88	no MSA	Unmasked
221	8sbb	0.816	0.779	no MSA	Unmasked
222	8sg7	0.965	0.72	no MSA	Unmasked
223	8sgd	0.96	0.852	no MSA	Unmasked
224	8sjj	0.807	0.715	no MSA	Unmasked
225	8skk	0.959	0.773	no MSA	Unmasked
226	8sso	0.958	0.752	no MSA	Unmasked
227	8ssp	0.933	0.854	no MSA	Unmasked
228	8st7	0.905	0.886	no MSA	Unmasked
229	8st9	0.98	0.881	no MSA	Unmasked
230	8sym	0.965	0.839	no MSA	Unmasked
231	8t1c	0.831	0.758	no MSA	Unmasked
232	8t3k	0.893	0.856	no MSA	Unmasked
233	8t5e	0.736	0.87	no MSA	Unmasked
234	8t7f	0.904	0.781	no MSA	Unmasked
235	8t7v	0.913	0.883	no MSA	Unmasked
236	8tfq	0.957	0.874	no MSA	Unmasked
237	8tj3	0.865	0.838	no MSA	Unmasked
238	8tu6	0.915	0.838	no MSA	Unmasked
239	8twd	0.929	0.888	no MSA	Unmasked
240	8tzb	0.932	0.772	no MSA	Unmasked
241	8tzc	0.772	0.843	no MSA	Unmasked
242	8tzh	0.852	0.807	no MSA	Unmasked
243	8u45	0.967	0.911	no MSA	Unmasked
244	8uc6	0.776	0.451	no MSA	Unmasked
245	8uqn	0.931	0.831	no MSA	Unmasked
246	8w6x	0.941	0.955	no MSA	Unmasked
247	8wa5	0.968	0.893	no MSA	Unmasked
248	8wqr	0.745	0.821	no MSA	Unmasked
249	8wtd	0.937	0.86	no MSA	Unmasked
