# Supplementary material for: Unmasking AlphaFold to integrate experiments and predictions in multimeric complexes
Source: Nat Commun. 2024 Oct 9;15:8724. doi: 10.1038/s41467-024-52951-w (PMC11461844; doi:10.1038/s41467-024-52951-w)
Supplement: Supplementary file 8 — Source Data [file 41467_2024_52951_MOESM8_ESM.zip › CASP15_homology.csv]

	Target	DockQ	Ranking confidence	MSA	Templates
10	7ucq	0.04	0.288	MSA	Standard
11	7ufw	0.006	0.379	MSA	Standard
13	7uie	0.024	0.275	MSA	Standard
27	7xsu	0.004	0.343	MSA	Standard
29	7xvo	0.011	0.546	MSA	Standard
31	7yaj	0.006	0.271	MSA	Standard
63	8bb7	0.009	0.63	MSA	Standard
78	8c02	0.071	0.383	MSA	Standard
90	8cws	0.012	0.553	MSA	Standard
102	8dy5	0.035	0.286	MSA	Standard
103	8dye	0.056	0.425	MSA	Standard
118	8f0m	0.024	0.569	MSA	Standard
122	8f7d	0.051	0.718	MSA	Standard
126	8fo2	0.002	0.829	MSA	Standard
130	8g3k	0.011	0.702	MSA	Standard
131	8g4e	0.01	0.24	MSA	Standard
133	8g9p	0.191	0.568	MSA	Standard
145	8gtk	0.055	0.253	MSA	Standard
146	8gtm	0.029	0.259	MSA	Standard
167	8hln	0.012	0.844	MSA	Standard
175	8i4g	0.007	0.308	MSA	Standard
188	8jd1	0.06	0.686	MSA	Standard
194	8k2w	0.028	0.557	MSA	Standard
201	8omu	0.111	0.291	MSA	Standard
227	8sso	0.018	0.821	MSA	Standard
228	8ssp	0.032	0.589	MSA	Standard
232	8t1c	0.005	0.477	MSA	Standard
250	8wtd	0.004	0.323	MSA	Standard
9	7ucq	0.028	0.21	no MSA	Standard
10	7ufw	0.006	0.216	no MSA	Standard
12	7uie	0.008	0.274	no MSA	Standard
25	7xsu	0.005	0.31	no MSA	Standard
27	7xvo	0.024	0.239	no MSA	Standard
29	7yaj	0.019	0.328	no MSA	Standard
61	8bb7	0.014	0.281	no MSA	Standard
75	8c02	0.098	0.35	no MSA	Standard
86	8cws	0.01	0.449	no MSA	Standard
97	8dy5	0.009	0.168	no MSA	Standard
98	8dye	0.015	0.368	no MSA	Standard
113	8f0m	0.165	0.285	no MSA	Standard
117	8f7d	0.005	0.348	no MSA	Standard
121	8fo2	0.003	0.432	no MSA	Standard
125	8g3k	0.099	0.237	no MSA	Standard
126	8g4e	0.029	0.312	no MSA	Standard
128	8g9p	0.03	0.227	no MSA	Standard
139	8gtk	0.015	0.226	no MSA	Standard
140	8gtm	0.034	0.215	no MSA	Standard
160	8hln	0.521	0.233	no MSA	Standard
167	8i4g	0.006	0.299	no MSA	Standard
180	8jd1	0.05	0.508	no MSA	Standard
186	8k2w	0.025	0.258	no MSA	Standard
193	8omu	0.091	0.237	no MSA	Standard
218	8sso	0.017	0.384	no MSA	Standard
219	8ssp	0.035	0.27	no MSA	Standard
222	8t1c	0.01	0.478	no MSA	Standard
238	8wtd	0.004	0.582	no MSA	Standard
9	7ucq	0.988	0.876	MSA	Masked
10	7ufw	0.005	0.503	MSA	Masked
12	7uie	0.015	0.261	MSA	Masked
26	7xsu	0.005	0.414	MSA	Masked
28	7xvo	0.915	0.929	MSA	Masked
30	7yaj	0.006	0.276	MSA	Masked
62	8bb7	0.012	0.335	MSA	Masked
77	8c02	0.222	0.345	MSA	Masked
89	8cws	0.009	0.479	MSA	Masked
101	8dy5	0.272	0.59	MSA	Masked
102	8dye	0.948	0.946	MSA	Masked
117	8f0m	0.945	0.898	MSA	Masked
121	8f7d	0.043	0.7	MSA	Masked
125	8fo2	0.852	0.864	MSA	Masked
129	8g3k	0.011	0.755	MSA	Masked
130	8g4e	0.047	0.25	MSA	Masked
132	8g9p	0.076	0.483	MSA	Masked
144	8gtk	0.008	0.355	MSA	Masked
145	8gtm	0.024	0.261	MSA	Masked
166	8hln	0.011	0.49	MSA	Masked
174	8i4g	0.007	0.264	MSA	Masked
187	8jd1	0.06	0.679	MSA	Masked
193	8k2w	0.03	0.434	MSA	Masked
200	8omu	0.077	0.289	MSA	Masked
226	8sso	0.059	0.67	MSA	Masked
227	8ssp	0.059	0.296	MSA	Masked
231	8t1c	0.005	0.453	MSA	Masked
249	8wtd	0.004	0.332	MSA	Masked
9	7ucq	0.01	0.213	no MSA	Masked
10	7ufw	0.004	0.71	no MSA	Masked
12	7uie	0.008	0.311	no MSA	Masked
26	7xsu	0.007	0.467	no MSA	Masked
28	7xvo	0.041	0.242	no MSA	Masked
30	7yaj	0.048	0.545	no MSA	Masked
62	8bb7	0.018	0.561	no MSA	Masked
77	8c02	0.938	0.772	no MSA	Masked
89	8cws	0.011	0.428	no MSA	Masked
101	8dy5	0.012	0.285	no MSA	Masked
102	8dye	0.943	0.916	no MSA	Masked
117	8f0m	0.96	0.877	no MSA	Masked
121	8f7d	0.014	0.478	no MSA	Masked
125	8fo2	0.005	0.364	no MSA	Masked
129	8g3k	0.01	0.251	no MSA	Masked
130	8g4e	0.913	0.821	no MSA	Masked
132	8g9p	0.083	0.247	no MSA	Masked
144	8gtk	0.008	0.573	no MSA	Masked
145	8gtm	0.004	0.231	no MSA	Masked
166	8hln	0.595	0.756	no MSA	Masked
174	8i4g	0.003	0.247	no MSA	Masked
187	8jd1	0.05	0.482	no MSA	Masked
193	8k2w	0.869	0.662	no MSA	Masked
200	8omu	0.053	0.366	no MSA	Masked
226	8sso	0.044	0.737	no MSA	Masked
227	8ssp	0.947	0.848	no MSA	Masked
231	8t1c	0.009	0.559	no MSA	Masked
249	8wtd	0.003	0.297	no MSA	Masked
9	7ucq	0.988	0.882	MSA	Unmasked
10	7ufw	0.986	0.88	MSA	Unmasked
12	7uie	0.967	0.913	MSA	Unmasked
26	7xsu	0.76	0.8	MSA	Unmasked
28	7xvo	0.911	0.933	MSA	Unmasked
30	7yaj	0.468	0.803	MSA	Unmasked
62	8bb7	0.968	0.938	MSA	Unmasked
77	8c02	0.741	0.744	MSA	Unmasked
89	8cws	0.011	0.532	MSA	Unmasked
101	8dy5	0.977	0.874	MSA	Unmasked
102	8dye	0.946	0.949	MSA	Unmasked
117	8f0m	0.952	0.9	MSA	Unmasked
121	8f7d	0.039	0.693	MSA	Unmasked
125	8fo2	0.909	0.908	MSA	Unmasked
129	8g3k	0.011	0.76	MSA	Unmasked
130	8g4e	0.843	0.895	MSA	Unmasked
132	8g9p	0.191	0.371	MSA	Unmasked
144	8gtk	0.826	0.912	MSA	Unmasked
145	8gtm	0.026	0.262	MSA	Unmasked
166	8hln	0.577	0.883	MSA	Unmasked
174	8i4g	0.874	0.526	MSA	Unmasked
187	8jd1	0.069	0.676	MSA	Unmasked
193	8k2w	0.948	0.743	MSA	Unmasked
200	8omu	0.08	0.291	MSA	Unmasked
226	8sso	0.969	0.875	MSA	Unmasked
227	8ssp	0.969	0.885	MSA	Unmasked
231	8t1c	0.004	0.438	MSA	Unmasked
249	8wtd	0.942	0.899	MSA	Unmasked
9	7ucq	0.959	0.827	no MSA	Unmasked
10	7ufw	0.981	0.843	no MSA	Unmasked
12	7uie	0.968	0.863	no MSA	Unmasked
26	7xsu	0.805	0.771	no MSA	Unmasked
28	7xvo	0.972	0.908	no MSA	Unmasked
30	7yaj	0.819	0.885	no MSA	Unmasked
62	8bb7	0.966	0.905	no MSA	Unmasked
77	8c02	0.945	0.791	no MSA	Unmasked
89	8cws	0.012	0.379	no MSA	Unmasked
101	8dy5	0.98	0.807	no MSA	Unmasked
102	8dye	0.965	0.916	no MSA	Unmasked
117	8f0m	0.961	0.878	no MSA	Unmasked
121	8f7d	0.759	0.542	no MSA	Unmasked
125	8fo2	0.931	0.839	no MSA	Unmasked
129	8g3k	0.9	0.622	no MSA	Unmasked
130	8g4e	0.861	0.839	no MSA	Unmasked
132	8g9p	0.888	0.543	no MSA	Unmasked
144	8gtk	0.894	0.872	no MSA	Unmasked
145	8gtm	0.674	0.401	no MSA	Unmasked
166	8hln	0.587	0.79	no MSA	Unmasked
174	8i4g	0.908	0.503	no MSA	Unmasked
187	8jd1	0.738	0.57	no MSA	Unmasked
193	8k2w	0.928	0.683	no MSA	Unmasked
200	8omu	0.671	0.743	no MSA	Unmasked
226	8sso	0.958	0.752	no MSA	Unmasked
227	8ssp	0.933	0.854	no MSA	Unmasked
231	8t1c	0.831	0.758	no MSA	Unmasked
249	8wtd	0.937	0.86	no MSA	Unmasked
0	7ucq	0.038	0.282	MSA	Unmasked-Homologs
1	7ufw	0.955	0.873	MSA	Unmasked-Homologs
2	7uie	0.947	0.917	MSA	Unmasked-Homologs
3	7xsu	0.52	0.849	MSA	Unmasked-Homologs
4	7xvo	0.885	0.919	MSA	Unmasked-Homologs
5	7yaj	0.757	0.886	MSA	Unmasked-Homologs
6	8bb7	0.958	0.94	MSA	Unmasked-Homologs
7	8c02	0.647	0.664	MSA	Unmasked-Homologs
8	8cws	0.011	0.487	MSA	Unmasked-Homologs
9	8dy5	0.834	0.71	MSA	Unmasked-Homologs
10	8dye	0.852	0.945	MSA	Unmasked-Homologs
11	8f0m	0.863	0.891	MSA	Unmasked-Homologs
12	8f7d	0.064	0.679	MSA	Unmasked-Homologs
13	8fo2	0.879	0.868	MSA	Unmasked-Homologs
14	8g3k	0.012	0.718	MSA	Unmasked-Homologs
15	8g4e	0.731	0.868	MSA	Unmasked-Homologs
16	8g9p	0.586	0.722	MSA	Unmasked-Homologs
17	8gtk	0.676	0.916	MSA	Unmasked-Homologs
18	8gtm	0.027	0.265	MSA	Unmasked-Homologs
19	8hln	0.552	0.813	MSA	Unmasked-Homologs
20	8i4g	0.854	0.525	MSA	Unmasked-Homologs
21	8jd1	0.06	0.676	MSA	Unmasked-Homologs
22	8k2w	0.776	0.724	MSA	Unmasked-Homologs
23	8omu	0.088	0.3	MSA	Unmasked-Homologs
24	8sso	0.751	0.838	MSA	Unmasked-Homologs
25	8ssp	0.97	0.889	MSA	Unmasked-Homologs
26	8t1c	0.728	0.777	MSA	Unmasked-Homologs
27	8wtd	0.84	0.877	MSA	Unmasked-Homologs
0	7ucq	0.017	0.44	no MSA	Unmasked-Homologs
1	7ufw	0.735	0.799	no MSA	Unmasked-Homologs
2	7uie	0.915	0.871	no MSA	Unmasked-Homologs
3	7xsu	0.248	0.622	no MSA	Unmasked-Homologs
4	7xvo	0.555	0.873	no MSA	Unmasked-Homologs
5	7yaj	0.774	0.898	no MSA	Unmasked-Homologs
6	8bb7	0.949	0.907	no MSA	Unmasked-Homologs
7	8c02	0.901	0.79	no MSA	Unmasked-Homologs
8	8cws	0.01	0.379	no MSA	Unmasked-Homologs
9	8dy5	0.211	0.316	no MSA	Unmasked-Homologs
10	8dye	0.454	0.91	no MSA	Unmasked-Homologs
11	8f0m	0.941	0.839	no MSA	Unmasked-Homologs
12	8f7d	0.011	0.245	no MSA	Unmasked-Homologs
13	8fo2	0.6	0.79	no MSA	Unmasked-Homologs
14	8g3k	0.892	0.655	no MSA	Unmasked-Homologs
15	8g4e	0.756	0.819	no MSA	Unmasked-Homologs
16	8g9p	0.016	0.499	no MSA	Unmasked-Homologs
17	8gtk	0.717	0.88	no MSA	Unmasked-Homologs
18	8gtm	0.684	0.294	no MSA	Unmasked-Homologs
19	8hln	0.594	0.771	no MSA	Unmasked-Homologs
20	8i4g	0.853	0.487	no MSA	Unmasked-Homologs
21	8jd1	0.292	0.484	no MSA	Unmasked-Homologs
22	8k2w	0.734	0.685	no MSA	Unmasked-Homologs
23	8omu	0.654	0.727	no MSA	Unmasked-Homologs
24	8sso	0.639	0.747	no MSA	Unmasked-Homologs
25	8ssp	0.941	0.851	no MSA	Unmasked-Homologs
26	8t1c	0.721	0.826	no MSA	Unmasked-Homologs
27	8wtd	0.884	0.85	no MSA	Unmasked-Homologs
