# Supplementary material for: Unmasking AlphaFold to integrate experiments and predictions in multimeric complexes
Source: Nat Commun. 2024 Oct 9;15:8724. doi: 10.1038/s41467-024-52951-w (PMC11461844; doi:10.1038/s41467-024-52951-w)
Supplement: Supplementary file 8 — Source Data [file 41467_2024_52951_MOESM8_ESM.zip › clpb_casein.csv]

	model	pTM	ipTM	Ranking confidence	DockQ
0	clpb_n_aaa1_aaa2_casein_2/unrelaxed_model_2_multimer_v2_pred_8.pdb	0.6777166515254003	0.64962643	0.6552444773845478	0.262
1	clpb_n_aaa1_aaa2_casein_2/unrelaxed_model_5_multimer_v2_pred_5.pdb	0.6545420684355275	0.63455653	0.6385536392120078	0.416
2	clpb_n_aaa1_aaa2_casein_2/unrelaxed_model_3_multimer_v2_pred_4.pdb	0.4371247006918513	0.37541646	0.3877581062608068	0.033
3	clpb_n_aaa1_aaa2_casein_2/unrelaxed_model_3_multimer_v2_pred_1.pdb	0.4516341171614348	0.3891806	0.4016713039468134	0.04
4	clpb_n_aaa1_aaa2_casein_2/unrelaxed_model_4_multimer_v2_pred_8.pdb	0.5066278573064785	0.4636894	0.4722770809370037	0.175
5	clpb_n_aaa1_aaa2_casein_2/unrelaxed_model_1_multimer_v2_pred_8.pdb	0.6719574660516796	0.6392377	0.6457816547246182	0.298
6	clpb_n_aaa1_aaa2_casein_2/unrelaxed_model_5_multimer_v2_pred_1.pdb	0.6662816080046488	0.63979286	0.6450906092443625	0.427
7	clpb_n_aaa1_aaa2_casein_2/unrelaxed_model_5_multimer_v2_pred_10.pdb	0.6532421865659466	0.62531006	0.6308964880028866	0.402
8	clpb_n_aaa1_aaa2_casein_2/unrelaxed_model_1_multimer_v2_pred_3.pdb	0.6601556196124488	0.631813	0.6374815156918989	0.301
9	clpb_n_aaa1_aaa2_casein_2/unrelaxed_model_2_multimer_v2_pred_9.pdb	0.6621278586257107	0.6346917	0.640178943917525	0.26
10	clpb_n_aaa1_aaa2_casein_2/unrelaxed_model_2_multimer_v2_pred_4.pdb	0.6723762082199085	0.64350617	0.649280177099304	0.263
11	clpb_n_aaa1_aaa2_casein_2/unrelaxed_model_1_multimer_v2_pred_9.pdb	0.6662088705882916	0.63813204	0.6437474027034739	0.283
12	clpb_n_aaa1_aaa2_casein_2/unrelaxed_model_1_multimer_v2_pred_1.pdb	0.6656426284179056	0.63959736	0.6448064107391231	0.296
13	clpb_n_aaa1_aaa2_casein_2/unrelaxed_model_5_multimer_v2_pred_4.pdb	0.6730332629818269	0.6539641	0.6577779344109406	0.435
14	clpb_n_aaa1_aaa2_casein_2/unrelaxed_model_2_multimer_v2_pred_2.pdb	0.6670754575756926	0.639624	0.6451142911916522	0.26
15	clpb_n_aaa1_aaa2_casein_2/unrelaxed_model_3_multimer_v2_pred_10.pdb	0.4493233146185468	0.3887525	0.4008666551493564	0.036
16	clpb_n_aaa1_aaa2_casein_2/unrelaxed_model_4_multimer_v2_pred_2.pdb	0.496031865037878	0.45529276	0.4634405820682445	0.169
17	clpb_n_aaa1_aaa2_casein_2/unrelaxed_model_5_multimer_v2_pred_3.pdb	0.6469001269543952	0.61758816	0.6234505553286231	0.398
18	clpb_n_aaa1_aaa2_casein_2/unrelaxed_model_1_multimer_v2_pred_10.pdb	0.6577970655515133	0.6277652	0.6337715560546386	0.3
19	clpb_n_aaa1_aaa2_casein_2/unrelaxed_model_2_multimer_v2_pred_10.pdb	0.6700209636829922	0.6420573	0.6476500324277606	0.26
20	clpb_n_aaa1_aaa2_casein_2/unrelaxed_model_4_multimer_v2_pred_7.pdb	0.5052987558260013	0.46627653	0.474080972326089	0.173
21	clpb_n_aaa1_aaa2_casein_2/unrelaxed_model_3_multimer_v2_pred_3.pdb	0.4444012039742699	0.38155013	0.3941203473774956	0.041
22	clpb_n_aaa1_aaa2_casein_2/unrelaxed_model_4_multimer_v2_pred_1.pdb	0.49737687287756	0.458651	0.466396179552929	0.179
23	clpb_n_aaa1_aaa2_casein_2/unrelaxed_model_2_multimer_v2_pred_5.pdb	0.6727942255574457	0.65258676	0.6566282516208887	0.261
24	clpb_n_aaa1_aaa2_casein_2/unrelaxed_model_2_multimer_v2_pred_3.pdb	0.6563545915268924	0.6273181	0.6331253856973463	0.262
25	clpb_n_aaa1_aaa2_casein_2/unrelaxed_model_3_multimer_v2_pred_9.pdb	0.4392300197152907	0.3722768	0.3856674541765176	0.033
26	clpb_n_aaa1_aaa2_casein_2/unrelaxed_model_1_multimer_v2_pred_5.pdb	0.6620954219968483	0.6335375	0.6392490614348921	0.29
27	clpb_n_aaa1_aaa2_casein_2/unrelaxed_model_2_multimer_v2_pred_1.pdb	0.6579833734147638	0.6316478	0.6369149348758238	0.263
28	clpb_n_aaa1_aaa2_casein_2/unrelaxed_model_3_multimer_v2_pred_8.pdb	0.4349237421558971	0.3682629	0.3815950580320095	0.032
29	clpb_n_aaa1_aaa2_casein_2/unrelaxed_model_5_multimer_v2_pred_2.pdb	0.6547289648252211	0.63467133	0.6386828573266166	0.414
30	clpb_n_aaa1_aaa2_casein_2/unrelaxed_model_3_multimer_v2_pred_6.pdb	0.4410840843893501	0.37346178	0.3869862432236952	0.036
31	clpb_n_aaa1_aaa2_casein_2/unrelaxed_model_4_multimer_v2_pred_10.pdb	0.4960957623000911	0.45216757	0.4609532089327965	0.165
32	clpb_n_aaa1_aaa2_casein_2/unrelaxed_model_3_multimer_v2_pred_2.pdb	0.4279268431679975	0.36310273	0.3760675559047177	0.029
33	clpb_n_aaa1_aaa2_casein_2/unrelaxed_model_2_multimer_v2_pred_6.pdb	0.6723170696987841	0.6432271	0.6490450942376084	0.264
34	clpb_n_aaa1_aaa2_casein_2/unrelaxed_model_2_multimer_v2_pred_7.pdb	0.6701743690103321	0.6418367	0.6475042360609776	0.264
35	clpb_n_aaa1_aaa2_casein_2/unrelaxed_model_5_multimer_v2_pred_8.pdb	0.672602275219276	0.64639646	0.6516376215630203	0.436
36	clpb_n_aaa1_aaa2_casein_2/unrelaxed_model_4_multimer_v2_pred_4.pdb	0.5043155434092899	0.46354014	0.4716952181331519	0.17
37	clpb_n_aaa1_aaa2_casein_2/unrelaxed_model_4_multimer_v2_pred_6.pdb	0.5151255988394194	0.4762942	0.4840604715211187	0.18
38	clpb_n_aaa1_aaa2_casein_2/unrelaxed_model_1_multimer_v2_pred_6.pdb	0.6701850184531382	0.6423601	0.647925076658157	0.296
39	clpb_n_aaa1_aaa2_casein_2/unrelaxed_model_5_multimer_v2_pred_7.pdb	0.6667994554744401	0.63917816	0.6447024165770657	0.41
40	clpb_n_aaa1_aaa2_casein_2/unrelaxed_model_4_multimer_v2_pred_5.pdb	0.5043912663674311	0.46270853	0.4710450795216552	0.181
41	clpb_n_aaa1_aaa2_casein_2/unrelaxed_model_4_multimer_v2_pred_3.pdb	0.5013358698835388	0.46210852	0.4699539920995715	0.177
42	clpb_n_aaa1_aaa2_casein_2/unrelaxed_model_1_multimer_v2_pred_2.pdb	0.665444119086209	0.64231354	0.6469396558027155	0.301
43	clpb_n_aaa1_aaa2_casein_2/unrelaxed_model_5_multimer_v2_pred_6.pdb	0.6737896463738925	0.6546356	0.6584664158317853	0.426
44	clpb_n_aaa1_aaa2_casein_2/unrelaxed_model_4_multimer_v2_pred_9.pdb	0.4909104465807106	0.4488786	0.4572849583499556	0.168
45	clpb_n_aaa1_aaa2_casein_2/unrelaxed_model_1_multimer_v2_pred_7.pdb	0.6626184617854216	0.6341547	0.6398474342699261	0.303
46	clpb_n_aaa1_aaa2_casein_2/unrelaxed_model_1_multimer_v2_pred_4.pdb	0.6534535332341267	0.62825227	0.633292520916845	0.294
47	clpb_n_aaa1_aaa2_casein_2/unrelaxed_model_5_multimer_v2_pred_9.pdb	0.6511301091577812	0.6244496	0.6297857103996716	0.407
48	clpb_n_aaa1_aaa2_casein_2/unrelaxed_model_3_multimer_v2_pred_5.pdb	0.4552411201540013	0.3908891	0.4037595105756001	0.039
49	clpb_n_aaa1_aaa2_casein_2/unrelaxed_model_3_multimer_v2_pred_7.pdb	0.4466361030122599	0.3863116	0.3983764931396835	0.04
