# Supplementary material for: Unmasking AlphaFold to integrate experiments and predictions in multimeric complexes
Source: Nat Commun. 2024 Oct 9;15:8724. doi: 10.1038/s41467-024-52951-w (PMC11461844; doi:10.1038/s41467-024-52951-w)
Supplement: Supplementary file 8 — Source Data [file 41467_2024_52951_MOESM8_ESM.zip › clpb.csv]

	model	pTM	ipTM	Ranking confidence	DockQ
0	clpb_n_aaa1_aaa2/unrelaxed_model_3_multimer_v2_pred_4.pdb	0.4118185575618918	0.34997883	0.3623467790248906	0.039
1	clpb_n_aaa1_aaa2/unrelaxed_model_4_multimer_v2_pred_8.pdb	0.5756997854978485	0.5511522	0.5560617405468353	0.315
2	clpb_n_aaa1_aaa2/unrelaxed_model_3_multimer_v2_pred_1.pdb	0.4033228781534458	0.33832073	0.3513211613240485	0.033
3	clpb_n_aaa1_aaa2/unrelaxed_model_2_multimer_v2_pred_8.pdb	0.7332462930203711	0.72044396	0.7230044298076876	0.496
4	clpb_n_aaa1_aaa2/unrelaxed_model_5_multimer_v2_pred_5.pdb	0.754100249572348	0.74323094	0.7454048010436201	0.504
5	clpb_n_aaa1_aaa2/unrelaxed_model_1_multimer_v2_pred_8.pdb	0.6827231272665069	0.6680658	0.6709972545426569	0.463
6	clpb_n_aaa1_aaa2/unrelaxed_model_5_multimer_v2_pred_10.pdb	0.7561668082332522	0.7468112	0.7486823305339796	0.499
7	clpb_n_aaa1_aaa2/unrelaxed_model_1_multimer_v2_pred_3.pdb	0.6879097556704423	0.67310685	0.6760674304889469	0.468
8	clpb_n_aaa1_aaa2/unrelaxed_model_5_multimer_v2_pred_1.pdb	0.7429444079357305	0.73253524	0.7346170760146363	0.501
9	clpb_n_aaa1_aaa2/unrelaxed_model_2_multimer_v2_pred_9.pdb	0.7316474016467736	0.7225493	0.7243689357431731	0.492
10	clpb_n_aaa1_aaa2/unrelaxed_model_1_multimer_v2_pred_9.pdb	0.6872477842773448	0.67252153	0.675466782120972	0.47
11	clpb_n_aaa1_aaa2/unrelaxed_model_2_multimer_v2_pred_4.pdb	0.7360414048010033	0.72289556	0.7255247310792192	0.49
12	clpb_n_aaa1_aaa2/unrelaxed_model_1_multimer_v2_pred_1.pdb	0.7061238228182988	0.69181883	0.694679831244568	0.471
13	clpb_n_aaa1_aaa2/unrelaxed_model_5_multimer_v2_pred_4.pdb	0.7417390284728786	0.7299077	0.7322739588775592	0.501
14	clpb_n_aaa1_aaa2/unrelaxed_model_3_multimer_v2_pred_10.pdb	0.3978911221877424	0.33158854	0.3448490536382931	0.022
15	clpb_n_aaa1_aaa2/unrelaxed_model_4_multimer_v2_pred_2.pdb	0.5697332603569814	0.540918	0.5466810461448827	0.311
16	clpb_n_aaa1_aaa2/unrelaxed_model_2_multimer_v2_pred_2.pdb	0.7355851464419989	0.7251948	0.7272728787451869	0.498
17	clpb_n_aaa1_aaa2/unrelaxed_model_5_multimer_v2_pred_3.pdb	0.752946048243248	0.74234796	0.7444675742116379	0.502
18	clpb_n_aaa1_aaa2/unrelaxed_model_2_multimer_v2_pred_10.pdb	0.7344161183415938	0.72283316	0.7251497489368735	0.496
19	clpb_n_aaa1_aaa2/unrelaxed_model_1_multimer_v2_pred_10.pdb	0.6939704397419693	0.681931	0.6843389030118705	0.192
20	clpb_n_aaa1_aaa2/unrelaxed_model_4_multimer_v2_pred_7.pdb	0.5742412569016957	0.5464487	0.5520072174447923	0.312
21	clpb_n_aaa1_aaa2/unrelaxed_model_3_multimer_v2_pred_3.pdb	0.4024611028799664	0.3431291	0.3549954993082931	0.032
22	clpb_n_aaa1_aaa2/unrelaxed_model_2_multimer_v2_pred_5.pdb	0.7333692042428963	0.72184414	0.7241491502205275	0.498
23	clpb_n_aaa1_aaa2/unrelaxed_model_4_multimer_v2_pred_1.pdb	0.5824407145329076	0.55611265	0.5613782605518453	0.316
24	clpb_n_aaa1_aaa2/unrelaxed_model_2_multimer_v2_pred_3.pdb	0.7416326986203485	0.7320915	0.7339997288872777	0.496
25	clpb_n_aaa1_aaa2/unrelaxed_model_3_multimer_v2_pred_9.pdb	0.4020342434339669	0.3420552	0.3540510099111586	0.035
26	clpb_n_aaa1_aaa2/unrelaxed_model_1_multimer_v2_pred_5.pdb	0.6988530166401695	0.6852708	0.6879872323563543	0.47
27	clpb_n_aaa1_aaa2/unrelaxed_model_2_multimer_v2_pred_1.pdb	0.7288622065976096	0.7130995	0.7162520250597564	0.497
28	clpb_n_aaa1_aaa2/unrelaxed_model_3_multimer_v2_pred_8.pdb	0.406912825111188	0.34575325	0.3579851670272425	0.036
29	clpb_n_aaa1_aaa2/unrelaxed_model_5_multimer_v2_pred_2.pdb	0.749452850462238	0.74043596	0.742239336419352	0.496
30	clpb_n_aaa1_aaa2/unrelaxed_model_3_multimer_v2_pred_6.pdb	0.4168438492273142	0.35907125	0.3706257736296425	0.044
31	clpb_n_aaa1_aaa2/unrelaxed_model_3_multimer_v2_pred_2.pdb	0.3956531837824116	0.3302477	0.3433287969279911	0.026
32	clpb_n_aaa1_aaa2/unrelaxed_model_4_multimer_v2_pred_10.pdb	0.5955498168854259	0.5723351	0.5769780625897316	0.321
33	clpb_n_aaa1_aaa2/unrelaxed_model_2_multimer_v2_pred_6.pdb	0.7392442837105515	0.7234339	0.7265959861824179	0.492
34	clpb_n_aaa1_aaa2/unrelaxed_model_2_multimer_v2_pred_7.pdb	0.7339450039074059	0.71776336	0.7209996922335076	0.491
35	clpb_n_aaa1_aaa2/unrelaxed_model_5_multimer_v2_pred_8.pdb	0.7498639688223149	0.7395804	0.7416371080344826	0.502
36	clpb_n_aaa1_aaa2/unrelaxed_model_4_multimer_v2_pred_4.pdb	0.5847684410181028	0.5615897	0.5662254624956128	0.306
37	clpb_n_aaa1_aaa2/unrelaxed_model_4_multimer_v2_pred_6.pdb	0.5901584952061321	0.5726592	0.576159054616788	0.304
38	clpb_n_aaa1_aaa2/unrelaxed_model_1_multimer_v2_pred_6.pdb	0.7083076312921379	0.69540375	0.6979845300273486	0.473
39	clpb_n_aaa1_aaa2/unrelaxed_model_4_multimer_v2_pred_5.pdb	0.5767667994141166	0.55132383	0.5564124247479356	0.312
40	clpb_n_aaa1_aaa2/unrelaxed_model_5_multimer_v2_pred_7.pdb	0.7650713703291517	0.75570107	0.7575751261166116	0.503
41	clpb_n_aaa1_aaa2/unrelaxed_model_4_multimer_v2_pred_3.pdb	0.5888585624969456	0.5596882	0.5655222808892817	0.31
42	clpb_n_aaa1_aaa2/unrelaxed_model_1_multimer_v2_pred_2.pdb	0.6997794023748805	0.6864343	0.6891033433198247	0.47
43	clpb_n_aaa1_aaa2/unrelaxed_model_4_multimer_v2_pred_9.pdb	0.5770641448525035	0.55489814	0.5593313432222098	0.321
44	clpb_n_aaa1_aaa2/unrelaxed_model_5_multimer_v2_pred_6.pdb	0.7343034388266572	0.7218292	0.7243240285246089	0.495
45	clpb_n_aaa1_aaa2/unrelaxed_model_1_multimer_v2_pred_7.pdb	0.694177847741128	0.6772873	0.6806653939958575	0.458
46	clpb_n_aaa1_aaa2/unrelaxed_model_1_multimer_v2_pred_4.pdb	0.6880500297538107	0.67325747	0.6762159820554985	0.467
47	clpb_n_aaa1_aaa2/unrelaxed_model_5_multimer_v2_pred_9.pdb	0.7456984655741041	0.73644924	0.7382990864253678	0.498
48	clpb_n_aaa1_aaa2/unrelaxed_model_3_multimer_v2_pred_7.pdb	0.3985592632469563	0.33522752	0.3478938680683976	0.028
49	clpb_n_aaa1_aaa2/unrelaxed_model_3_multimer_v2_pred_5.pdb	0.4048636718411623	0.34792864	0.3593156489495313	0.035
