# Supplementary material for: Unmasking AlphaFold to integrate experiments and predictions in multimeric complexes
Source: Nat Commun. 2024 Oct 9;15:8724. doi: 10.1038/s41467-024-52951-w (PMC11461844; doi:10.1038/s41467-024-52951-w)
Supplement: Supplementary file 8 — Source Data [file 41467_2024_52951_MOESM8_ESM.zip › H1111.csv]

	model	pTM	ipTM	Ranking confidence	DockQ	Loop lDDT	Template type
0	../AF_models/H1111_C9B9A9/unrelaxed_model_1_multimer_v3_pred_1.pdb	0.4829230568442956	0.46631867	0.4696395449168328	0.369	46.3319	inpainting
1	../AF_models/H1111_C9B9A9/unrelaxed_model_1_multimer_v3_pred_2.pdb	0.5098422501014943	0.4949389	0.4979195780262803	0.429	48.6852	inpainting
2	../AF_models/H1111_C9B9A9/unrelaxed_model_1_multimer_v3_pred_3.pdb	0.4745142492603662	0.46773392	0.4690899855484844	0.362	46.7936	inpainting
3	../AF_models/H1111_C9B9A9/unrelaxed_model_1_multimer_v3_pred_4.pdb	0.5744071395854875	0.563886	0.5659902173610672	0.591	65.3425	inpainting
4	../AF_models/H1111_C9B9A9/unrelaxed_model_1_multimer_v3_pred_5.pdb	0.5752169553007788	0.56493235	0.5669892681353511	0.587	65.1176	inpainting
5	../AF_models/H1111_C9B9A9/unrelaxed_model_2_multimer_v3_pred_1.pdb	0.545689365523651	0.5396769	0.540879396847406	0.823	52.1626	inpainting
6	../AF_models/H1111_C9B9A9/unrelaxed_model_2_multimer_v3_pred_2.pdb	0.5466907385053424	0.5406073	0.5418239665639836	0.841	52.737	inpainting
7	../AF_models/H1111_C9B9A9/unrelaxed_model_2_multimer_v3_pred_3.pdb	0.5256185936726833	0.51929	0.520555695052896	0.84	51.7283	inpainting
8	../AF_models/H1111_C9B9A9/unrelaxed_model_2_multimer_v3_pred_4.pdb	0.544880386180535	0.5388143	0.5400275222434312	0.426	58.3693	inpainting
9	../AF_models/H1111_C9B9A9/unrelaxed_model_2_multimer_v3_pred_5.pdb	0.5522985303970681	0.5463359	0.547528406869819	0.8	64.1349	inpainting
10	../AF_models/H1111_C9B9A9/unrelaxed_model_3_multimer_v3_pred_1.pdb	0.5421684431642501	0.53099585	0.5332303652685922	0.645	52.7535	inpainting
11	../AF_models/H1111_C9B9A9/unrelaxed_model_3_multimer_v3_pred_2.pdb	0.551665947676073	0.5403081	0.5425796838284276	0.643	53.7852	inpainting
12	../AF_models/H1111_C9B9A9/unrelaxed_model_3_multimer_v3_pred_3.pdb	0.4997142568959936	0.49044454	0.4922984841611811	0.557	51.4436	inpainting
13	../AF_models/H1111_C9B9A9/unrelaxed_model_3_multimer_v3_pred_4.pdb	0.5757697391923886	0.56562495	0.5676539096915051	0.686	61.4098	inpainting
14	../AF_models/H1111_C9B9A9/unrelaxed_model_3_multimer_v3_pred_5.pdb	0.5548236091664988	0.54354095	0.5457974855051748	0.632	62.7838	inpainting
15	../AF_models/H1111_C9B9A9/unrelaxed_model_4_multimer_v3_pred_1.pdb	0.6285083490776475	0.62360895	0.6245888272557151	0.685	56.2846	inpainting
16	../AF_models/H1111_C9B9A9/unrelaxed_model_4_multimer_v3_pred_2.pdb	0.6049378033130199	0.5981846	0.5995352291196353	0.66	55.7059	inpainting
17	../AF_models/H1111_C9B9A9/unrelaxed_model_4_multimer_v3_pred_3.pdb	0.6002614052688657	0.5934954	0.5948486239035047	0.693	56.0781	inpainting
18	../AF_models/H1111_C9B9A9/unrelaxed_model_4_multimer_v3_pred_4.pdb	0.6469197233457717	0.6437542	0.644387292066005	0.762	68.7866	inpainting
19	../AF_models/H1111_C9B9A9/unrelaxed_model_4_multimer_v3_pred_5.pdb	0.6456978802041174	0.64243734	0.6430894471040559	0.766	69.0989	inpainting
20	../AF_models/H1111_C9B9A9/unrelaxed_model_5_multimer_v3_pred_1.pdb	0.5953321497335006	0.5884972	0.5898642071226035	0.811	55.7743	inpainting
21	../AF_models/H1111_C9B9A9/unrelaxed_model_5_multimer_v3_pred_2.pdb	0.5693739991405061	0.55982786	0.5617370911641608	0.762	55.5865	inpainting
22	../AF_models/H1111_C9B9A9/unrelaxed_model_5_multimer_v3_pred_3.pdb	0.54324042463183	0.532043	0.5342824690816395	0.684	54.3779	inpainting
23	../AF_models/H1111_C9B9A9/unrelaxed_model_5_multimer_v3_pred_4.pdb	0.6008410470355957	0.5924425	0.5941222194168848	0.78	70.4915	inpainting
24	../AF_models/H1111_C9B9A9/unrelaxed_model_5_multimer_v3_pred_5.pdb	0.6146761467683018	0.6079916	0.609328490309471	0.779	70.9304	inpainting
