# Supplementary material for: Unmasking AlphaFold to integrate experiments and predictions in multimeric complexes
Source: Nat Commun. 2024 Oct 9;15:8724. doi: 10.1038/s41467-024-52951-w (PMC11461844; doi:10.1038/s41467-024-52951-w)
Supplement: Supplementary file 8 — Source Data [file 41467_2024_52951_MOESM8_ESM.zip › H1142_dockq.csv]

	model	pTM	ipTM	Ranking confidence	DockQ	Loop lDDT	Predictor	Template type
0	../AF_models/H1142/unrelaxed_model_1_multimer_pred_100.pdb	0.6107412131397	0.12638816	0.2232587725275371	0.017	87.5287	Unmasked
1	../AF_models/H1142/unrelaxed_model_1_multimer_pred_10.pdb	0.6119307174200515	0.12964126	0.2260991552256485	0.019	87.6191	Unmasked
2	../AF_models/H1142/unrelaxed_model_1_multimer_pred_11.pdb	0.6137676553178291	0.12807974	0.2252173248181434	0.018	87.6302	Unmasked
3	../AF_models/H1142/unrelaxed_model_1_multimer_pred_12.pdb	0.6138432597945702	0.13506842	0.2308233852352812	0.017	87.5309	Unmasked
4	../AF_models/H1142/unrelaxed_model_1_multimer_pred_13.pdb	0.6147382065090157	0.12807876	0.2254106482750697	0.018	87.3038	Unmasked
5	../AF_models/H1142/unrelaxed_model_1_multimer_pred_14.pdb	0.6148611622811468	0.1309847	0.2277599874687416	0.018	87.8361	Unmasked
6	../AF_models/H1142/unrelaxed_model_1_multimer_pred_15.pdb	0.6153347851901583	0.12821385	0.225638039153205	0.021	87.6992	Unmasked
7	../AF_models/H1142/unrelaxed_model_1_multimer_pred_16.pdb	0.6141880269519459	0.13414551	0.2301540159319236	0.018	87.6005	Unmasked
8	../AF_models/H1142/unrelaxed_model_1_multimer_pred_17.pdb	0.6150396103640478	0.13464475	0.2307237194971259	0.017	87.5835	Unmasked
9	../AF_models/H1142/unrelaxed_model_1_multimer_pred_18.pdb	0.6101791004149695	0.12789856	0.2243546672624067	0.019	87.7037	Unmasked
10	../AF_models/H1142/unrelaxed_model_1_multimer_pred_19.pdb	0.611951495135437	0.13204506	0.2280263473440429	0.02	87.328	Unmasked
11	../AF_models/H1142/unrelaxed_model_1_multimer_pred_1.pdb	0.6126063104102215	0.13236661	0.2284145521249215	0.017	87.6486	Unmasked
12	../AF_models/H1142/unrelaxed_model_1_multimer_pred_20.pdb	0.6113808446035995	0.12851211	0.2250858603498581	0.018	87.5011	Unmasked
13	../AF_models/H1142/unrelaxed_model_1_multimer_pred_21.pdb	0.6095324442774379	0.123540655	0.220739012678272	0.018	87.6843	Unmasked
14	../AF_models/H1142/unrelaxed_model_1_multimer_pred_22.pdb	0.6146771231494434	0.13357434	0.229794894043646	0.021	87.7979	Unmasked
15	../AF_models/H1142/unrelaxed_model_1_multimer_pred_23.pdb	0.6119072067587003	0.12390207	0.2215030953854009	0.019	87.6461	Unmasked
16	../AF_models/H1142/unrelaxed_model_1_multimer_pred_24.pdb	0.6135746100230689	0.1303483	0.2269935579833125	0.018	87.6711	Unmasked
17	../AF_models/H1142/unrelaxed_model_1_multimer_pred_25.pdb	0.6121837210796567	0.1306923	0.226990586760487	0.018	87.6008	Unmasked
18	../AF_models/H1142/unrelaxed_model_1_multimer_pred_26.pdb	0.6134950047348474	0.13508126	0.2307640100640959	0.018	87.4536	Unmasked
19	../AF_models/H1142/unrelaxed_model_1_multimer_pred_27.pdb	0.6088216885405343	0.12540434	0.2220878121153029	0.021	87.592	Unmasked
20	../AF_models/H1142/unrelaxed_model_1_multimer_pred_28.pdb	0.6114923714856951	0.13475633	0.230103535637471	0.017	87.3212	Unmasked
21	../AF_models/H1142/unrelaxed_model_1_multimer_pred_29.pdb	0.6103610489180518	0.11876878	0.2170872349224653	0.02	87.7207	Unmasked
22	../AF_models/H1142/unrelaxed_model_1_multimer_pred_2.pdb	0.6116256144054317	0.13042454	0.2266647582532482	0.019	87.8344	Unmasked
23	../AF_models/H1142/unrelaxed_model_1_multimer_pred_30.pdb	0.6107508892967537	0.13496125	0.230119175814673	0.018	87.2914	Unmasked
24	../AF_models/H1142/unrelaxed_model_1_multimer_pred_31.pdb	0.6152863229638169	0.13768384	0.233204335477468	0.017	87.6344	Unmasked
25	../AF_models/H1142/unrelaxed_model_1_multimer_pred_32.pdb	0.6134305523601464	0.12935984	0.2261739835494218	0.018	87.604	Unmasked
26	../AF_models/H1142/unrelaxed_model_1_multimer_pred_33.pdb	0.6145514169106729	0.13891909	0.2340455515934993	0.018	87.4403	Unmasked
27	../AF_models/H1142/unrelaxed_model_1_multimer_pred_34.pdb	0.6142752988231871	0.12461677	0.2225484773137707	0.02	87.8275	Unmasked
28	../AF_models/H1142/unrelaxed_model_1_multimer_pred_35.pdb	0.6111182826005882	0.1261243	0.2231230906097783	0.019	87.7413	Unmasked
29	../AF_models/H1142/unrelaxed_model_1_multimer_pred_36.pdb	0.6132272779764836	0.13184765	0.2281235754454554	0.019	87.6035	Unmasked
30	../AF_models/H1142/unrelaxed_model_1_multimer_pred_37.pdb	0.6134819466583451	0.13851301	0.2335068003080789	0.018	87.3567	Unmasked
31	../AF_models/H1142/unrelaxed_model_1_multimer_pred_38.pdb	0.6143295621961153	0.13737115	0.2327628345507343	0.019	87.692	Unmasked
32	../AF_models/H1142/unrelaxed_model_1_multimer_pred_39.pdb	0.6093150867290341	0.121634126	0.2191703179134337	0.019	87.6249	Unmasked
33	../AF_models/H1142/unrelaxed_model_1_multimer_pred_3.pdb	0.6097685298156493	0.121887214	0.2194634775485943	0.018	87.7842	Unmasked
34	../AF_models/H1142/unrelaxed_model_1_multimer_pred_40.pdb	0.614039904986572	0.12587944	0.2235115303823852	0.02	87.7674	Unmasked
35	../AF_models/H1142/unrelaxed_model_1_multimer_pred_41.pdb	0.6109097687839957	0.12947276	0.2257601636338133	0.019	87.6369	Unmasked
36	../AF_models/H1142/unrelaxed_model_1_multimer_pred_42.pdb	0.6120824389176529	0.12373616	0.2214054141942056	0.018	87.7856	Unmasked
37	../AF_models/H1142/unrelaxed_model_1_multimer_pred_43.pdb	0.6130119657734893	0.12763584	0.2247110624357037	0.017	87.6678	Unmasked
38	../AF_models/H1142/unrelaxed_model_1_multimer_pred_44.pdb	0.6102771557455469	0.12848532	0.2248436887479863	0.018	87.5864	Unmasked
39	../AF_models/H1142/unrelaxed_model_1_multimer_pred_45.pdb	0.6129326271602273	0.13035746	0.2268724927820515	0.018	87.7288	Unmasked
40	../AF_models/H1142/unrelaxed_model_1_multimer_pred_46.pdb	0.6154778952981175	0.13704935	0.2327350567894208	0.019	87.6349	Unmasked
41	../AF_models/H1142/unrelaxed_model_1_multimer_pred_47.pdb	0.6151294539524084	0.13779174	0.2332592811217499	0.018	87.6189	Unmasked
42	../AF_models/H1142/unrelaxed_model_1_multimer_pred_48.pdb	0.6113559996441791	0.12970418	0.2260345418325223	0.018	87.6856	Unmasked
43	../AF_models/H1142/unrelaxed_model_1_multimer_pred_49.pdb	0.6060725584966851	0.116340235	0.2142866995998802	0.019	87.8406	Unmasked
44	../AF_models/H1142/unrelaxed_model_1_multimer_pred_4.pdb	0.612947061253756	0.12976962	0.2264051108744084	0.018	87.4512	Unmasked
45	../AF_models/H1142/unrelaxed_model_1_multimer_pred_50.pdb	0.6155067539733382	0.13795209	0.2334630222424215	0.018	87.2905	Unmasked
46	../AF_models/H1142/unrelaxed_model_1_multimer_pred_51.pdb	0.6154299147829452	0.13874502	0.2340820027968295	0.017	87.4144	Unmasked
47	../AF_models/H1142/unrelaxed_model_1_multimer_pred_52.pdb	0.6128826314884536	0.12323327	0.2211631451979898	0.018	87.6969	Unmasked
48	../AF_models/H1142/unrelaxed_model_1_multimer_pred_53.pdb	0.6212297736002277	0.15371045	0.2472143184819474	0.017	87.3091	Unmasked
49	../AF_models/H1142/unrelaxed_model_1_multimer_pred_54.pdb	0.6136761068133253	0.12973179	0.2265206527477053	0.019	87.8262	Unmasked
50	../AF_models/H1142/unrelaxed_model_1_multimer_pred_55.pdb	0.6147802524327641	0.13572338	0.2315347562742115	0.018	87.3828	Unmasked
51	../AF_models/H1142/unrelaxed_model_1_multimer_pred_56.pdb	0.6129516005897665	0.12832975	0.2252541232185392	0.019	87.6076	Unmasked
52	../AF_models/H1142/unrelaxed_model_1_multimer_pred_57.pdb	0.6111236048702324	0.12933111	0.2256896105004137	0.018	87.4815	Unmasked
53	../AF_models/H1142/unrelaxed_model_1_multimer_pred_58.pdb	0.6078143170309385	0.1234263	0.2203039060201708	0.019	87.6561	Unmasked
54	../AF_models/H1142/unrelaxed_model_1_multimer_pred_59.pdb	0.6081579149839458	0.12516564	0.2217640960430538	0.019	87.6203	Unmasked
55	../AF_models/H1142/unrelaxed_model_1_multimer_pred_5.pdb	0.6139900588417241	0.12895182	0.2259594659690894	0.019	87.7093	Unmasked
56	../AF_models/H1142/unrelaxed_model_1_multimer_pred_60.pdb	0.610189706133942	0.12655458	0.2232816040609558	0.017	87.4968	Unmasked
57	../AF_models/H1142/unrelaxed_model_1_multimer_pred_61.pdb	0.609101449811632	0.12343717	0.2205700288939823	0.019	87.5902	Unmasked
58	../AF_models/H1142/unrelaxed_model_1_multimer_pred_62.pdb	0.6199584549881862	0.14823751	0.2425817002101311	0.017	87.4679	Unmasked
59	../AF_models/H1142/unrelaxed_model_1_multimer_pred_63.pdb	0.6089663199625771	0.120699525	0.2183528838960798	0.018	87.6522	Unmasked
60	../AF_models/H1142/unrelaxed_model_1_multimer_pred_64.pdb	0.6141486997171443	0.13246825	0.2288043426427086	0.018	87.4069	Unmasked
61	../AF_models/H1142/unrelaxed_model_1_multimer_pred_65.pdb	0.6124413055151012	0.12905198	0.2257298477882009	0.019	87.5943	Unmasked
62	../AF_models/H1142/unrelaxed_model_1_multimer_pred_66.pdb	0.6143669747820035	0.1273573	0.2247592382333782	0.018	87.6456	Unmasked
63	../AF_models/H1142/unrelaxed_model_1_multimer_pred_67.pdb	0.6109163226324655	0.12324102	0.2207760823098488	0.018	87.4391	Unmasked
64	../AF_models/H1142/unrelaxed_model_1_multimer_pred_68.pdb	0.6127148505542401	0.13145187	0.2277044700879598	0.017	87.5937	Unmasked
65	../AF_models/H1142/unrelaxed_model_1_multimer_pred_69.pdb	0.6155957435791568	0.14063436	0.2356266350592151	0.018	87.4256	Unmasked
66	../AF_models/H1142/unrelaxed_model_1_multimer_pred_6.pdb	0.6092275722308166	0.1252309	0.2220302292403222	0.018	87.5488	Unmasked
67	../AF_models/H1142/unrelaxed_model_1_multimer_pred_70.pdb	0.6109406278220139	0.12807941	0.2246516570585434	0.017	87.5922	Unmasked
68	../AF_models/H1142/unrelaxed_model_1_multimer_pred_71.pdb	0.6191496226640056	0.14492728	0.2397717470616402	0.017	87.7092	Unmasked
69	../AF_models/H1142/unrelaxed_model_1_multimer_pred_72.pdb	0.6120542509879286	0.12327399	0.2210300430362545	0.019	87.5774	Unmasked
70	../AF_models/H1142/unrelaxed_model_1_multimer_pred_73.pdb	0.6088131516352266	0.12405252	0.2210046440199011	0.019	87.2708	Unmasked
71	../AF_models/H1142/unrelaxed_model_1_multimer_pred_74.pdb	0.6154267270509634	0.13176939	0.2285008565414792	0.019	87.4856	Unmasked
72	../AF_models/H1142/unrelaxed_model_1_multimer_pred_75.pdb	0.6104468023953218	0.12717724	0.2238311512505487	0.019	87.4865	Unmasked
73	../AF_models/H1142/unrelaxed_model_1_multimer_pred_76.pdb	0.6097469161107666	0.12624247	0.2229433621993566	0.018	87.3546	Unmasked
74	../AF_models/H1142/unrelaxed_model_1_multimer_pred_77.pdb	0.6115333184810127	0.12966254	0.2260366985243885	0.017	87.6035	Unmasked
75	../AF_models/H1142/unrelaxed_model_1_multimer_pred_78.pdb	0.6158184775051676	0.13529754	0.231401724981014	0.018	87.5231	Unmasked
76	../AF_models/H1142/unrelaxed_model_1_multimer_pred_79.pdb	0.6153417820368381	0.12907335	0.2263270377046699	0.019	87.7975	Unmasked
77	../AF_models/H1142/unrelaxed_model_1_multimer_pred_7.pdb	0.6139416066640044	0.1228846	0.2210960024164801	0.018	87.6797	Unmasked
78	../AF_models/H1142/unrelaxed_model_1_multimer_pred_80.pdb	0.6110868486439935	0.12409893	0.2214965111548851	0.018	87.8326	Unmasked
79	../AF_models/H1142/unrelaxed_model_1_multimer_pred_81.pdb	0.6120927464631015	0.130045	0.2264545466833674	0.019	87.6452	Unmasked
80	../AF_models/H1142/unrelaxed_model_1_multimer_pred_82.pdb	0.6112212924813767	0.1253359	0.2225129800767807	0.018	87.4854	Unmasked
81	../AF_models/H1142/unrelaxed_model_1_multimer_pred_83.pdb	0.6142893887514235	0.12670255	0.2242199154089761	0.017	87.6061	Unmasked
82	../AF_models/H1142/unrelaxed_model_1_multimer_pred_84.pdb	0.6102850353035203	0.12978148	0.2258821947438095	0.018	87.3697	Unmasked
83	../AF_models/H1142/unrelaxed_model_1_multimer_pred_85.pdb	0.6103837831730792	0.12860021	0.2249569245957364	0.018	87.6301	Unmasked
84	../AF_models/H1142/unrelaxed_model_1_multimer_pred_86.pdb	0.6133651663869009	0.1269043	0.2241964683931944	0.018	87.6128	Unmasked
85	../AF_models/H1142/unrelaxed_model_1_multimer_pred_87.pdb	0.6141246061713219	0.130793	0.2274593254166984	0.018	87.7035	Unmasked
86	../AF_models/H1142/unrelaxed_model_1_multimer_pred_88.pdb	0.613729291204766	0.12841545	0.2254782186039598	0.018	87.6588	Unmasked
87	../AF_models/H1142/unrelaxed_model_1_multimer_pred_89.pdb	0.6095268521980075	0.12556747	0.2223593432560688	0.019	87.7272	Unmasked
88	../AF_models/H1142/unrelaxed_model_1_multimer_pred_8.pdb	0.6099860773860655	0.12624249	0.2229912063753454	0.02	87.4702	Unmasked
89	../AF_models/H1142/unrelaxed_model_1_multimer_pred_90.pdb	0.6129288976615319	0.12806588	0.2250384868229558	0.019	87.8782	Unmasked
90	../AF_models/H1142/unrelaxed_model_1_multimer_pred_91.pdb	0.6146558778940219	0.13543347	0.2312779477727131	0.019	87.5667	Unmasked
91	../AF_models/H1142/unrelaxed_model_1_multimer_pred_92.pdb	0.611372007291741	0.13017863	0.2264173057399644	0.018	87.5095	Unmasked
92	../AF_models/H1142/unrelaxed_model_1_multimer_pred_93.pdb	0.6112679159602525	0.12750748	0.2242595655910373	0.018	87.5969	Unmasked
93	../AF_models/H1142/unrelaxed_model_1_multimer_pred_94.pdb	0.6129990338415432	0.12525463	0.222803511602293	0.017	87.511	Unmasked
94	../AF_models/H1142/unrelaxed_model_1_multimer_pred_95.pdb	0.6158657115666384	0.1321882	0.2289237030738257	0.017	87.5361	Unmasked
95	../AF_models/H1142/unrelaxed_model_1_multimer_pred_96.pdb	0.6137534240003327	0.13145997	0.2279186578416009	0.018	87.5931	Unmasked
96	../AF_models/H1142/unrelaxed_model_1_multimer_pred_97.pdb	0.6123887478098158	0.1297192	0.2262531077620364	0.018	87.6322	Unmasked
97	../AF_models/H1142/unrelaxed_model_1_multimer_pred_98.pdb	0.6089128583322412	0.119674675	0.2175223117997337	0.02	87.5847	Unmasked
98	../AF_models/H1142/unrelaxed_model_1_multimer_pred_99.pdb	0.6115714223605403	0.13071376	0.226885293154359	0.017	87.6213	Unmasked
99	../AF_models/H1142/unrelaxed_model_1_multimer_pred_9.pdb	0.6146676116137195	0.13201365	0.2285444413214621	0.019	87.6647	Unmasked
100	../AF_models/H1142/unrelaxed_model_1_multimer_v2_pred_0.pdb	0.7175343707211796	0.33770287	0.413669170439402	0.637	91.5808	Unmasked
101	../AF_models/H1142/unrelaxed_model_1_multimer_v2_pred_100.pdb	0.72779190594042	0.3577081	0.4317248583914531	0.64	92.0539	Unmasked
102	../AF_models/H1142/unrelaxed_model_1_multimer_v2_pred_101.pdb	0.6602782631365681	0.2271727	0.3137938146680241	0.621	89.5643	Unmasked
103	../AF_models/H1142/unrelaxed_model_1_multimer_v2_pred_102.pdb	0.6328990092742712	0.16743892	0.2605309413049275	0.611	89.5206	Unmasked
104	../AF_models/H1142/unrelaxed_model_1_multimer_v2_pred_103.pdb	0.635956947611681	0.17355531	0.2660356411550266	0.619	89.4464	Unmasked
105	../AF_models/H1142/unrelaxed_model_1_multimer_v2_pred_104.pdb	0.6247558521318648	0.13193768	0.2305013165292782	0.013	89.4478	Unmasked
106	../AF_models/H1142/unrelaxed_model_1_multimer_v2_pred_105.pdb	0.6351048344998	0.17223153	0.2648061870461392	0.621	89.2643	Unmasked
107	../AF_models/H1142/unrelaxed_model_1_multimer_v2_pred_106.pdb	0.652422516488641	0.21737832	0.3043871579455554	0.622	89.5642	Unmasked
108	../AF_models/H1142/unrelaxed_model_1_multimer_v2_pred_107.pdb	0.643557001842207	0.19275352	0.2829142192389858	0.62	89.0785	Unmasked
109	../AF_models/H1142/unrelaxed_model_1_multimer_v2_pred_108.pdb	0.6238364469219762	0.12780024	0.2270074822745624	0.012	89.5997	Unmasked
110	../AF_models/H1142/unrelaxed_model_1_multimer_v2_pred_109.pdb	0.6338801797221567	0.16837393	0.2614751779236489	0.611	89.2904	Unmasked
111	../AF_models/H1142/unrelaxed_model_1_multimer_v2_pred_10.pdb	0.6957239937427196	0.27676237	0.3605546917844326	0.634	91.8572	Unmasked
112	../AF_models/H1142/unrelaxed_model_1_multimer_v2_pred_110.pdb	0.6753446593342487	0.2529235	0.3374077227604044	0.631	90.0065	Unmasked
113	../AF_models/H1142/unrelaxed_model_1_multimer_v2_pred_111.pdb	0.6403597694253312	0.14386253	0.2431619783563492	0.011	88.9277	Unmasked
114	../AF_models/H1142/unrelaxed_model_1_multimer_v2_pred_112.pdb	0.6414631569750336	0.19862999	0.2871966235710627	0.622	89.3732	Unmasked
115	../AF_models/H1142/unrelaxed_model_1_multimer_v2_pred_113.pdb	0.6364641734550972	0.17302744	0.2657147874154763	0.619	89.2714	Unmasked
116	../AF_models/H1142/unrelaxed_model_1_multimer_v2_pred_114.pdb	0.636011803949909	0.16474566	0.2589988876988563	0.619	89.341	Unmasked
117	../AF_models/H1142/unrelaxed_model_1_multimer_v2_pred_115.pdb	0.646367579615521	0.20564719	0.2937912642789697	0.623	89.3156	Unmasked
118	../AF_models/H1142/unrelaxed_model_1_multimer_v2_pred_116.pdb	0.6440396285738911	0.19571275	0.2853781218665116	0.623	89.618	Unmasked
119	../AF_models/H1142/unrelaxed_model_1_multimer_v2_pred_117.pdb	0.6242254819401527	0.12756068	0.226893636503387	0.015	89.5666	Unmasked
120	../AF_models/H1142/unrelaxed_model_1_multimer_v2_pred_118.pdb	0.6378614207068136	0.17602059	0.2683887581022391	0.616	89.8894	Unmasked
121	../AF_models/H1142/unrelaxed_model_1_multimer_v2_pred_119.pdb	0.6395568882040915	0.18249908	0.2739106423579204	0.62	89.3416	Unmasked
122	../AF_models/H1142/unrelaxed_model_1_multimer_v2_pred_11.pdb	0.6705287220648977	0.2397531	0.3259082222495884	0.628	91.0502	Unmasked
123	../AF_models/H1142/unrelaxed_model_1_multimer_v2_pred_120.pdb	0.6487549793765175	0.21222809	0.2995334675321028	0.624	89.3699	Unmasked
124	../AF_models/H1142/unrelaxed_model_1_multimer_v2_pred_121.pdb	0.6377301033005258	0.1630004	0.257946344527903	0.616	89.3973	Unmasked
125	../AF_models/H1142/unrelaxed_model_1_multimer_v2_pred_122.pdb	0.6382895343959697	0.1842184	0.2750326322209908	0.622	89.0254	Unmasked
126	../AF_models/H1142/unrelaxed_model_1_multimer_v2_pred_123.pdb	0.6390058249265715	0.18671301	0.2771715730434808	0.623	89.4782	Unmasked
127	../AF_models/H1142/unrelaxed_model_1_multimer_v2_pred_124.pdb	0.6314167704906115	0.15127861	0.2473062460964133	0.596	89.4478	Unmasked
128	../AF_models/H1142/unrelaxed_model_1_multimer_v2_pred_125.pdb	0.6495149363643548	0.21604958	0.3027426526857738	0.634	89.3714	Unmasked
129	../AF_models/H1142/unrelaxed_model_1_multimer_v2_pred_126.pdb	0.6392836721714267	0.18135843	0.272943475881734	0.618	89.2967	Unmasked
130	../AF_models/H1142/unrelaxed_model_1_multimer_v2_pred_127.pdb	0.6382608074264013	0.1707004	0.2642124823394672	0.617	89.4142	Unmasked
131	../AF_models/H1142/unrelaxed_model_1_multimer_v2_pred_128.pdb	0.6350083329266126	0.17288733	0.2653115268148147	0.618	89.4633	Unmasked
132	../AF_models/H1142/unrelaxed_model_1_multimer_v2_pred_129.pdb	0.6599361838351891	0.23524332	0.3201818931391081	0.623	89.4414	Unmasked
133	../AF_models/H1142/unrelaxed_model_1_multimer_v2_pred_12.pdb	0.7151189054175177	0.32666844	0.4043585341200025	0.637	91.8527	Unmasked
134	../AF_models/H1142/unrelaxed_model_1_multimer_v2_pred_130.pdb	0.6373339465686623	0.17161505	0.2647588287081111	0.619	89.3688	Unmasked
135	../AF_models/H1142/unrelaxed_model_1_multimer_v2_pred_131.pdb	0.6447720762789807	0.20027861	0.289177303248655	0.622	89.1365	Unmasked
136	../AF_models/H1142/unrelaxed_model_1_multimer_v2_pred_132.pdb	0.6353866593455374	0.17013127	0.2631823447627842	0.618	89.345	Unmasked
137	../AF_models/H1142/unrelaxed_model_1_multimer_v2_pred_133.pdb	0.6328899786767455	0.1255965	0.2270551905214208	0.011	88.6605	Unmasked
138	../AF_models/H1142/unrelaxed_model_1_multimer_v2_pred_134.pdb	0.6390832083099478	0.17861319	0.2707071903680442	0.619	89.2896	Unmasked
139	../AF_models/H1142/unrelaxed_model_1_multimer_v2_pred_135.pdb	0.6553750602871001	0.22343294	0.3098213666373456	0.628	89.8125	Unmasked
140	../AF_models/H1142/unrelaxed_model_1_multimer_v2_pred_136.pdb	0.6482832984924722	0.20065345	0.2901794186592183	0.623	89.6015	Unmasked
141	../AF_models/H1142/unrelaxed_model_1_multimer_v2_pred_137.pdb	0.6366645747274049	0.16414152	0.2586461316317298	0.605	89.7915	Unmasked
142	../AF_models/H1142/unrelaxed_model_1_multimer_v2_pred_138.pdb	0.6409875805538497	0.1796002	0.2718776713880221	0.624	88.9935	Unmasked
143	../AF_models/H1142/unrelaxed_model_1_multimer_v2_pred_139.pdb	0.6529480780820773	0.2118149	0.3000415318342194	0.621	89.4385	Unmasked
144	../AF_models/H1142/unrelaxed_model_1_multimer_v2_pred_13.pdb	0.7042344897696623	0.30293775	0.3831970947923113	0.628	92.0053	Unmasked
145	../AF_models/H1142/unrelaxed_model_1_multimer_v2_pred_140.pdb	0.6385870149513251	0.17739946	0.2696369681910707	0.619	89.277	Unmasked
146	../AF_models/H1142/unrelaxed_model_1_multimer_v2_pred_141.pdb	0.6475155911616297	0.19563952	0.286014734939174	0.626	89.4552	Unmasked
147	../AF_models/H1142/unrelaxed_model_1_multimer_v2_pred_142.pdb	0.6344648373347803	0.1285946	0.2297686531587895	0.011	88.6141	Unmasked
148	../AF_models/H1142/unrelaxed_model_1_multimer_v2_pred_143.pdb	0.6321565431792628	0.15828033	0.2530555709687688	0.602	89.3933	Unmasked
149	../AF_models/H1142/unrelaxed_model_1_multimer_v2_pred_144.pdb	0.6673657083396325	0.24241732	0.3274069981552007	0.631	90.0252	Unmasked
150	../AF_models/H1142/unrelaxed_model_1_multimer_v2_pred_145.pdb	0.6331022762717676	0.15982418	0.2544797973525896	0.617	89.2946	Unmasked
151	../AF_models/H1142/unrelaxed_model_1_multimer_v2_pred_146.pdb	0.6314452545540753	0.15828198	0.2529146364668453	0.613	89.1198	Unmasked
152	../AF_models/H1142/unrelaxed_model_1_multimer_v2_pred_147.pdb	0.6581136701111467	0.23078677	0.3162521504879886	0.629	89.6454	Unmasked
153	../AF_models/H1142/unrelaxed_model_1_multimer_v2_pred_148.pdb	0.6405090121340924	0.18596424	0.2768731957259213	0.622	89.1709	Unmasked
154	../AF_models/H1142/unrelaxed_model_1_multimer_v2_pred_149.pdb	0.6404129718098167	0.18883142	0.2791477293640996	0.622	89.3676	Unmasked
155	../AF_models/H1142/unrelaxed_model_1_multimer_v2_pred_14.pdb	0.6930757303890167	0.28731698	0.3684687284600055	0.631	91.6286	Unmasked
156	../AF_models/H1142/unrelaxed_model_1_multimer_v2_pred_150.pdb	0.6337370468008202	0.12834796	0.2294257798359331	0.011	88.4168	Unmasked
157	../AF_models/H1142/unrelaxed_model_1_multimer_v2_pred_151.pdb	0.6529135063360093	0.21626237	0.3035925975455832	0.625	89.7243	Unmasked
158	../AF_models/H1142/unrelaxed_model_1_multimer_v2_pred_152.pdb	0.6404811577627818	0.17892766	0.271238359543279	0.62	89.2502	Unmasked
159	../AF_models/H1142/unrelaxed_model_1_multimer_v2_pred_153.pdb	0.6335409583840503	0.1691397	0.2620199501950291	0.617	89.201	Unmasked
160	../AF_models/H1142/unrelaxed_model_1_multimer_v2_pred_154.pdb	0.6482122269103177	0.19796462	0.2880141442384173	0.62	89.3614	Unmasked
161	../AF_models/H1142/unrelaxed_model_1_multimer_v2_pred_155.pdb	0.6443609980739664	0.19087899	0.2815753894646468	0.62	88.9912	Unmasked
162	../AF_models/H1142/unrelaxed_model_1_multimer_v2_pred_156.pdb	0.6329964615801913	0.16616327	0.2595299048801252	0.619	88.9156	Unmasked
163	../AF_models/H1142/unrelaxed_model_1_multimer_v2_pred_157.pdb	0.7019952884122728	0.32638806	0.4015095065197348	0.64	90.3564	Unmasked
164	../AF_models/H1142/unrelaxed_model_1_multimer_v2_pred_158.pdb	0.6350600342016148	0.16970229	0.2627738400312409	0.62	89.3476	Unmasked
165	../AF_models/H1142/unrelaxed_model_1_multimer_v2_pred_159.pdb	0.6327567183222209	0.15940946	0.2540789143889315	0.608	89.3804	Unmasked
166	../AF_models/H1142/unrelaxed_model_1_multimer_v2_pred_15.pdb	0.712179088520474	0.31267646	0.3925769853447808	0.625	91.7766	Unmasked
167	../AF_models/H1142/unrelaxed_model_1_multimer_v2_pred_160.pdb	0.7019579595434271	0.33167952	0.4057352103016297	0.652	90.1384	Unmasked
168	../AF_models/H1142/unrelaxed_model_1_multimer_v2_pred_161.pdb	0.6600452049603487	0.23241338	0.3179397460625653	0.631	89.5907	Unmasked
169	../AF_models/H1142/unrelaxed_model_1_multimer_v2_pred_162.pdb	0.6459624429586686	0.19692162	0.2867297820258768	0.621	89.6205	Unmasked
170	../AF_models/H1142/unrelaxed_model_1_multimer_v2_pred_163.pdb	0.6361665087179541	0.16484463	0.259109007462585	0.617	89.4761	Unmasked
171	../AF_models/H1142/unrelaxed_model_1_multimer_v2_pred_164.pdb	0.6242249483862549	0.12950218	0.2284467314680224	0.014	89.297	Unmasked
172	../AF_models/H1142/unrelaxed_model_1_multimer_v2_pred_165.pdb	0.6360851360961893	0.16562642	0.2597181644758601	0.616	89.3927	Unmasked
173	../AF_models/H1142/unrelaxed_model_1_multimer_v2_pred_166.pdb	0.6413071297289326	0.19162124	0.2815584211087504	0.622	89.3534	Unmasked
174	../AF_models/H1142/unrelaxed_model_1_multimer_v2_pred_167.pdb	0.6392444870559132	0.19513983	0.2839607576864512	0.644	89.6475	Unmasked
175	../AF_models/H1142/unrelaxed_model_1_multimer_v2_pred_168.pdb	0.6320341196405376	0.16049057	0.2547992818901436	0.607	89.6179	Unmasked
176	../AF_models/H1142/unrelaxed_model_1_multimer_v2_pred_169.pdb	0.6238015853118215	0.1283583	0.2274469606628281	0.013	89.4904	Unmasked
177	../AF_models/H1142/unrelaxed_model_1_multimer_v2_pred_16.pdb	0.7020652008816235	0.29997995	0.3803970041426943	0.628	91.67	Unmasked
178	../AF_models/H1142/unrelaxed_model_1_multimer_v2_pred_170.pdb	0.7072226115075839	0.33691633	0.410977584282718	0.643	90.3218	Unmasked
179	../AF_models/H1142/unrelaxed_model_1_multimer_v2_pred_171.pdb	0.640006414733054	0.1828677	0.2742954476042036	0.62	89.4907	Unmasked
180	../AF_models/H1142/unrelaxed_model_1_multimer_v2_pred_172.pdb	0.6542623451258045	0.21769497	0.3050084434132835	0.624	89.4856	Unmasked
181	../AF_models/H1142/unrelaxed_model_1_multimer_v2_pred_173.pdb	0.6343742861452415	0.1590215	0.2540920546472612	0.596	89.8112	Unmasked
182	../AF_models/H1142/unrelaxed_model_1_multimer_v2_pred_174.pdb	0.6429932855678778	0.18730235	0.2784405379119154	0.624	89.2842	Unmasked
183	../AF_models/H1142/unrelaxed_model_1_multimer_v2_pred_175.pdb	0.6374530652703148	0.17140123	0.2646115990388652	0.618	89.1457	Unmasked
184	../AF_models/H1142/unrelaxed_model_1_multimer_v2_pred_176.pdb	0.6971641656357952	0.32445315	0.3989953493396224	0.645	90.0327	Unmasked
185	../AF_models/H1142/unrelaxed_model_1_multimer_v2_pred_177.pdb	0.6366539945808863	0.17255813	0.2653773019831938	0.616	89.09	Unmasked
186	../AF_models/H1142/unrelaxed_model_1_multimer_v2_pred_178.pdb	0.6236618473323461	0.12991303	0.2286627951103901	0.011	89.5323	Unmasked
187	../AF_models/H1142/unrelaxed_model_1_multimer_v2_pred_179.pdb	0.6420309130314593	0.18003869	0.2724371350599051	0.621	89.1429	Unmasked
188	../AF_models/H1142/unrelaxed_model_1_multimer_v2_pred_17.pdb	0.6784814749715943	0.2403026	0.3279383809280042	0.618	91.4337	Unmasked
189	../AF_models/H1142/unrelaxed_model_1_multimer_v2_pred_180.pdb	0.6588834036348975	0.22236826	0.3096712849330647	0.624	89.5476	Unmasked
190	../AF_models/H1142/unrelaxed_model_1_multimer_v2_pred_181.pdb	0.6335824902606805	0.1736539	0.2656396185507933	0.62	89.2324	Unmasked
191	../AF_models/H1142/unrelaxed_model_1_multimer_v2_pred_182.pdb	0.6588212722126736	0.22424427	0.3111596678412774	0.626	89.9417	Unmasked
192	../AF_models/H1142/unrelaxed_model_1_multimer_v2_pred_183.pdb	0.6238090790714313	0.12918603	0.2281106431763468	0.016	89.4773	Unmasked
193	../AF_models/H1142/unrelaxed_model_1_multimer_v2_pred_184.pdb	0.6328547767661532	0.17431669	0.2660243068508808	0.623	89.3821	Unmasked
194	../AF_models/H1142/unrelaxed_model_1_multimer_v2_pred_185.pdb	0.6462453746557885	0.19993153	0.2891943006467949	0.624	89.4529	Unmasked
195	../AF_models/H1142/unrelaxed_model_1_multimer_v2_pred_186.pdb	0.6339118711746816	0.1664564	0.2599474953134275	0.62	89.3441	Unmasked
196	../AF_models/H1142/unrelaxed_model_1_multimer_v2_pred_187.pdb	0.6634896180108721	0.20974706	0.3004955725088822	0.012	89.1195	Unmasked
197	../AF_models/H1142/unrelaxed_model_1_multimer_v2_pred_188.pdb	0.6333488877626492	0.16771464	0.2608414899510589	0.617	89.1696	Unmasked
198	../AF_models/H1142/unrelaxed_model_1_multimer_v2_pred_189.pdb	0.6470136227227166	0.19940802	0.2889291441841307	0.622	89.2182	Unmasked
199	../AF_models/H1142/unrelaxed_model_1_multimer_v2_pred_18.pdb	0.724806164995806	0.34217197	0.4186988066228184	0.634	92.2376	Unmasked
200	../AF_models/H1142/unrelaxed_model_1_multimer_v2_pred_190.pdb	0.6339572661773512	0.16330135	0.2574325321844448	0.617	89.6865	Unmasked
201	../AF_models/H1142/unrelaxed_model_1_multimer_v2_pred_191.pdb	0.6551050522124889	0.221939	0.308572208448174	0.623	89.6487	Unmasked
202	../AF_models/H1142/unrelaxed_model_1_multimer_v2_pred_192.pdb	0.6311787208870276	0.15402873	0.2494587270608589	0.601	89.1917	Unmasked
203	../AF_models/H1142/unrelaxed_model_1_multimer_v2_pred_193.pdb	0.6356480042199848	0.17016193	0.2632591470094633	0.619	89.2761	Unmasked
204	../AF_models/H1142/unrelaxed_model_1_multimer_v2_pred_194.pdb	0.6250917278479476	0.12724932	0.2268177978744296	0.013	89.6711	Unmasked
205	../AF_models/H1142/unrelaxed_model_1_multimer_v2_pred_195.pdb	0.6358435711605273	0.1699988	0.2631677500673716	0.618	88.8582	Unmasked
206	../AF_models/H1142/unrelaxed_model_1_multimer_v2_pred_196.pdb	0.6333476577727083	0.16179237	0.2561034257119513	0.603	89.606	Unmasked
207	../AF_models/H1142/unrelaxed_model_1_multimer_v2_pred_197.pdb	0.6386203384138076	0.126926	0.2292648715920633	0.011	88.6379	Unmasked
208	../AF_models/H1142/unrelaxed_model_1_multimer_v2_pred_198.pdb	0.6629678923928725	0.2386748	0.323533422133207	0.632	89.7728	Unmasked
209	../AF_models/H1142/unrelaxed_model_1_multimer_v2_pred_199.pdb	0.63717383641513	0.17377323	0.2664533505807555	0.622	89.4306	Unmasked
210	../AF_models/H1142/unrelaxed_model_1_multimer_v2_pred_19.pdb	0.7178803052149106	0.33905295	0.4148184173433361	0.631	92.0091	Unmasked
211	../AF_models/H1142/unrelaxed_model_1_multimer_v2_pred_1.pdb	0.6916841691756376	0.26724187	0.3521303261523272	0.633	91.7478	Unmasked
212	../AF_models/H1142/unrelaxed_model_1_multimer_v2_pred_200.pdb	0.6334389411267228	0.1579698	0.253063630319766	0.612	89.2903	Unmasked
213	../AF_models/H1142/unrelaxed_model_1_multimer_v2_pred_201.pdb	0.6296407555287378	0.1407291	0.2385114307154277	0.554	89.0878	Unmasked
214	../AF_models/H1142/unrelaxed_model_1_multimer_v2_pred_202.pdb	0.6365968861812124	0.16709769	0.2609975274132444	0.596	89.2811	Unmasked
215	../AF_models/H1142/unrelaxed_model_1_multimer_v2_pred_203.pdb	0.6540163796882934	0.2180389	0.3052343972869934	0.609	89.5016	Unmasked
216	../AF_models/H1142/unrelaxed_model_1_multimer_v2_pred_204.pdb	0.6337433278764488	0.16418624	0.2580976569693327	0.584	88.9103	Unmasked
217	../AF_models/H1142/unrelaxed_model_1_multimer_v2_pred_205.pdb	0.6326770030144748	0.15615687	0.2514608947969257	0.603	88.9701	Unmasked
218	../AF_models/H1142/unrelaxed_model_1_multimer_v2_pred_206.pdb	0.6328151441004899	0.15462157	0.2502602858620291	0.617	89.5254	Unmasked
219	../AF_models/H1142/unrelaxed_model_1_multimer_v2_pred_207.pdb	0.627385620127793	0.14557143	0.2419342644712678	0.596	88.7045	Unmasked
220	../AF_models/H1142/unrelaxed_model_1_multimer_v2_pred_208.pdb	0.6741938326281307	0.25470328	0.3386013931735754	0.609	89.7537	Unmasked
221	../AF_models/H1142/unrelaxed_model_1_multimer_v2_pred_209.pdb	0.6239017652602681	0.12060975	0.2212681553191282	0.012	88.7495	Unmasked
222	../AF_models/H1142/unrelaxed_model_1_multimer_v2_pred_20.pdb	0.7005549285154978	0.28834063	0.3707834882207997	0.648	92.0872	Unmasked
223	../AF_models/H1142/unrelaxed_model_1_multimer_v2_pred_210.pdb	0.6400425105630181	0.18134362	0.273083394156671	0.637	88.6575	Unmasked
224	../AF_models/H1142/unrelaxed_model_1_multimer_v2_pred_211.pdb	0.6351085064980493	0.16734383	0.2608967613810918	0.594	88.8398	Unmasked
225	../AF_models/H1142/unrelaxed_model_1_multimer_v2_pred_212.pdb	0.6501254481465272	0.18979423	0.2818604716140162	0.628	88.9687	Unmasked
226	../AF_models/H1142/unrelaxed_model_1_multimer_v2_pred_213.pdb	0.686331515763069	0.28468966	0.3650180350251724	0.614	89.9886	Unmasked
227	../AF_models/H1142/unrelaxed_model_1_multimer_v2_pred_214.pdb	0.6421705467242778	0.18952137	0.2800512071994698	0.599	89.0312	Unmasked
228	../AF_models/H1142/unrelaxed_model_1_multimer_v2_pred_215.pdb	0.63777255282244	0.16886228	0.2626443371483503	0.604	89.1549	Unmasked
229	../AF_models/H1142/unrelaxed_model_1_multimer_v2_pred_216.pdb	0.6544799727201799	0.20519704	0.2950536235570975	0.624	89.3845	Unmasked
230	../AF_models/H1142/unrelaxed_model_1_multimer_v2_pred_217.pdb	0.668155041377878	0.25749218	0.3396247559867572	0.619	89.8059	Unmasked
231	../AF_models/H1142/unrelaxed_model_1_multimer_v2_pred_218.pdb	0.6440927879726059	0.1869773	0.2784003952486349	0.621	89.2914	Unmasked
232	../AF_models/H1142/unrelaxed_model_1_multimer_v2_pred_219.pdb	0.6561030450944124	0.21732295	0.3050789654947126	0.609	89.8226	Unmasked
233	../AF_models/H1142/unrelaxed_model_1_multimer_v2_pred_21.pdb	0.7007321741348103	0.2931033	0.3746290808154264	0.63	92.1087	Unmasked
234	../AF_models/H1142/unrelaxed_model_1_multimer_v2_pred_220.pdb	0.6274514802650056	0.14907345	0.2447490574589459	0.545	89.0671	Unmasked
235	../AF_models/H1142/unrelaxed_model_1_multimer_v2_pred_221.pdb	0.6326566879758501	0.15275566	0.2487358678342752	0.579	89.4124	Unmasked
236	../AF_models/H1142/unrelaxed_model_1_multimer_v2_pred_222.pdb	0.6323008172955082	0.14487177	0.2423575805275831	0.578	89.0206	Unmasked
237	../AF_models/H1142/unrelaxed_model_1_multimer_v2_pred_223.pdb	0.620454686662547	0.13623163	0.2330762421649679	0.557	88.3417	Unmasked
238	../AF_models/H1142/unrelaxed_model_1_multimer_v2_pred_224.pdb	0.6652665565978186	0.216069	0.305908509702895	0.618	89.7874	Unmasked
239	../AF_models/H1142/unrelaxed_model_1_multimer_v2_pred_225.pdb	0.6424945839186922	0.19142923	0.2816422988561872	0.635	89.2159	Unmasked
240	../AF_models/H1142/unrelaxed_model_1_multimer_v2_pred_226.pdb	0.6375307826737402	0.15569237	0.2520600515313911	0.587	89.6291	Unmasked
241	../AF_models/H1142/unrelaxed_model_1_multimer_v2_pred_227.pdb	0.631747904341573	0.14588144	0.2430547362409342	0.597	89.0234	Unmasked
242	../AF_models/H1142/unrelaxed_model_1_multimer_v2_pred_228.pdb	0.6374357796227306	0.16956615	0.2631400795085304	0.614	89.3572	Unmasked
243	../AF_models/H1142/unrelaxed_model_1_multimer_v2_pred_229.pdb	0.6350365356071982	0.17941448	0.2705388918611247	0.622	89.3646	Unmasked
244	../AF_models/H1142/unrelaxed_model_1_multimer_v2_pred_22.pdb	0.7229151023874906	0.3454907	0.4209755757143145	0.644	92.2055	Unmasked
245	../AF_models/H1142/unrelaxed_model_1_multimer_v2_pred_230.pdb	0.6381862637448603	0.15844592	0.2543939923653661	0.611	89.105	Unmasked
246	../AF_models/H1142/unrelaxed_model_1_multimer_v2_pred_231.pdb	0.6808441803736668	0.26374835	0.3471675142821309	0.608	90.0016	Unmasked
247	../AF_models/H1142/unrelaxed_model_1_multimer_v2_pred_232.pdb	0.6308135713888807	0.14879742	0.2452006523957571	0.554	89.1559	Unmasked
248	../AF_models/H1142/unrelaxed_model_1_multimer_v2_pred_233.pdb	0.6359827640559556	0.14954703	0.2468341732602572	0.604	89.197	Unmasked
249	../AF_models/H1142/unrelaxed_model_1_multimer_v2_pred_234.pdb	0.6410802039173296	0.19281867	0.282470977955402	0.63	89.3686	Unmasked
250	../AF_models/H1142/unrelaxed_model_1_multimer_v2_pred_235.pdb	0.6489784913836225	0.21267258	0.2999337593233249	0.617	89.309	Unmasked
251	../AF_models/H1142/unrelaxed_model_1_multimer_v2_pred_236.pdb	0.6360222743560314	0.15592812	0.2519469508848476	0.615	89.5454	Unmasked
252	../AF_models/H1142/unrelaxed_model_1_multimer_v2_pred_237.pdb	0.641633087412485	0.17112431	0.2652260649235981	0.593	89.8098	Unmasked
253	../AF_models/H1142/unrelaxed_model_1_multimer_v2_pred_238.pdb	0.6303225036110158	0.16786587	0.2603571986286973	0.626	89.2578	Unmasked
254	../AF_models/H1142/unrelaxed_model_1_multimer_v2_pred_239.pdb	0.6597897985207082	0.2434699	0.3267338748500157	0.629	89.1582	Unmasked
255	../AF_models/H1142/unrelaxed_model_1_multimer_v2_pred_23.pdb	0.7201317404256399	0.33672422	0.4134057254502403	0.645	91.7143	Unmasked
256	../AF_models/H1142/unrelaxed_model_1_multimer_v2_pred_240.pdb	0.6452874613240642	0.19115537	0.2819817915049252	0.537	89.43	Unmasked
257	../AF_models/H1142/unrelaxed_model_1_multimer_v2_pred_241.pdb	0.6388286462980701	0.17390665	0.2668910525552073	0.615	89.3545	Unmasked
258	../AF_models/H1142/unrelaxed_model_1_multimer_v2_pred_242.pdb	0.6414962864862351	0.18796444	0.2786708088109189	0.619	89.1014	Unmasked
259	../AF_models/H1142/unrelaxed_model_1_multimer_v2_pred_243.pdb	0.6605640618471618	0.23203273	0.3177389973097705	0.628	89.7036	Unmasked
260	../AF_models/H1142/unrelaxed_model_1_multimer_v2_pred_244.pdb	0.6517980842306301	0.20039736	0.2906775027218279	0.565	88.9621	Unmasked
261	../AF_models/H1142/unrelaxed_model_1_multimer_v2_pred_245.pdb	0.6479130066551286	0.18480605	0.2774274404270951	0.62	89.439	Unmasked
262	../AF_models/H1142/unrelaxed_model_1_multimer_v2_pred_246.pdb	0.6321448663373405	0.1475797	0.2444927330712401	0.579	89.4288	Unmasked
263	../AF_models/H1142/unrelaxed_model_1_multimer_v2_pred_247.pdb	0.6344678379004478	0.18280125	0.2731345648945427	0.619	88.5598	Unmasked
264	../AF_models/H1142/unrelaxed_model_1_multimer_v2_pred_248.pdb	0.6644300727642453	0.23738179	0.3227914434392627	0.614	89.7179	Unmasked
265	../AF_models/H1142/unrelaxed_model_1_multimer_v2_pred_249.pdb	0.6558272301188757	0.21554555	0.3036018860147724	0.624	89.0634	Unmasked
266	../AF_models/H1142/unrelaxed_model_1_multimer_v2_pred_24.pdb	0.7101756572003413	0.3152848	0.394262962326909	0.625	91.5801	Unmasked
267	../AF_models/H1142/unrelaxed_model_1_multimer_v2_pred_250.pdb	0.6225179097722962	0.1131062	0.2149885408415594	0.015	89.4357	Unmasked
268	../AF_models/H1142/unrelaxed_model_1_multimer_v2_pred_251.pdb	0.6429934616119998	0.19602779	0.2854209207541016	0.614	88.3099	Unmasked
269	../AF_models/H1142/unrelaxed_model_1_multimer_v2_pred_252.pdb	0.635721987647925	0.1599761	0.2551252734985181	0.61	89.6726	Unmasked
270	../AF_models/H1142/unrelaxed_model_1_multimer_v2_pred_253.pdb	0.6878834342981608	0.2943067	0.3730220432286507	0.607	90.3011	Unmasked
271	../AF_models/H1142/unrelaxed_model_1_multimer_v2_pred_254.pdb	0.6489701800569885	0.18918067	0.281138573746383	0.612	89.5522	Unmasked
272	../AF_models/H1142/unrelaxed_model_1_multimer_v2_pred_255.pdb	0.635063064526662	0.15501553	0.2510250354669779	0.586	89.608	Unmasked
273	../AF_models/H1142/unrelaxed_model_1_multimer_v2_pred_256.pdb	0.6344249904917642	0.15624097	0.251877774015406	0.624	88.4357	Unmasked
274	../AF_models/H1142/unrelaxed_model_1_multimer_v2_pred_257.pdb	0.6674339344226701	0.24259658	0.3275640521471378	0.622	89.5683	Unmasked
275	../AF_models/H1142/unrelaxed_model_1_multimer_v2_pred_258.pdb	0.6247950225824026	0.12903088	0.2281837111662608	0.379	88.7502	Unmasked
276	../AF_models/H1142/unrelaxed_model_1_multimer_v2_pred_259.pdb	0.6339776625496916	0.14067644	0.2393366835566912	0.575	89.0901	Unmasked
277	../AF_models/H1142/unrelaxed_model_1_multimer_v2_pred_25.pdb	0.6803113007211998	0.25221735	0.3378361420564714	0.616	91.5202	Unmasked
278	../AF_models/H1142/unrelaxed_model_1_multimer_v2_pred_260.pdb	0.6343134733791618	0.16221568	0.2566352385829978	0.604	89.4863	Unmasked
279	../AF_models/H1142/unrelaxed_model_1_multimer_v2_pred_261.pdb	0.654190126819852	0.20333251	0.2935040362205988	0.638	89.3341	Unmasked
280	../AF_models/H1142/unrelaxed_model_1_multimer_v2_pred_262.pdb	0.6306170926647502	0.15712708	0.2518250844112459	0.576	88.7733	Unmasked
281	../AF_models/H1142/unrelaxed_model_1_multimer_v2_pred_263.pdb	0.6414228528767888	0.17767085	0.2704212516552223	0.616	89.6586	Unmasked
282	../AF_models/H1142/unrelaxed_model_1_multimer_v2_pred_264.pdb	0.6465784326138211	0.20978436	0.2971431735146466	0.596	89.5021	Unmasked
283	../AF_models/H1142/unrelaxed_model_1_multimer_v2_pred_265.pdb	0.6457240478263576	0.17607012	0.2700009086939947	0.625	88.7188	Unmasked
284	../AF_models/H1142/unrelaxed_model_1_multimer_v2_pred_266.pdb	0.648096669199705	0.20601436	0.2944308258061885	0.619	89.1601	Unmasked
285	../AF_models/H1142/unrelaxed_model_1_multimer_v2_pred_267.pdb	0.6476937012200629	0.18989113	0.2814516440297181	0.592	89.4035	Unmasked
286	../AF_models/H1142/unrelaxed_model_1_multimer_v2_pred_268.pdb	0.6390595694857275	0.18342032	0.2745481662050373	0.62	89.7041	Unmasked
287	../AF_models/H1142/unrelaxed_model_1_multimer_v2_pred_269.pdb	0.6379852292376161	0.17000318	0.2635995864359021	0.61	89.4694	Unmasked
288	../AF_models/H1142/unrelaxed_model_1_multimer_v2_pred_26.pdb	0.7084464558145056	0.3203053	0.3979335214332868	0.64	91.8336	Unmasked
289	../AF_models/H1142/unrelaxed_model_1_multimer_v2_pred_270.pdb	0.6402550589012108	0.1841638	0.2753820469174187	0.636	89.0759	Unmasked
290	../AF_models/H1142/unrelaxed_model_1_multimer_v2_pred_271.pdb	0.6941814864718494	0.30113238	0.3797422020642673	0.625	89.908	Unmasked
291	../AF_models/H1142/unrelaxed_model_1_multimer_v2_pred_272.pdb	0.665831905515512	0.2503776	0.333468457442824	0.585	89.357	Unmasked
292	../AF_models/H1142/unrelaxed_model_1_multimer_v2_pred_273.pdb	0.6247820039488875	0.12012721	0.2210581676144998	0.015	88.5185	Unmasked
293	../AF_models/H1142/unrelaxed_model_1_multimer_v2_pred_274.pdb	0.6237718388580534	0.13557711	0.2332160577206463	0.394	89.1055	Unmasked
294	../AF_models/H1142/unrelaxed_model_1_multimer_v2_pred_275.pdb	0.6429561008581046	0.14042145	0.2409283802820945	0.011	89.0252	Unmasked
295	../AF_models/H1142/unrelaxed_model_1_multimer_v2_pred_276.pdb	0.669758928764731	0.26633054	0.3470162178971112	0.633	89.8738	Unmasked
296	../AF_models/H1142/unrelaxed_model_1_multimer_v2_pred_277.pdb	0.6344429800796505	0.15870297	0.2538509716567992	0.582	88.8304	Unmasked
297	../AF_models/H1142/unrelaxed_model_1_multimer_v2_pred_278.pdb	0.662297657078708	0.21707924	0.3061229210985113	0.614	89.474	Unmasked
298	../AF_models/H1142/unrelaxed_model_1_multimer_v2_pred_279.pdb	0.6407061807562204	0.177244	0.2699364303002614	0.621	88.6266	Unmasked
299	../AF_models/H1142/unrelaxed_model_1_multimer_v2_pred_27.pdb	0.6865483800057404	0.25843078	0.3440542991853522	0.628	91.0005	Unmasked
300	../AF_models/H1142/unrelaxed_model_1_multimer_v2_pred_280.pdb	0.634336158228466	0.15320252	0.2494292467023033	0.612	89.2491	Unmasked
301	../AF_models/H1142/unrelaxed_model_1_multimer_v2_pred_281.pdb	0.6264403193944127	0.14936233	0.2447779244135505	0.576	88.9851	Unmasked
302	../AF_models/H1142/unrelaxed_model_1_multimer_v2_pred_282.pdb	0.6311930458520956	0.14535406	0.2425218590254606	0.581	88.8458	Unmasked
303	../AF_models/H1142/unrelaxed_model_1_multimer_v2_pred_283.pdb	0.63479782052935	0.1651679	0.2590938824576156	0.606	89.3377	Unmasked
304	../AF_models/H1142/unrelaxed_model_1_multimer_v2_pred_284.pdb	0.652101890479212	0.19674021	0.2878125461408863	0.62	88.9903	Unmasked
305	../AF_models/H1142/unrelaxed_model_1_multimer_v2_pred_285.pdb	0.6508509015170925	0.20538639	0.2944792885607122	0.637	89.7462	Unmasked
306	../AF_models/H1142/unrelaxed_model_1_multimer_v2_pred_286.pdb	0.6494135612955434	0.2087377	0.2968728732011863	0.616	89.1315	Unmasked
307	../AF_models/H1142/unrelaxed_model_1_multimer_v2_pred_287.pdb	0.6370125826082118	0.15255135	0.2494435989038445	0.582	89.4401	Unmasked
308	../AF_models/H1142/unrelaxed_model_1_multimer_v2_pred_288.pdb	0.6375650654038425	0.1622642	0.2573243715326118	0.605	88.5473	Unmasked
309	../AF_models/H1142/unrelaxed_model_1_multimer_v2_pred_289.pdb	0.645611494073896	0.19643334	0.2862689672489222	0.621	89.6428	Unmasked
310	../AF_models/H1142/unrelaxed_model_1_multimer_v2_pred_28.pdb	0.7105416552272912	0.3301473	0.4062261679976677	0.638	91.7055	Unmasked
311	../AF_models/H1142/unrelaxed_model_1_multimer_v2_pred_290.pdb	0.6469218966710919	0.17720369	0.2711473273704122	0.604	89.9494	Unmasked
312	../AF_models/H1142/unrelaxed_model_1_multimer_v2_pred_291.pdb	0.6337169805622032	0.17128456	0.2637710412235246	0.606	89.5074	Unmasked
313	../AF_models/H1142/unrelaxed_model_1_multimer_v2_pred_292.pdb	0.6287701897120457	0.17387605	0.2648548756499287	0.614	88.3843	Unmasked
314	../AF_models/H1142/unrelaxed_model_1_multimer_v2_pred_293.pdb	0.6387458259232854	0.16361123	0.2586381517721815	0.633	89.3818	Unmasked
315	../AF_models/H1142/unrelaxed_model_1_multimer_v2_pred_294.pdb	0.6222221058122892	0.116911635	0.2179737290047125	0.015	88.9711	Unmasked
316	../AF_models/H1142/unrelaxed_model_1_multimer_v2_pred_295.pdb	0.6640510860134597	0.22167537	0.310150510133295	0.581	89.3869	Unmasked
317	../AF_models/H1142/unrelaxed_model_1_multimer_v2_pred_296.pdb	0.6605147178327975	0.21697333	0.3056816112072456	0.627	89.4272	Unmasked
318	../AF_models/H1142/unrelaxed_model_1_multimer_v2_pred_297.pdb	0.6352565708770912	0.15961576	0.2547439182403596	0.597	88.7645	Unmasked
319	../AF_models/H1142/unrelaxed_model_1_multimer_v2_pred_298.pdb	0.6335218567272277	0.17466867	0.2664393071059436	0.608	89.4055	Unmasked
320	../AF_models/H1142/unrelaxed_model_1_multimer_v2_pred_299.pdb	0.644762475873075	0.16345023	0.2597126761247798	0.627	89.0707	Unmasked
321	../AF_models/H1142/unrelaxed_model_1_multimer_v2_pred_29.pdb	0.7136727756365344	0.3358992	0.4114539183398923	0.644	91.584	Unmasked
322	../AF_models/H1142/unrelaxed_model_1_multimer_v2_pred_2.pdb	0.6772308677067982	0.24341555	0.3301786130593345	0.632	91.2612	Unmasked
323	../AF_models/H1142/unrelaxed_model_1_multimer_v2_pred_300.pdb	0.6387729109094245	0.1575572	0.2538003456744691	0.576	89.0114	Unmasked
324	../AF_models/H1142/unrelaxed_model_1_multimer_v2_pred_30.pdb	0.7030822454563894	0.29568753	0.3771664702628477	0.628	91.7306	Unmasked
325	../AF_models/H1142/unrelaxed_model_1_multimer_v2_pred_31.pdb	0.6997876987733131	0.27556032	0.360405795293603	0.64	91.8088	Unmasked
326	../AF_models/H1142/unrelaxed_model_1_multimer_v2_pred_32.pdb	0.7042069185848286	0.29729176	0.3786747882579814	0.629	91.8301	Unmasked
327	../AF_models/H1142/unrelaxed_model_1_multimer_v2_pred_33.pdb	0.724662921765081	0.37318707	0.4434822364526256	0.635	92.1844	Unmasked
328	../AF_models/H1142/unrelaxed_model_1_multimer_v2_pred_34.pdb	0.7467752072197407	0.40562254	0.4738530749675077	0.651	92.2818	Unmasked
329	../AF_models/H1142/unrelaxed_model_1_multimer_v2_pred_35.pdb	0.701135965457287	0.29441044	0.3757555429678612	0.632	91.7279	Unmasked
330	../AF_models/H1142/unrelaxed_model_1_multimer_v2_pred_36.pdb	0.7179492658564866	0.34160903	0.4168770779408896	0.645	91.9948	Unmasked
331	../AF_models/H1142/unrelaxed_model_1_multimer_v2_pred_37.pdb	0.675445992834403	0.22521874	0.3152641930355696	0.633	91.3022	Unmasked
332	../AF_models/H1142/unrelaxed_model_1_multimer_v2_pred_38.pdb	0.7016798055364827	0.30156398	0.3815871436634489	0.634	91.7237	Unmasked
333	../AF_models/H1142/unrelaxed_model_1_multimer_v2_pred_39.pdb	0.712786317022873	0.32208374	0.4002242565457489	0.634	91.6669	Unmasked
334	../AF_models/H1142/unrelaxed_model_1_multimer_v2_pred_3.pdb	0.695044971617462	0.27300823	0.3574155762021546	0.638	91.3732	Unmasked
335	../AF_models/H1142/unrelaxed_model_1_multimer_v2_pred_40.pdb	0.693934129600837	0.27696747	0.3603607986221938	0.626	91.8367	Unmasked
336	../AF_models/H1142/unrelaxed_model_1_multimer_v2_pred_41.pdb	0.7057485245286894	0.30177233	0.3825675658905401	0.642	91.7031	Unmasked
337	../AF_models/H1142/unrelaxed_model_1_multimer_v2_pred_42.pdb	0.7271011516199353	0.37284973	0.4437000164339114	0.632	92.0944	Unmasked
338	../AF_models/H1142/unrelaxed_model_1_multimer_v2_pred_43.pdb	0.6944895424285409	0.28681916	0.3683532364733791	0.635	92.0268	Unmasked
339	../AF_models/H1142/unrelaxed_model_1_multimer_v2_pred_44.pdb	0.6762356130528083	0.24053118	0.3276720636734889	0.615	91.3516	Unmasked
340	../AF_models/H1142/unrelaxed_model_1_multimer_v2_pred_45.pdb	0.6975777553091416	0.28074643	0.3641126951887204	0.629	91.459	Unmasked
341	../AF_models/H1142/unrelaxed_model_1_multimer_v2_pred_46.pdb	0.7167658106101944	0.3444449	0.41890908272293	0.64	91.7189	Unmasked
342	../AF_models/H1142/unrelaxed_model_1_multimer_v2_pred_47.pdb	0.7014787287520248	0.30706927	0.3859511631927267	0.63	92.1644	Unmasked
343	../AF_models/H1142/unrelaxed_model_1_multimer_v2_pred_48.pdb	0.7091903143951146	0.32268387	0.3999851595129341	0.638	91.7127	Unmasked
344	../AF_models/H1142/unrelaxed_model_1_multimer_v2_pred_49.pdb	0.7000264038669539	0.2932645	0.3746168873712912	0.626	91.6516	Unmasked
345	../AF_models/H1142/unrelaxed_model_1_multimer_v2_pred_4.pdb	0.6894673361789126	0.2633089	0.3485405972482948	0.634	91.6046	Unmasked
346	../AF_models/H1142/unrelaxed_model_1_multimer_v2_pred_50.pdb	0.7278624811034871	0.36356783	0.4364267595263614	0.638	92.3679	Unmasked
347	../AF_models/H1142/unrelaxed_model_1_multimer_v2_pred_51.pdb	0.7054650142628525	0.29897505	0.3802730432120675	0.636	91.6981	Unmasked
348	../AF_models/H1142/unrelaxed_model_1_multimer_v2_pred_52.pdb	0.6830644083444599	0.26273155	0.3467981233681108	0.642	91.1082	Unmasked
349	../AF_models/H1142/unrelaxed_model_1_multimer_v2_pred_53.pdb	0.6847926413695322	0.24400884	0.3321655995782278	0.623	91.665	Unmasked
350	../AF_models/H1142/unrelaxed_model_1_multimer_v2_pred_54.pdb	0.6977978768941182	0.29338497	0.3742675507663969	0.626	91.6485	Unmasked
351	../AF_models/H1142/unrelaxed_model_1_multimer_v2_pred_55.pdb	0.6878387878855985	0.27314395	0.3560829152767046	0.621	91.3189	Unmasked
352	../AF_models/H1142/unrelaxed_model_1_multimer_v2_pred_56.pdb	0.6928471974206176	0.28648522	0.3677576194539111	0.636	91.7869	Unmasked
353	../AF_models/H1142/unrelaxed_model_1_multimer_v2_pred_57.pdb	0.7272945662874275	0.36634374	0.4385339025763332	0.639	92.1745	Unmasked
354	../AF_models/H1142/unrelaxed_model_1_multimer_v2_pred_58.pdb	0.701898449931131	0.2992895	0.3798112857885333	0.629	91.6217	Unmasked
355	../AF_models/H1142/unrelaxed_model_1_multimer_v2_pred_59.pdb	0.6983505337370294	0.29053092	0.3720948427703551	0.643	91.6388	Unmasked
356	../AF_models/H1142/unrelaxed_model_1_multimer_v2_pred_5.pdb	0.7390192835794768	0.38828224	0.4584296482655779	0.655	91.9674	Unmasked
357	../AF_models/H1142/unrelaxed_model_1_multimer_v2_pred_60.pdb	0.7164531135644623	0.33373797	0.4102809982316913	0.629	92.0473	Unmasked
358	../AF_models/H1142/unrelaxed_model_1_multimer_v2_pred_61.pdb	0.6955073728141099	0.28429005	0.3665335109626633	0.631	91.7209	Unmasked
359	../AF_models/H1142/unrelaxed_model_1_multimer_v2_pred_62.pdb	0.6762882301265529	0.25567436	0.3397971357714043	0.631	91.4298	Unmasked
360	../AF_models/H1142/unrelaxed_model_1_multimer_v2_pred_63.pdb	0.73488254804376	0.38327608	0.4535973697085445	0.636	91.939	Unmasked
361	../AF_models/H1142/unrelaxed_model_1_multimer_v2_pred_64.pdb	0.7618707458588471	0.44121456	0.5053457983416914	0.632	92.6276	Unmasked
362	../AF_models/H1142/unrelaxed_model_1_multimer_v2_pred_65.pdb	0.7364103254953192	0.39174914	0.4606813799794349	0.657	91.9488	Unmasked
363	../AF_models/H1142/unrelaxed_model_1_multimer_v2_pred_66.pdb	0.7334226569760003	0.37064242	0.4431984702990087	0.643	91.9034	Unmasked
364	../AF_models/H1142/unrelaxed_model_1_multimer_v2_pred_67.pdb	0.6924150185701538	0.27090806	0.3552094498657642	0.634	91.1207	Unmasked
365	../AF_models/H1142/unrelaxed_model_1_multimer_v2_pred_68.pdb	0.7111971902023957	0.31369993	0.3931993827655158	0.637	92.321	Unmasked
366	../AF_models/H1142/unrelaxed_model_1_multimer_v2_pred_69.pdb	0.6819978592779827	0.24425855	0.331806414087347	0.634	91.3189	Unmasked
367	../AF_models/H1142/unrelaxed_model_1_multimer_v2_pred_6.pdb	0.6938476572606322	0.27151746	0.3559834959144067	0.635	91.8487	Unmasked
368	../AF_models/H1142/unrelaxed_model_1_multimer_v2_pred_70.pdb	0.7147363932108822	0.32281977	0.4012030941481579	0.636	91.255	Unmasked
369	../AF_models/H1142/unrelaxed_model_1_multimer_v2_pred_71.pdb	0.7181184140473895	0.3429263	0.4179647176986991	0.635	92.2176	Unmasked
370	../AF_models/H1142/unrelaxed_model_1_multimer_v2_pred_72.pdb	0.7141086803784962	0.3177631	0.3970322081826328	0.635	92.0047	Unmasked
371	../AF_models/H1142/unrelaxed_model_1_multimer_v2_pred_73.pdb	0.6846441111681674	0.2665468	0.3501662508987946	0.631	91.0818	Unmasked
372	../AF_models/H1142/unrelaxed_model_1_multimer_v2_pred_74.pdb	0.6918423188065809	0.26417893	0.3497116091317995	0.631	91.6203	Unmasked
373	../AF_models/H1142/unrelaxed_model_1_multimer_v2_pred_75.pdb	0.7126096911973918	0.3260979	0.4034002627481453	0.63	91.7911	Unmasked
374	../AF_models/H1142/unrelaxed_model_1_multimer_v2_pred_76.pdb	0.6674618337980639	0.22080268	0.3101345104859617	0.623	90.8645	Unmasked
375	../AF_models/H1142/unrelaxed_model_1_multimer_v2_pred_77.pdb	0.678130127362667	0.24233021	0.3294901922091362	0.636	91.2883	Unmasked
376	../AF_models/H1142/unrelaxed_model_1_multimer_v2_pred_78.pdb	0.6980643125334259	0.2990694	0.3788683861883258	0.617	91.6157	Unmasked
377	../AF_models/H1142/unrelaxed_model_1_multimer_v2_pred_79.pdb	0.7111539014702722	0.3190019	0.3974323107505974	0.632	92.0285	Unmasked
378	../AF_models/H1142/unrelaxed_model_1_multimer_v2_pred_7.pdb	0.7098096053660282	0.32126006	0.3989699729454591	0.626	91.7667	Unmasked
379	../AF_models/H1142/unrelaxed_model_1_multimer_v2_pred_80.pdb	0.7261220775228029	0.3601053	0.433308660232649	0.617	92.2497	Unmasked
380	../AF_models/H1142/unrelaxed_model_1_multimer_v2_pred_81.pdb	0.6695669181344601	0.21935324	0.3093959785937805	0.618	91.4893	Unmasked
381	../AF_models/H1142/unrelaxed_model_1_multimer_v2_pred_82.pdb	0.6953949148670967	0.28855485	0.3699228607657777	0.632	91.1748	Unmasked
382	../AF_models/H1142/unrelaxed_model_1_multimer_v2_pred_83.pdb	0.7174291260526976	0.3372039	0.4132489372787158	0.636	91.7108	Unmasked
383	../AF_models/H1142/unrelaxed_model_1_multimer_v2_pred_84.pdb	0.6882114321310405	0.266226	0.3506230813328243	0.619	91.0546	Unmasked
384	../AF_models/H1142/unrelaxed_model_1_multimer_v2_pred_85.pdb	0.7091484684561145	0.29974788	0.3816280011100461	0.621	91.9813	Unmasked
385	../AF_models/H1142/unrelaxed_model_1_multimer_v2_pred_86.pdb	0.6622445499628856	0.21100493	0.3012528521960989	0.618	91.0001	Unmasked
386	../AF_models/H1142/unrelaxed_model_1_multimer_v2_pred_87.pdb	0.6944192627121282	0.2721249	0.3565837617526307	0.631	91.4392	Unmasked
387	../AF_models/H1142/unrelaxed_model_1_multimer_v2_pred_88.pdb	0.6830409040601186	0.25373545	0.3395965431243406	0.634	91.5738	Unmasked
388	../AF_models/H1142/unrelaxed_model_1_multimer_v2_pred_89.pdb	0.7196902527725414	0.343485	0.4187260487539712	0.644	92.1661	Unmasked
389	../AF_models/H1142/unrelaxed_model_1_multimer_v2_pred_8.pdb	0.7048620043779559	0.29804528	0.3794086229520071	0.641	91.4164	Unmasked
390	../AF_models/H1142/unrelaxed_model_1_multimer_v2_pred_90.pdb	0.6740484368022843	0.2237983	0.3138483311974319	0.608	91.1061	Unmasked
391	../AF_models/H1142/unrelaxed_model_1_multimer_v2_pred_91.pdb	0.6915996248825085	0.2692105	0.3536883150598147	0.629	91.7411	Unmasked
392	../AF_models/H1142/unrelaxed_model_1_multimer_v2_pred_92.pdb	0.729807604609298	0.3742994	0.4454010465261077	0.645	92.0957	Unmasked
393	../AF_models/H1142/unrelaxed_model_1_multimer_v2_pred_93.pdb	0.7244005037708422	0.34756222	0.4229298796924619	0.639	91.9339	Unmasked
394	../AF_models/H1142/unrelaxed_model_1_multimer_v2_pred_94.pdb	0.73495223892812	0.37652713	0.4482121522686563	0.64	92.0764	Unmasked
395	../AF_models/H1142/unrelaxed_model_1_multimer_v2_pred_95.pdb	0.7409485564581753	0.3937201	0.4631657836030364	0.643	92.2669	Unmasked
396	../AF_models/H1142/unrelaxed_model_1_multimer_v2_pred_96.pdb	0.7033414329046472	0.2943585	0.3761550800989959	0.641	91.7211	Unmasked
397	../AF_models/H1142/unrelaxed_model_1_multimer_v2_pred_97.pdb	0.706843954879786	0.30547482	0.3857486451782277	0.635	92.1748	Unmasked
398	../AF_models/H1142/unrelaxed_model_1_multimer_v2_pred_98.pdb	0.6982592581127238	0.2820698	0.3653076934499373	0.65	91.4041	Unmasked
399	../AF_models/H1142/unrelaxed_model_1_multimer_v2_pred_99.pdb	0.7113096800559299	0.32679754	0.4036999719761518	0.634	91.6696	Unmasked
400	../AF_models/H1142/unrelaxed_model_1_multimer_v2_pred_9.pdb	0.6891286437783501	0.2789629	0.3609960568959288	0.624	91.7826	Unmasked
401	../AF_models/H1142/unrelaxed_model_1_multimer_v3_pred_100.pdb	0.6149153914071699	0.12505975	0.2230308812065438	0.029	84.5334	Unmasked
402	../AF_models/H1142/unrelaxed_model_1_multimer_v3_pred_10.pdb	0.6104635709683183	0.114234746	0.2134805105956412	0.014	84.2499	Unmasked
403	../AF_models/H1142/unrelaxed_model_1_multimer_v3_pred_11.pdb	0.6125431713774898	0.11571669	0.2150819849434514	0.015	83.7978	Unmasked
404	../AF_models/H1142/unrelaxed_model_1_multimer_v3_pred_12.pdb	0.6164372406013725	0.12795243	0.2256493894578599	0.014	84.4018	Unmasked
405	../AF_models/H1142/unrelaxed_model_1_multimer_v3_pred_13.pdb	0.6080043854215291	0.11551077	0.2140094924350291	0.014	84.3679	Unmasked
406	../AF_models/H1142/unrelaxed_model_1_multimer_v3_pred_14.pdb	0.6121437973045648	0.118201	0.2169895614437926	0.016	83.9437	Unmasked
407	../AF_models/H1142/unrelaxed_model_1_multimer_v3_pred_15.pdb	0.6091500581080015	0.105590045	0.2063020479832946	0.015	84.3024	Unmasked
408	../AF_models/H1142/unrelaxed_model_1_multimer_v3_pred_16.pdb	0.6079369410697261	0.10902339	0.2088061019743212	0.015	84.315	Unmasked
409	../AF_models/H1142/unrelaxed_model_1_multimer_v3_pred_17.pdb	0.6073219788002535	0.117632866	0.2155706884846601	0.015	83.6971	Unmasked
410	../AF_models/H1142/unrelaxed_model_1_multimer_v3_pred_18.pdb	0.6145731942921433	0.11830111	0.2175555256420285	0.015	83.9699	Unmasked
411	../AF_models/H1142/unrelaxed_model_1_multimer_v3_pred_19.pdb	0.6131037277038465	0.12149955	0.2198203881990029	0.022	83.6197	Unmasked
412	../AF_models/H1142/unrelaxed_model_1_multimer_v3_pred_1.pdb	0.6106219122316299	0.1163453	0.2152006234627139	0.015	84.6321	Unmasked
413	../AF_models/H1142/unrelaxed_model_1_multimer_v3_pred_20.pdb	0.6123197656538832	0.11908673	0.2177333351307461	0.015	83.8954	Unmasked
414	../AF_models/H1142/unrelaxed_model_1_multimer_v3_pred_21.pdb	0.6138667409971417	0.12060624	0.219258343087734	0.015	84.1611	Unmasked
415	../AF_models/H1142/unrelaxed_model_1_multimer_v3_pred_22.pdb	0.6121482311729908	0.11604437	0.2152651440907383	0.016	84.4255	Unmasked
416	../AF_models/H1142/unrelaxed_model_1_multimer_v3_pred_23.pdb	0.6095588854647048	0.10902248	0.2091297636766507	0.015	84.1922	Unmasked
417	../AF_models/H1142/unrelaxed_model_1_multimer_v3_pred_24.pdb	0.6082945228392427	0.11974953	0.2174585294877399	0.014	83.8249	Unmasked
418	../AF_models/H1142/unrelaxed_model_1_multimer_v3_pred_25.pdb	0.6204196783919003	0.14075962	0.2366916293505602	0.032	84.6646	Unmasked
419	../AF_models/H1142/unrelaxed_model_1_multimer_v3_pred_26.pdb	0.612024067891489	0.11955852	0.2180516300703784	0.016	84.3436	Unmasked
420	../AF_models/H1142/unrelaxed_model_1_multimer_v3_pred_27.pdb	0.6126477675233888	0.12002142	0.2185466876942834	0.016	84.1372	Unmasked
421	../AF_models/H1142/unrelaxed_model_1_multimer_v3_pred_28.pdb	0.6123137169204236	0.1228461	0.220739620787344	0.014	84.55	Unmasked
422	../AF_models/H1142/unrelaxed_model_1_multimer_v3_pred_29.pdb	0.6128140813588385	0.119818084	0.2184172834253169	0.014	84.6327	Unmasked
423	../AF_models/H1142/unrelaxed_model_1_multimer_v3_pred_2.pdb	0.609046241868267	0.10625975	0.2068170470453758	0.015	83.9113	Unmasked
424	../AF_models/H1142/unrelaxed_model_1_multimer_v3_pred_30.pdb	0.610535877328539	0.11294156	0.2124604259692478	0.015	84.4982	Unmasked
425	../AF_models/H1142/unrelaxed_model_1_multimer_v3_pred_31.pdb	0.6118610852600083	0.12026365	0.2185831378627011	0.017	83.8182	Unmasked
426	../AF_models/H1142/unrelaxed_model_1_multimer_v3_pred_32.pdb	0.608348365329517	0.10753326	0.2076962820098426	0.018	84.1088	Unmasked
427	../AF_models/H1142/unrelaxed_model_1_multimer_v3_pred_33.pdb	0.6112889048255216	0.117048495	0.2158965765793468	0.014	84.4702	Unmasked
428	../AF_models/H1142/unrelaxed_model_1_multimer_v3_pred_34.pdb	0.6137692720508758	0.12617774	0.2236960488719976	0.014	84.2554	Unmasked
429	../AF_models/H1142/unrelaxed_model_1_multimer_v3_pred_35.pdb	0.6091042154800324	0.11506958	0.2138765095426922	0.015	84.0636	Unmasked
430	../AF_models/H1142/unrelaxed_model_1_multimer_v3_pred_36.pdb	0.6098094011671761	0.11522582	0.214142537620215	0.016	84.3267	Unmasked
431	../AF_models/H1142/unrelaxed_model_1_multimer_v3_pred_37.pdb	0.6158390882588394	0.13272747	0.2293497968311502	0.015	84.1423	Unmasked
432	../AF_models/H1142/unrelaxed_model_1_multimer_v3_pred_38.pdb	0.6115300131930401	0.11339274	0.2130201950290499	0.015	84.0645	Unmasked
433	../AF_models/H1142/unrelaxed_model_1_multimer_v3_pred_39.pdb	0.6196939931944798	0.13634974	0.2330185887542524	0.014	84.2743	Unmasked
434	../AF_models/H1142/unrelaxed_model_1_multimer_v3_pred_3.pdb	0.6094225438978822	0.115026005	0.2139053124695331	0.014	84.137	Unmasked
435	../AF_models/H1142/unrelaxed_model_1_multimer_v3_pred_40.pdb	0.6097260285261564	0.11992429	0.2178846392799078	0.018	83.7941	Unmasked
436	../AF_models/H1142/unrelaxed_model_1_multimer_v3_pred_41.pdb	0.6132628426466125	0.123722814	0.2216308197481182	0.024	83.6153	Unmasked
437	../AF_models/H1142/unrelaxed_model_1_multimer_v3_pred_42.pdb	0.6083278569086037	0.11649789	0.2148638827106087	0.022	83.5972	Unmasked
438	../AF_models/H1142/unrelaxed_model_1_multimer_v3_pred_43.pdb	0.609028622662269	0.110854134	0.2104890317033217	0.014	84.057	Unmasked
439	../AF_models/H1142/unrelaxed_model_1_multimer_v3_pred_44.pdb	0.6105188655273667	0.11544398	0.2144589588526199	0.014	84.6709	Unmasked
440	../AF_models/H1142/unrelaxed_model_1_multimer_v3_pred_45.pdb	0.6149763993591368	0.118055254	0.2174394832485974	0.015	84.27	Unmasked
441	../AF_models/H1142/unrelaxed_model_1_multimer_v3_pred_46.pdb	0.6097253671421965	0.11258945	0.2120166323807708	0.014	84.0221	Unmasked
442	../AF_models/H1142/unrelaxed_model_1_multimer_v3_pred_47.pdb	0.6137186806332541	0.11473915	0.2145350559737577	0.015	84.3878	Unmasked
443	../AF_models/H1142/unrelaxed_model_1_multimer_v3_pred_48.pdb	0.6061772011818736	0.10075612	0.2018403391659706	0.014	84.1437	Unmasked
444	../AF_models/H1142/unrelaxed_model_1_multimer_v3_pred_49.pdb	0.6126153222202602	0.1265591	0.2237703393196929	0.015	84.0367	Unmasked
445	../AF_models/H1142/unrelaxed_model_1_multimer_v3_pred_4.pdb	0.6133285545773912	0.116502434	0.2158676581276974	0.015	84.4447	Unmasked
446	../AF_models/H1142/unrelaxed_model_1_multimer_v3_pred_50.pdb	0.6074648489651633	0.112509415	0.2115005014359464	0.021	84.0673	Unmasked
447	../AF_models/H1142/unrelaxed_model_1_multimer_v3_pred_51.pdb	0.6116138928385544	0.11711007	0.2160108374208603	0.018	84.3646	Unmasked
448	../AF_models/H1142/unrelaxed_model_1_multimer_v3_pred_52.pdb	0.6156262775184983	0.1312342	0.2281126145506357	0.027	84.2414	Unmasked
449	../AF_models/H1142/unrelaxed_model_1_multimer_v3_pred_53.pdb	0.6107167008798368	0.12042167	0.2184806764777709	0.017	83.8995	Unmasked
450	../AF_models/H1142/unrelaxed_model_1_multimer_v3_pred_54.pdb	0.6132047607330358	0.12791763	0.2249750581150825	0.014	84.493	Unmasked
451	../AF_models/H1142/unrelaxed_model_1_multimer_v3_pred_55.pdb	0.613198011387343	0.12408555	0.2219080446698178	0.026	84.1078	Unmasked
452	../AF_models/H1142/unrelaxed_model_1_multimer_v3_pred_56.pdb	0.6212847717678797	0.14801775	0.2426711537058403	0.031	84.1969	Unmasked
453	../AF_models/H1142/unrelaxed_model_1_multimer_v3_pred_57.pdb	0.6113364477318086	0.116350174	0.215347428706518	0.015	83.6686	Unmasked
454	../AF_models/H1142/unrelaxed_model_1_multimer_v3_pred_58.pdb	0.6127369907811326	0.121468075	0.2197218578520425	0.019	84.0876	Unmasked
455	../AF_models/H1142/unrelaxed_model_1_multimer_v3_pred_59.pdb	0.6106159227163296	0.11381607	0.2131760386043926	0.015	84.1767	Unmasked
456	../AF_models/H1142/unrelaxed_model_1_multimer_v3_pred_5.pdb	0.6103314626625023	0.112823136	0.21232480145317	0.014	84.3315	Unmasked
457	../AF_models/H1142/unrelaxed_model_1_multimer_v3_pred_60.pdb	0.613750511574819	0.11876921	0.2177654731607585	0.014	84.452	Unmasked
458	../AF_models/H1142/unrelaxed_model_1_multimer_v3_pred_61.pdb	0.612184801607086	0.11977396	0.2182561296043304	0.02	83.7964	Unmasked
459	../AF_models/H1142/unrelaxed_model_1_multimer_v3_pred_62.pdb	0.6104584206632272	0.121866554	0.2195849273501137	0.014	84.2582	Unmasked
460	../AF_models/H1142/unrelaxed_model_1_multimer_v3_pred_63.pdb	0.6129236537196052	0.11555843	0.2150314751859071	0.025	84.2807	Unmasked
461	../AF_models/H1142/unrelaxed_model_1_multimer_v3_pred_64.pdb	0.6164784994904473	0.12750277	0.2252979152835265	0.029	84.4954	Unmasked
462	../AF_models/H1142/unrelaxed_model_1_multimer_v3_pred_65.pdb	0.6121241207506372	0.11787045	0.2167211841659966	0.016	84.1276	Unmasked
463	../AF_models/H1142/unrelaxed_model_1_multimer_v3_pred_66.pdb	0.6096117983071749	0.1163418	0.2149957992595185	0.022	84.1351	Unmasked
464	../AF_models/H1142/unrelaxed_model_1_multimer_v3_pred_67.pdb	0.6082656438520645	0.109949164	0.2096124600444455	0.014	84.1655	Unmasked
465	../AF_models/H1142/unrelaxed_model_1_multimer_v3_pred_68.pdb	0.6161126064587108	0.12556872	0.2236774954662416	0.015	84.5865	Unmasked
466	../AF_models/H1142/unrelaxed_model_1_multimer_v3_pred_69.pdb	0.6099111108465005	0.11291368	0.2123131686147651	0.021	84.3687	Unmasked
467	../AF_models/H1142/unrelaxed_model_1_multimer_v3_pred_6.pdb	0.6136930504857014	0.12260233	0.2208204730236234	0.016	84.2027	Unmasked
468	../AF_models/H1142/unrelaxed_model_1_multimer_v3_pred_70.pdb	0.6103640395853975	0.11655475	0.21531660951086	0.013	84.0107	Unmasked
469	../AF_models/H1142/unrelaxed_model_1_multimer_v3_pred_71.pdb	0.6169944109501834	0.12422687	0.2227803767121314	0.013	84.635	Unmasked
470	../AF_models/H1142/unrelaxed_model_1_multimer_v3_pred_72.pdb	0.6100170239630378	0.11210616	0.2116883322561391	0.014	84.0871	Unmasked
471	../AF_models/H1142/unrelaxed_model_1_multimer_v3_pred_73.pdb	0.6221544403586022	0.14455034	0.2400711587817119	0.035	84.1391	Unmasked
472	../AF_models/H1142/unrelaxed_model_1_multimer_v3_pred_74.pdb	0.6109096217048109	0.11797711	0.2165636143662918	0.018	84.1482	Unmasked
473	../AF_models/H1142/unrelaxed_model_1_multimer_v3_pred_75.pdb	0.6132185356971027	0.11956394	0.2182948568891764	0.015	84.3497	Unmasked
474	../AF_models/H1142/unrelaxed_model_1_multimer_v3_pred_76.pdb	0.6074359616685479	0.11420128	0.212848214329254	0.014	84.0826	Unmasked
475	../AF_models/H1142/unrelaxed_model_1_multimer_v3_pred_77.pdb	0.609458206992972	0.11388924	0.213003033181355	0.014	84.597	Unmasked
476	../AF_models/H1142/unrelaxed_model_1_multimer_v3_pred_78.pdb	0.6103878151181098	0.107965104	0.2084496464491438	0.015	84.5438	Unmasked
477	../AF_models/H1142/unrelaxed_model_1_multimer_v3_pred_79.pdb	0.6090433265226408	0.10748405	0.2077959053805932	0.015	84.2772	Unmasked
478	../AF_models/H1142/unrelaxed_model_1_multimer_v3_pred_7.pdb	0.6103876961450057	0.114328966	0.2135407116647616	0.015	84.3215	Unmasked
479	../AF_models/H1142/unrelaxed_model_1_multimer_v3_pred_80.pdb	0.6072295978490357	0.11568304	0.21399235278018	0.014	84.2087	Unmasked
480	../AF_models/H1142/unrelaxed_model_1_multimer_v3_pred_81.pdb	0.6094637420872702	0.11449085	0.2134854298253825	0.015	83.8756	Unmasked
481	../AF_models/H1142/unrelaxed_model_1_multimer_v3_pred_82.pdb	0.6186208577718123	0.13304368	0.2301591128461715	0.029	83.8588	Unmasked
482	../AF_models/H1142/unrelaxed_model_1_multimer_v3_pred_83.pdb	0.6044734390949286	0.10019839	0.201053398298722	0.015	83.5923	Unmasked
483	../AF_models/H1142/unrelaxed_model_1_multimer_v3_pred_84.pdb	0.6070524121349677	0.11058856	0.2098813288415595	0.014	83.9584	Unmasked
484	../AF_models/H1142/unrelaxed_model_1_multimer_v3_pred_85.pdb	0.6090883966520835	0.1077164	0.2079907964912138	0.015	84.573	Unmasked
485	../AF_models/H1142/unrelaxed_model_1_multimer_v3_pred_86.pdb	0.6123858674840656	0.12419433	0.2218326386705344	0.014	84.1582	Unmasked
486	../AF_models/H1142/unrelaxed_model_1_multimer_v3_pred_87.pdb	0.6119648072831789	0.11725431	0.2161964089416059	0.015	84.319	Unmasked
487	../AF_models/H1142/unrelaxed_model_1_multimer_v3_pred_88.pdb	0.6103376076523099	0.11128576	0.2110961303294427	0.014	84.3509	Unmasked
488	../AF_models/H1142/unrelaxed_model_1_multimer_v3_pred_89.pdb	0.608493804355848	0.10806888	0.2081538676063991	0.014	83.983	Unmasked
489	../AF_models/H1142/unrelaxed_model_1_multimer_v3_pred_8.pdb	0.6084883255810684	0.112015925	0.2113104053944577	0.016	83.8069	Unmasked
490	../AF_models/H1142/unrelaxed_model_1_multimer_v3_pred_90.pdb	0.6057028195267761	0.10046178	0.2015099887253015	0.015	83.2981	Unmasked
491	../AF_models/H1142/unrelaxed_model_1_multimer_v3_pred_91.pdb	0.6066092789985995	0.09712095	0.1990186143084021	0.014	84.2266	Unmasked
492	../AF_models/H1142/unrelaxed_model_1_multimer_v3_pred_92.pdb	0.6125161982359455	0.11871816	0.2174777693903837	0.016	84.2079	Unmasked
493	../AF_models/H1142/unrelaxed_model_1_multimer_v3_pred_93.pdb	0.6100365124273802	0.11159038	0.2112796048746209	0.014	84.6676	Unmasked
494	../AF_models/H1142/unrelaxed_model_1_multimer_v3_pred_94.pdb	0.6087004466166546	0.11627205	0.2147577270529757	0.015	84.1294	Unmasked
495	../AF_models/H1142/unrelaxed_model_1_multimer_v3_pred_95.pdb	0.6181386106117818	0.12842058	0.2263641832849235	0.024	84.2725	Unmasked
496	../AF_models/H1142/unrelaxed_model_1_multimer_v3_pred_96.pdb	0.6070550371656076	0.10695556	0.2069754538824013	0.015	83.6351	Unmasked
497	../AF_models/H1142/unrelaxed_model_1_multimer_v3_pred_97.pdb	0.6115399790638806	0.12276023	0.2205161788629318	0.028	84.188	Unmasked
498	../AF_models/H1142/unrelaxed_model_1_multimer_v3_pred_98.pdb	0.6089825297635002	0.114109896	0.2130844228514274	0.023	84.0856	Unmasked
499	../AF_models/H1142/unrelaxed_model_1_multimer_v3_pred_99.pdb	0.6132420685384243	0.11573796	0.2152387815017217	0.019	84.6327	Unmasked
500	../AF_models/H1142/unrelaxed_model_1_multimer_v3_pred_9.pdb	0.6135235266953565	0.11693244	0.2162506547981472	0.015	84.3317	Unmasked
501	../AF_models/H1142/unrelaxed_model_2_multimer_pred_100.pdb	0.6099334890840153	0.14075568	0.2345912443637391	0.019	87.8815	Unmasked
502	../AF_models/H1142/unrelaxed_model_2_multimer_pred_10.pdb	0.6045913083105964	0.12193946	0.2184698280245002	0.03	87.8006	Unmasked
503	../AF_models/H1142/unrelaxed_model_2_multimer_pred_11.pdb	0.6125585919321836	0.13789164	0.2328250266254199	0.019	88.0678	Unmasked
504	../AF_models/H1142/unrelaxed_model_2_multimer_pred_12.pdb	0.6185988366253808	0.15760466	0.2498034989763823	0.018	87.9003	Unmasked
505	../AF_models/H1142/unrelaxed_model_2_multimer_pred_13.pdb	0.61570786863337	0.14307049	0.2375979650612077	0.018	87.8859	Unmasked
506	../AF_models/H1142/unrelaxed_model_2_multimer_pred_14.pdb	0.6108877969574018	0.13549584	0.230574232593995	0.019	87.7579	Unmasked
507	../AF_models/H1142/unrelaxed_model_2_multimer_pred_15.pdb	0.618108224266939	0.1546711	0.2473585270631656	0.018	87.9207	Unmasked
508	../AF_models/H1142/unrelaxed_model_2_multimer_pred_16.pdb	0.6114887833547882	0.13313541	0.2288060832014142	0.02	87.9726	Unmasked
509	../AF_models/H1142/unrelaxed_model_2_multimer_pred_17.pdb	0.6127752947312942	0.14118925	0.2355064568420718	0.019	87.7658	Unmasked
510	../AF_models/H1142/unrelaxed_model_2_multimer_pred_18.pdb	0.6158306118814472	0.14873008	0.2421501898163224	0.021	88.0246	Unmasked
511	../AF_models/H1142/unrelaxed_model_2_multimer_pred_19.pdb	0.6126302023179966	0.13927473	0.2339458254863349	0.019	87.9816	Unmasked
512	../AF_models/H1142/unrelaxed_model_2_multimer_pred_1.pdb	0.6135698589145038	0.13751987	0.2327298647653836	0.019	88.0192	Unmasked
513	../AF_models/H1142/unrelaxed_model_2_multimer_pred_20.pdb	0.6100810401244956	0.13540569	0.2303407596072355	0.019	87.9338	Unmasked
514	../AF_models/H1142/unrelaxed_model_2_multimer_pred_21.pdb	0.6136195931503429	0.14297633	0.2371049816145351	0.019	87.832	Unmasked
515	../AF_models/H1142/unrelaxed_model_2_multimer_pred_22.pdb	0.6099949488374719	0.13159946	0.2272785546249772	0.02	87.753	Unmasked
516	../AF_models/H1142/unrelaxed_model_2_multimer_pred_23.pdb	0.6159838833574697	0.14314562	0.2377132733298191	0.018	87.8871	Unmasked
517	../AF_models/H1142/unrelaxed_model_2_multimer_pred_24.pdb	0.6125526141832182	0.14261079	0.2365991535129131	0.019	87.716	Unmasked
518	../AF_models/H1142/unrelaxed_model_2_multimer_pred_25.pdb	0.6072382160665875	0.12173325	0.2188342418003536	0.019	88.05	Unmasked
519	../AF_models/H1142/unrelaxed_model_2_multimer_pred_26.pdb	0.6108209127733139	0.13583222	0.2308299588074093	0.019	87.888	Unmasked
520	../AF_models/H1142/unrelaxed_model_2_multimer_pred_27.pdb	0.6144239553838224	0.13732556	0.2327452351456732	0.019	87.8919	Unmasked
521	../AF_models/H1142/unrelaxed_model_2_multimer_pred_28.pdb	0.61174316668156	0.13930193	0.2337901740543906	0.02	87.8116	Unmasked
522	../AF_models/H1142/unrelaxed_model_2_multimer_pred_29.pdb	0.60749998199546	0.12959556	0.2251764466516249	0.019	87.84	Unmasked
523	../AF_models/H1142/unrelaxed_model_2_multimer_pred_2.pdb	0.6080408240211436	0.13005508	0.2256522326638783	0.02	87.8818	Unmasked
524	../AF_models/H1142/unrelaxed_model_2_multimer_pred_30.pdb	0.6121218827851744	0.14210519	0.2361085301138586	0.02	87.8186	Unmasked
525	../AF_models/H1142/unrelaxed_model_2_multimer_pred_31.pdb	0.6135914225480494	0.14214635	0.2364353636722075	0.02	88.1085	Unmasked
526	../AF_models/H1142/unrelaxed_model_2_multimer_pred_32.pdb	0.6070709878280373	0.13691705	0.2309478412881416	0.02	87.8495	Unmasked
527	../AF_models/H1142/unrelaxed_model_2_multimer_pred_33.pdb	0.6120995071671721	0.13707028	0.2320761280684136	0.02	88.1053	Unmasked
528	../AF_models/H1142/unrelaxed_model_2_multimer_pred_34.pdb	0.6118503786683337	0.1373235	0.2322288747143796	0.019	87.8477	Unmasked
529	../AF_models/H1142/unrelaxed_model_2_multimer_pred_35.pdb	0.6087294527790168	0.12953943	0.2253774346689625	0.02	88.0507	Unmasked
530	../AF_models/H1142/unrelaxed_model_2_multimer_pred_36.pdb	0.6115371886174688	0.13869692	0.2332649768050672	0.021	87.9271	Unmasked
531	../AF_models/H1142/unrelaxed_model_2_multimer_pred_37.pdb	0.6076181393789726	0.13089353	0.2262384506449595	0.019	88.0014	Unmasked
532	../AF_models/H1142/unrelaxed_model_2_multimer_pred_38.pdb	0.6120723909830688	0.13610259	0.2312965477843213	0.02	87.995	Unmasked
533	../AF_models/H1142/unrelaxed_model_2_multimer_pred_39.pdb	0.605090664709075	0.12799448	0.2234137151409116	0.018	87.8248	Unmasked
534	../AF_models/H1142/unrelaxed_model_2_multimer_pred_3.pdb	0.6155193481814162	0.14536397	0.2393950469090798	0.019	88.0542	Unmasked
535	../AF_models/H1142/unrelaxed_model_2_multimer_pred_40.pdb	0.6137423044704275	0.13768253	0.232894482737042	0.018	88.012	Unmasked
536	../AF_models/H1142/unrelaxed_model_2_multimer_pred_41.pdb	0.6161468929570462	0.14743757	0.2411794365748076	0.019	88.0022	Unmasked
537	../AF_models/H1142/unrelaxed_model_2_multimer_pred_42.pdb	0.6111600905137144	0.13671504	0.2316040497914331	0.02	88.0755	Unmasked
538	../AF_models/H1142/unrelaxed_model_2_multimer_pred_43.pdb	0.6133772497256297	0.1356673	0.2312092853561977	0.019	87.9919	Unmasked
539	../AF_models/H1142/unrelaxed_model_2_multimer_pred_44.pdb	0.6102632067341994	0.13798296	0.2324390129593887	0.018	87.7841	Unmasked
540	../AF_models/H1142/unrelaxed_model_2_multimer_pred_45.pdb	0.6129819879867087	0.1415805	0.2358608033247282	0.019	88.012	Unmasked
541	../AF_models/H1142/unrelaxed_model_2_multimer_pred_46.pdb	0.6115363243930623	0.13273391	0.2284943938993033	0.02	87.9855	Unmasked
542	../AF_models/H1142/unrelaxed_model_2_multimer_pred_47.pdb	0.6139985427770539	0.14200705	0.2364053508741364	0.018	87.9056	Unmasked
543	../AF_models/H1142/unrelaxed_model_2_multimer_pred_48.pdb	0.6112335737435981	0.13406196	0.2294962846416029	0.019	88.0825	Unmasked
544	../AF_models/H1142/unrelaxed_model_2_multimer_pred_49.pdb	0.6095220376414145	0.13772398	0.2320835933955924	0.021	87.8611	Unmasked
545	../AF_models/H1142/unrelaxed_model_2_multimer_pred_4.pdb	0.6153244674672596	0.1425407	0.2370974481199167	0.018	87.9187	Unmasked
546	../AF_models/H1142/unrelaxed_model_2_multimer_pred_50.pdb	0.6107296951003542	0.128562	0.2249955417193506	0.02	88.1581	Unmasked
547	../AF_models/H1142/unrelaxed_model_2_multimer_pred_51.pdb	0.6133607825683405	0.14061236	0.2351620475659142	0.019	87.9951	Unmasked
548	../AF_models/H1142/unrelaxed_model_2_multimer_pred_52.pdb	0.6088026920077538	0.13065574	0.2262851269864506	0.021	88.0287	Unmasked
549	../AF_models/H1142/unrelaxed_model_2_multimer_pred_53.pdb	0.6106878730805091	0.1345801	0.2298016590506111	0.018	87.8743	Unmasked
550	../AF_models/H1142/unrelaxed_model_2_multimer_pred_54.pdb	0.6103903876296713	0.13556777	0.2305322930525151	0.021	88.107	Unmasked
551	../AF_models/H1142/unrelaxed_model_2_multimer_pred_55.pdb	0.6150367339890377	0.14543265	0.2393534676321581	0.018	87.9771	Unmasked
552	../AF_models/H1142/unrelaxed_model_2_multimer_pred_56.pdb	0.6155335848023518	0.14653379	0.2403337467608854	0.019	87.7784	Unmasked
553	../AF_models/H1142/unrelaxed_model_2_multimer_pred_57.pdb	0.6161783764052498	0.14442295	0.2387740339694044	0.019	88.0484	Unmasked
554	../AF_models/H1142/unrelaxed_model_2_multimer_pred_58.pdb	0.6077491729761125	0.13489118	0.2294627803425979	0.02	87.7873	Unmasked
555	../AF_models/H1142/unrelaxed_model_2_multimer_pred_59.pdb	0.6088579781500081	0.12903592	0.2250003315537687	0.029	87.9617	Unmasked
556	../AF_models/H1142/unrelaxed_model_2_multimer_pred_5.pdb	0.6117074058915374	0.14298126	0.2367264899902581	0.021	88.0793	Unmasked
557	../AF_models/H1142/unrelaxed_model_2_multimer_pred_60.pdb	0.6103379823284811	0.13645944	0.2312351484600199	0.018	87.7735	Unmasked
558	../AF_models/H1142/unrelaxed_model_2_multimer_pred_61.pdb	0.6155669449594805	0.1454892	0.2395047497516312	0.018	87.9054	Unmasked
559	../AF_models/H1142/unrelaxed_model_2_multimer_pred_62.pdb	0.6095982672368976	0.13944608	0.2334765172321695	0.018	87.7118	Unmasked
560	../AF_models/H1142/unrelaxed_model_2_multimer_pred_63.pdb	0.6140175511191119	0.13873151	0.2337887177815006	0.019	88.0373	Unmasked
561	../AF_models/H1142/unrelaxed_model_2_multimer_pred_64.pdb	0.6115603937620727	0.1403826	0.2346181610011023	0.018	87.9635	Unmasked
562	../AF_models/H1142/unrelaxed_model_2_multimer_pred_65.pdb	0.6117100829259414	0.14011046	0.2344303869083694	0.019	88.0065	Unmasked
563	../AF_models/H1142/unrelaxed_model_2_multimer_pred_66.pdb	0.6142073303327013	0.14397955	0.2380251055929074	0.019	87.9277	Unmasked
564	../AF_models/H1142/unrelaxed_model_2_multimer_pred_67.pdb	0.6119736170686849	0.13753422	0.2324220962508036	0.019	87.9271	Unmasked
565	../AF_models/H1142/unrelaxed_model_2_multimer_pred_68.pdb	0.6127309429494724	0.1357631	0.2311566636532184	0.019	88.0758	Unmasked
566	../AF_models/H1142/unrelaxed_model_2_multimer_pred_69.pdb	0.6090205346598101	0.13260558	0.2278885729124918	0.02	88.0207	Unmasked
567	../AF_models/H1142/unrelaxed_model_2_multimer_pred_6.pdb	0.6109424592691987	0.13719812	0.2319469881383246	0.018	87.7218	Unmasked
568	../AF_models/H1142/unrelaxed_model_2_multimer_pred_70.pdb	0.6153598048624731	0.14868571	0.2420205278860993	0.02	87.7123	Unmasked
569	../AF_models/H1142/unrelaxed_model_2_multimer_pred_71.pdb	0.6075476662051215	0.12744275	0.2234637311246302	0.021	88.0804	Unmasked
570	../AF_models/H1142/unrelaxed_model_2_multimer_pred_72.pdb	0.6099528736481864	0.14254941	0.2360301030995408	0.019	87.8033	Unmasked
571	../AF_models/H1142/unrelaxed_model_2_multimer_pred_73.pdb	0.6200190108165923	0.15276445	0.2462153657505071	0.019	87.9504	Unmasked
572	../AF_models/H1142/unrelaxed_model_2_multimer_pred_74.pdb	0.6128769772707516	0.13695881	0.2321424416196166	0.031	88.0055	Unmasked
573	../AF_models/H1142/unrelaxed_model_2_multimer_pred_75.pdb	0.6119269196207886	0.13671964	0.231761099179895	0.019	88.1603	Unmasked
574	../AF_models/H1142/unrelaxed_model_2_multimer_pred_76.pdb	0.612187955414234	0.13357082	0.2292942471573707	0.022	87.8859	Unmasked
575	../AF_models/H1142/unrelaxed_model_2_multimer_pred_77.pdb	0.6108701657488835	0.13666347	0.2315048065033533	0.021	88.0935	Unmasked
576	../AF_models/H1142/unrelaxed_model_2_multimer_pred_78.pdb	0.6100722513809751	0.13612133	0.230911516392528	0.021	87.9429	Unmasked
577	../AF_models/H1142/unrelaxed_model_2_multimer_pred_79.pdb	0.6164053196516408	0.14788453	0.2415886901777341	0.019	87.558	Unmasked
578	../AF_models/H1142/unrelaxed_model_2_multimer_pred_7.pdb	0.6197051661023197	0.15379928	0.246980457639867	0.018	87.932	Unmasked
579	../AF_models/H1142/unrelaxed_model_2_multimer_pred_80.pdb	0.6159738977758713	0.14415386	0.2385178701084579	0.02	88.0006	Unmasked
580	../AF_models/H1142/unrelaxed_model_2_multimer_pred_81.pdb	0.6146311250469667	0.13021338	0.2270969288973328	0.019	88.0908	Unmasked
581	../AF_models/H1142/unrelaxed_model_2_multimer_pred_82.pdb	0.6107905936339963	0.14148207	0.2353437747975085	0.019	87.7331	Unmasked
582	../AF_models/H1142/unrelaxed_model_2_multimer_pred_83.pdb	0.6148316525711875	0.14467812	0.2387088231900187	0.019	87.9169	Unmasked
583	../AF_models/H1142/unrelaxed_model_2_multimer_pred_84.pdb	0.6104255930186326	0.13340813	0.2288116219759189	0.019	87.9599	Unmasked
584	../AF_models/H1142/unrelaxed_model_2_multimer_pred_85.pdb	0.6094300608680905	0.13597	0.2306620093354833	0.02	87.9881	Unmasked
585	../AF_models/H1142/unrelaxed_model_2_multimer_pred_86.pdb	0.609624718623086	0.13154104	0.2271577785405962	0.019	87.976	Unmasked
586	../AF_models/H1142/unrelaxed_model_2_multimer_pred_87.pdb	0.6135163028743611	0.13939175	0.234216660652692	0.018	87.9364	Unmasked
587	../AF_models/H1142/unrelaxed_model_2_multimer_pred_88.pdb	0.6131205170826429	0.1363143	0.2316755455628298	0.018	87.9882	Unmasked
588	../AF_models/H1142/unrelaxed_model_2_multimer_pred_89.pdb	0.6151841372417767	0.13772872	0.2332198041710726	0.019	88.1056	Unmasked
589	../AF_models/H1142/unrelaxed_model_2_multimer_pred_8.pdb	0.6114397342288214	0.14036599	0.2345807372586671	0.019	87.8365	Unmasked
590	../AF_models/H1142/unrelaxed_model_2_multimer_pred_90.pdb	0.6139766423643823	0.14259548	0.2368717163551091	0.02	87.7848	Unmasked
591	../AF_models/H1142/unrelaxed_model_2_multimer_pred_91.pdb	0.6131355388487678	0.13988239	0.2345330163543483	0.019	87.9408	Unmasked
592	../AF_models/H1142/unrelaxed_model_2_multimer_pred_92.pdb	0.615476919465302	0.13921781	0.2344696309671876	0.019	88.0544	Unmasked
593	../AF_models/H1142/unrelaxed_model_2_multimer_pred_93.pdb	0.6097141553066833	0.1402415	0.2341360340337487	0.018	87.7059	Unmasked
594	../AF_models/H1142/unrelaxed_model_2_multimer_pred_94.pdb	0.615229013097867	0.14410813	0.2383323078418939	0.019	87.8477	Unmasked
595	../AF_models/H1142/unrelaxed_model_2_multimer_pred_95.pdb	0.6139497080216827	0.1427406	0.2369824274136627	0.017	87.899	Unmasked
596	../AF_models/H1142/unrelaxed_model_2_multimer_pred_96.pdb	0.606860863140094	0.12173023	0.2187563572269415	0.019	88.1132	Unmasked
597	../AF_models/H1142/unrelaxed_model_2_multimer_pred_97.pdb	0.6127534236700454	0.14023188	0.2347361867863162	0.019	87.8809	Unmasked
598	../AF_models/H1142/unrelaxed_model_2_multimer_pred_98.pdb	0.6117915573007363	0.14538193	0.2386638534523347	0.018	87.9026	Unmasked
599	../AF_models/H1142/unrelaxed_model_2_multimer_pred_99.pdb	0.6128593640552782	0.133127	0.2290734759375815	0.02	88.3717	Unmasked
600	../AF_models/H1142/unrelaxed_model_2_multimer_pred_9.pdb	0.6080465935618091	0.12958589	0.2252780322820029	0.019	87.6761	Unmasked
601	../AF_models/H1142/unrelaxed_model_2_multimer_v2_pred_0.pdb	0.6686268308643344	0.18976283	0.2855356307602692	0.434	90.7978	Unmasked
602	../AF_models/H1142/unrelaxed_model_2_multimer_v2_pred_100.pdb	0.6695701823261466	0.20634595	0.2989907929425853	0.435	91.4228	Unmasked
603	../AF_models/H1142/unrelaxed_model_2_multimer_v2_pred_101.pdb	0.6359860545393883	0.14097074	0.2399738003014934	0.014	90.0562	Unmasked
604	../AF_models/H1142/unrelaxed_model_2_multimer_v2_pred_102.pdb	0.6332240484536833	0.13305905	0.2330920533812274	0.014	89.4448	Unmasked
605	../AF_models/H1142/unrelaxed_model_2_multimer_v2_pred_103.pdb	0.6346595179997744	0.13586363	0.2356228091709387	0.014	89.8629	Unmasked
606	../AF_models/H1142/unrelaxed_model_2_multimer_v2_pred_104.pdb	0.6366339414613031	0.13905118	0.2385677355388121	0.014	89.7959	Unmasked
607	../AF_models/H1142/unrelaxed_model_2_multimer_v2_pred_105.pdb	0.6357422584661729	0.14294063	0.2415009521319248	0.014	89.8137	Unmasked
608	../AF_models/H1142/unrelaxed_model_2_multimer_v2_pred_106.pdb	0.6360383260521989	0.14211068	0.2408962056691189	0.014	89.6139	Unmasked
609	../AF_models/H1142/unrelaxed_model_2_multimer_v2_pred_107.pdb	0.6352472606358719	0.1377873	0.237279290021614	0.014	89.6734	Unmasked
610	../AF_models/H1142/unrelaxed_model_2_multimer_v2_pred_108.pdb	0.6355849036640266	0.13761881	0.2372120286835499	0.014	89.9526	Unmasked
611	../AF_models/H1142/unrelaxed_model_2_multimer_v2_pred_109.pdb	0.6342749544357337	0.14289959	0.2411746610874946	0.014	89.5236	Unmasked
612	../AF_models/H1142/unrelaxed_model_2_multimer_v2_pred_10.pdb	0.6495311394447254	0.16948196	0.2654917982243333	0.405	90.2751	Unmasked
613	../AF_models/H1142/unrelaxed_model_2_multimer_v2_pred_110.pdb	0.6362804189699269	0.13882071	0.2383126500323887	0.014	89.8902	Unmasked
614	../AF_models/H1142/unrelaxed_model_2_multimer_v2_pred_111.pdb	0.635310830342222	0.13764712	0.2371798637842037	0.013	89.5439	Unmasked
615	../AF_models/H1142/unrelaxed_model_2_multimer_v2_pred_112.pdb	0.6358909952654817	0.14353979	0.2420100281241412	0.014	89.758	Unmasked
616	../AF_models/H1142/unrelaxed_model_2_multimer_v2_pred_113.pdb	0.6369171826259105	0.14201877	0.2409984486940664	0.014	89.756	Unmasked
617	../AF_models/H1142/unrelaxed_model_2_multimer_v2_pred_114.pdb	0.6345399234915916	0.14028569	0.2391365332250822	0.014	89.5539	Unmasked
618	../AF_models/H1142/unrelaxed_model_2_multimer_v2_pred_115.pdb	0.6348955850940414	0.14351377	0.2417901321478976	0.014	89.8203	Unmasked
619	../AF_models/H1142/unrelaxed_model_2_multimer_v2_pred_116.pdb	0.636097824456417	0.143116	0.2417123627428459	0.014	89.8898	Unmasked
620	../AF_models/H1142/unrelaxed_model_2_multimer_v2_pred_117.pdb	0.6311831786101945	0.16408376	0.2575036468876578	0.419	89.77	Unmasked
621	../AF_models/H1142/unrelaxed_model_2_multimer_v2_pred_118.pdb	0.632847618218256	0.1359244	0.2353090427629139	0.014	89.7084	Unmasked
622	../AF_models/H1142/unrelaxed_model_2_multimer_v2_pred_119.pdb	0.6358772584346456	0.14116725	0.2401092542916044	0.014	90.1638	Unmasked
623	../AF_models/H1142/unrelaxed_model_2_multimer_v2_pred_11.pdb	0.6386833768100226	0.16901034	0.2629449482959645	0.462	90.475	Unmasked
624	../AF_models/H1142/unrelaxed_model_2_multimer_v2_pred_120.pdb	0.637531143082157	0.14608505	0.2443742715622932	0.014	89.6747	Unmasked
625	../AF_models/H1142/unrelaxed_model_2_multimer_v2_pred_121.pdb	0.6357279753166836	0.14407794	0.2424079484835943	0.014	90.3015	Unmasked
626	../AF_models/H1142/unrelaxed_model_2_multimer_v2_pred_122.pdb	0.635759091410468	0.13894092	0.2383045506543775	0.014	89.6708	Unmasked
627	../AF_models/H1142/unrelaxed_model_2_multimer_v2_pred_123.pdb	0.6346812083361331	0.14137483	0.2400361028122461	0.013	89.9363	Unmasked
628	../AF_models/H1142/unrelaxed_model_2_multimer_v2_pred_124.pdb	0.6321279786194687	0.13521558	0.2345980600946213	0.013	89.7378	Unmasked
629	../AF_models/H1142/unrelaxed_model_2_multimer_v2_pred_125.pdb	0.6356945089404706	0.14286312	0.2414294014752889	0.014	89.7067	Unmasked
630	../AF_models/H1142/unrelaxed_model_2_multimer_v2_pred_126.pdb	0.6333990717172507	0.13907608	0.2379406814622856	0.014	89.8229	Unmasked
631	../AF_models/H1142/unrelaxed_model_2_multimer_v2_pred_127.pdb	0.6341443829893049	0.13610408	0.235712138278464	0.013	89.9579	Unmasked
632	../AF_models/H1142/unrelaxed_model_2_multimer_v2_pred_128.pdb	0.6391313120066211	0.14635348	0.2449090489613828	0.014	89.9271	Unmasked
633	../AF_models/H1142/unrelaxed_model_2_multimer_v2_pred_129.pdb	0.6371312676731906	0.14748384	0.2454133260024421	0.014	89.7326	Unmasked
634	../AF_models/H1142/unrelaxed_model_2_multimer_v2_pred_12.pdb	0.6502959771425818	0.16719761	0.2638172873550911	0.397	90.9551	Unmasked
635	../AF_models/H1142/unrelaxed_model_2_multimer_v2_pred_130.pdb	0.6346671565411277	0.13996255	0.2389034744905986	0.014	89.7264	Unmasked
636	../AF_models/H1142/unrelaxed_model_2_multimer_v2_pred_131.pdb	0.6346816732351852	0.14268257	0.2410823884380832	0.014	89.6888	Unmasked
637	../AF_models/H1142/unrelaxed_model_2_multimer_v2_pred_132.pdb	0.6360351501294946	0.1405218	0.239624465671956	0.014	89.8431	Unmasked
638	../AF_models/H1142/unrelaxed_model_2_multimer_v2_pred_133.pdb	0.6356209531586796	0.13788497	0.2374321702154762	0.014	90.0333	Unmasked
639	../AF_models/H1142/unrelaxed_model_2_multimer_v2_pred_134.pdb	0.6301261665230666	0.1346294	0.233728752172106	0.013	89.8335	Unmasked
640	../AF_models/H1142/unrelaxed_model_2_multimer_v2_pred_135.pdb	0.6355486284404	0.14023906	0.2393009736281435	0.014	89.6325	Unmasked
641	../AF_models/H1142/unrelaxed_model_2_multimer_v2_pred_136.pdb	0.6370342167109376	0.14531851	0.2436616498607422	0.014	89.7094	Unmasked
642	../AF_models/H1142/unrelaxed_model_2_multimer_v2_pred_137.pdb	0.6357240532838204	0.14554289	0.2435791225235243	0.014	89.9389	Unmasked
643	../AF_models/H1142/unrelaxed_model_2_multimer_v2_pred_138.pdb	0.6343719176872611	0.1390927	0.2381485424920726	0.014	89.8278	Unmasked
644	../AF_models/H1142/unrelaxed_model_2_multimer_v2_pred_139.pdb	0.6348729954275146	0.14086473	0.2396663829905322	0.014	89.6471	Unmasked
645	../AF_models/H1142/unrelaxed_model_2_multimer_v2_pred_13.pdb	0.6376194294777014	0.15222993	0.2493078338401814	0.386	90.0891	Unmasked
646	../AF_models/H1142/unrelaxed_model_2_multimer_v2_pred_140.pdb	0.6367430638241789	0.14276317	0.2415591468605999	0.013	89.8683	Unmasked
647	../AF_models/H1142/unrelaxed_model_2_multimer_v2_pred_141.pdb	0.6362675807607022	0.13953497	0.2388814882781475	0.013	89.8648	Unmasked
648	../AF_models/H1142/unrelaxed_model_2_multimer_v2_pred_142.pdb	0.6356696393962814	0.14028975	0.2393657308196249	0.014	90.1393	Unmasked
649	../AF_models/H1142/unrelaxed_model_2_multimer_v2_pred_143.pdb	0.637791450543774	0.14686055	0.2450467339602257	0.014	89.7073	Unmasked
650	../AF_models/H1142/unrelaxed_model_2_multimer_v2_pred_144.pdb	0.6384302248688337	0.17930484	0.2711299155182003	0.459	89.9861	Unmasked
651	../AF_models/H1142/unrelaxed_model_2_multimer_v2_pred_145.pdb	0.636542692740679	0.14286414	0.2415998488584995	0.013	90.1007	Unmasked
652	../AF_models/H1142/unrelaxed_model_2_multimer_v2_pred_146.pdb	0.6364834046489594	0.14080477	0.2399404950167059	0.014	89.8369	Unmasked
653	../AF_models/H1142/unrelaxed_model_2_multimer_v2_pred_147.pdb	0.6352527006976925	0.14202657	0.2406717988751952	0.014	89.8878	Unmasked
654	../AF_models/H1142/unrelaxed_model_2_multimer_v2_pred_148.pdb	0.636831254736346	0.14219761	0.2411243381054723	0.013	89.8838	Unmasked
655	../AF_models/H1142/unrelaxed_model_2_multimer_v2_pred_149.pdb	0.6355450729030995	0.14058176	0.2395744200447923	0.014	89.8565	Unmasked
656	../AF_models/H1142/unrelaxed_model_2_multimer_v2_pred_14.pdb	0.6450737239419166	0.16647263	0.2621928477585066	0.42	90.2203	Unmasked
657	../AF_models/H1142/unrelaxed_model_2_multimer_v2_pred_150.pdb	0.6372498979645927	0.14237061	0.2413464687362901	0.013	89.9062	Unmasked
658	../AF_models/H1142/unrelaxed_model_2_multimer_v2_pred_151.pdb	0.6342337787913302	0.138051	0.2372875583324238	0.014	90.243	Unmasked
659	../AF_models/H1142/unrelaxed_model_2_multimer_v2_pred_152.pdb	0.6345333314454766	0.14535089	0.2431873769862694	0.014	89.7274	Unmasked
660	../AF_models/H1142/unrelaxed_model_2_multimer_v2_pred_153.pdb	0.6381121187874739	0.14908013	0.2468865257396114	0.014	89.7919	Unmasked
661	../AF_models/H1142/unrelaxed_model_2_multimer_v2_pred_154.pdb	0.6369419088913554	0.14500299	0.2433907745471309	0.014	89.9439	Unmasked
662	../AF_models/H1142/unrelaxed_model_2_multimer_v2_pred_155.pdb	0.6339224496679012	0.13674706	0.2361821396985949	0.014	90.2025	Unmasked
663	../AF_models/H1142/unrelaxed_model_2_multimer_v2_pred_156.pdb	0.6358890890548339	0.13666588	0.2365105223550341	0.014	90.1119	Unmasked
664	../AF_models/H1142/unrelaxed_model_2_multimer_v2_pred_157.pdb	0.6353606278972604	0.1444161	0.2426050006404872	0.014	90.0967	Unmasked
665	../AF_models/H1142/unrelaxed_model_2_multimer_v2_pred_158.pdb	0.6370650182270382	0.14179353	0.2408478309731359	0.013	90.0666	Unmasked
666	../AF_models/H1142/unrelaxed_model_2_multimer_v2_pred_159.pdb	0.6345606964403233	0.13938624	0.2384211286221711	0.014	89.7416	Unmasked
667	../AF_models/H1142/unrelaxed_model_2_multimer_v2_pred_15.pdb	0.6435487321057014	0.14908592	0.2479784856446205	0.399	90.4138	Unmasked
668	../AF_models/H1142/unrelaxed_model_2_multimer_v2_pred_160.pdb	0.6320637137760959	0.13113305	0.2313191825364081	0.014	90.2732	Unmasked
669	../AF_models/H1142/unrelaxed_model_2_multimer_v2_pred_161.pdb	0.6358219812674424	0.13965544	0.2388887490900973	0.014	89.9683	Unmasked
670	../AF_models/H1142/unrelaxed_model_2_multimer_v2_pred_162.pdb	0.6336664641442299	0.13803475	0.2371610896695137	0.013	89.8379	Unmasked
671	../AF_models/H1142/unrelaxed_model_2_multimer_v2_pred_163.pdb	0.6345892815697318	0.13724995	0.236717813589337	0.013	90.06	Unmasked
672	../AF_models/H1142/unrelaxed_model_2_multimer_v2_pred_164.pdb	0.6373306045001579	0.14296737	0.2418400194061961	0.014	89.7552	Unmasked
673	../AF_models/H1142/unrelaxed_model_2_multimer_v2_pred_165.pdb	0.6341599821432189	0.13823925	0.237423396098291	0.014	89.7314	Unmasked
674	../AF_models/H1142/unrelaxed_model_2_multimer_v2_pred_166.pdb	0.6377303264958725	0.14197817	0.2411286048575851	0.013	90.2085	Unmasked
675	../AF_models/H1142/unrelaxed_model_2_multimer_v2_pred_167.pdb	0.6362633423894992	0.1382463	0.2378497067469428	0.014	90.0705	Unmasked
676	../AF_models/H1142/unrelaxed_model_2_multimer_v2_pred_168.pdb	0.6337633457399705	0.13346255	0.2335227077527304	0.014	89.8479	Unmasked
677	../AF_models/H1142/unrelaxed_model_2_multimer_v2_pred_169.pdb	0.6367333393135012	0.1388137	0.2383976312644946	0.013	89.6908	Unmasked
678	../AF_models/H1142/unrelaxed_model_2_multimer_v2_pred_16.pdb	0.653783217010703	0.16731709	0.2646103173370771	0.413	91.0401	Unmasked
679	../AF_models/H1142/unrelaxed_model_2_multimer_v2_pred_170.pdb	0.6246869754113098	0.13372152	0.2319146075113086	0.199	90.3817	Unmasked
680	../AF_models/H1142/unrelaxed_model_2_multimer_v2_pred_171.pdb	0.6355026427054578	0.140404	0.2394237292437588	0.014	89.7831	Unmasked
681	../AF_models/H1142/unrelaxed_model_2_multimer_v2_pred_172.pdb	0.636079254861229	0.14405286	0.2424581414690719	0.014	89.6554	Unmasked
682	../AF_models/H1142/unrelaxed_model_2_multimer_v2_pred_173.pdb	0.635119374876827	0.1389314	0.238168989874047	0.013	90.1229	Unmasked
683	../AF_models/H1142/unrelaxed_model_2_multimer_v2_pred_174.pdb	0.6324756936087196	0.13739236	0.2364090243151582	0.013	89.8393	Unmasked
684	../AF_models/H1142/unrelaxed_model_2_multimer_v2_pred_175.pdb	0.6355127661120614	0.13874799	0.2381009453275148	0.013	89.5081	Unmasked
685	../AF_models/H1142/unrelaxed_model_2_multimer_v2_pred_176.pdb	0.6335516917291064	0.13999736	0.2387082288182334	0.014	90.0724	Unmasked
686	../AF_models/H1142/unrelaxed_model_2_multimer_v2_pred_177.pdb	0.6338758379338889	0.1374395	0.2367267709994059	0.013	89.7388	Unmasked
687	../AF_models/H1142/unrelaxed_model_2_multimer_v2_pred_178.pdb	0.6363237080670644	0.14012434	0.2393642103214512	0.014	90.0252	Unmasked
688	../AF_models/H1142/unrelaxed_model_2_multimer_v2_pred_179.pdb	0.6352502364449992	0.1428591	0.2413373283253768	0.014	89.8972	Unmasked
689	../AF_models/H1142/unrelaxed_model_2_multimer_v2_pred_17.pdb	0.6626623189610472	0.18514198	0.2806460483106421	0.434	91.1197	Unmasked
690	../AF_models/H1142/unrelaxed_model_2_multimer_v2_pred_180.pdb	0.6349675929157242	0.13711366	0.2366844470423123	0.013	89.9646	Unmasked
691	../AF_models/H1142/unrelaxed_model_2_multimer_v2_pred_181.pdb	0.6354594817926608	0.14266643	0.2412250397835199	0.014	89.6466	Unmasked
692	../AF_models/H1142/unrelaxed_model_2_multimer_v2_pred_182.pdb	0.6313680613537469	0.13649318	0.2354681532482274	0.013	89.6895	Unmasked
693	../AF_models/H1142/unrelaxed_model_2_multimer_v2_pred_183.pdb	0.6358762760959917	0.13962539	0.2388755635421048	0.014	89.7639	Unmasked
694	../AF_models/H1142/unrelaxed_model_2_multimer_v2_pred_184.pdb	0.6361475825469968	0.14153731	0.240459363463745	0.014	89.6947	Unmasked
695	../AF_models/H1142/unrelaxed_model_2_multimer_v2_pred_185.pdb	0.6327390509558418	0.13937761	0.2380498973074098	0.014	89.6191	Unmasked
696	../AF_models/H1142/unrelaxed_model_2_multimer_v2_pred_186.pdb	0.637634910152354	0.13838302	0.2382333948226766	0.013	89.7559	Unmasked
697	../AF_models/H1142/unrelaxed_model_2_multimer_v2_pred_187.pdb	0.6354261175774347	0.14288995	0.2413971808748009	0.014	89.8731	Unmasked
698	../AF_models/H1142/unrelaxed_model_2_multimer_v2_pred_188.pdb	0.6353353738215209	0.13958527	0.2387352919464636	0.014	89.9128	Unmasked
699	../AF_models/H1142/unrelaxed_model_2_multimer_v2_pred_189.pdb	0.6339848479153847	0.1348155	0.2346493689322895	0.013	89.4702	Unmasked
700	../AF_models/H1142/unrelaxed_model_2_multimer_v2_pred_18.pdb	0.672486636177809	0.2087104	0.3014656490357937	0.426	91.1159	Unmasked
701	../AF_models/H1142/unrelaxed_model_2_multimer_v2_pred_190.pdb	0.6369958809616121	0.13950288	0.2390014825582892	0.014	90.2052	Unmasked
702	../AF_models/H1142/unrelaxed_model_2_multimer_v2_pred_191.pdb	0.6283092859962122	0.12878004	0.2286858869309929	0.014	89.8596	Unmasked
703	../AF_models/H1142/unrelaxed_model_2_multimer_v2_pred_192.pdb	0.6345133823548933	0.13452336	0.234521366008027	0.014	89.6551	Unmasked
704	../AF_models/H1142/unrelaxed_model_2_multimer_v2_pred_193.pdb	0.6353653044785483	0.13549218	0.2354668015497013	0.013	90.0927	Unmasked
705	../AF_models/H1142/unrelaxed_model_2_multimer_v2_pred_194.pdb	0.6394102514593547	0.14773881	0.2460731017750252	0.014	89.823	Unmasked
706	../AF_models/H1142/unrelaxed_model_2_multimer_v2_pred_195.pdb	0.6356154819847805	0.14175418	0.240526440551314	0.013	89.9473	Unmasked
707	../AF_models/H1142/unrelaxed_model_2_multimer_v2_pred_196.pdb	0.6348165954986111	0.13910861	0.2382502096064666	0.014	89.967	Unmasked
708	../AF_models/H1142/unrelaxed_model_2_multimer_v2_pred_197.pdb	0.636045934383273	0.1412143	0.240180623854041	0.014	89.6961	Unmasked
709	../AF_models/H1142/unrelaxed_model_2_multimer_v2_pred_198.pdb	0.6361928986314849	0.14028886	0.2394696674109283	0.014	89.6439	Unmasked
710	../AF_models/H1142/unrelaxed_model_2_multimer_v2_pred_199.pdb	0.6381908897824399	0.13874158	0.2386314440621398	0.014	90.5345	Unmasked
711	../AF_models/H1142/unrelaxed_model_2_multimer_v2_pred_19.pdb	0.6340322146487213	0.1469758	0.2443870832457538	0.391	89.8312	Unmasked
712	../AF_models/H1142/unrelaxed_model_2_multimer_v2_pred_1.pdb	0.6354847085138191	0.13724867	0.2368958737782643	0.36	89.8035	Unmasked
713	../AF_models/H1142/unrelaxed_model_2_multimer_v2_pred_200.pdb	0.6365952600007436	0.13857049	0.2381754419995383	0.014	89.6986	Unmasked
714	../AF_models/H1142/unrelaxed_model_2_multimer_v2_pred_201.pdb	0.6468576877607521	0.15625893	0.2543786781885945	0.012	88.9586	Unmasked
715	../AF_models/H1142/unrelaxed_model_2_multimer_v2_pred_202.pdb	0.6416914275198131	0.15046906	0.2487135372739821	0.012	89.4443	Unmasked
716	../AF_models/H1142/unrelaxed_model_2_multimer_v2_pred_203.pdb	0.6336193063706926	0.13365127	0.2336448784440909	0.015	90.2126	Unmasked
717	../AF_models/H1142/unrelaxed_model_2_multimer_v2_pred_204.pdb	0.632768121403617	0.13746318	0.2365241700494612	0.012	89.8033	Unmasked
718	../AF_models/H1142/unrelaxed_model_2_multimer_v2_pred_205.pdb	0.6322152188847888	0.12808971	0.2289148126330063	0.014	89.8387	Unmasked
719	../AF_models/H1142/unrelaxed_model_2_multimer_v2_pred_206.pdb	0.6455368319560362	0.15874389	0.256102476902987	0.011	89.4097	Unmasked
720	../AF_models/H1142/unrelaxed_model_2_multimer_v2_pred_207.pdb	0.6364863603393721	0.13791807	0.2376317280348238	0.014	89.3841	Unmasked
721	../AF_models/H1142/unrelaxed_model_2_multimer_v2_pred_208.pdb	0.6285522325851467	0.1190128	0.2209206887884526	0.014	89.4693	Unmasked
722	../AF_models/H1142/unrelaxed_model_2_multimer_v2_pred_209.pdb	0.6449457637629515	0.1468508	0.2464697883955957	0.012	89.4697	Unmasked
723	../AF_models/H1142/unrelaxed_model_2_multimer_v2_pred_20.pdb	0.6345031564222887	0.13117515	0.2318407476899448	0.011	89.4994	Unmasked
724	../AF_models/H1142/unrelaxed_model_2_multimer_v2_pred_210.pdb	0.648451937832339	0.15158409	0.2509576586083379	0.011	89.4105	Unmasked
725	../AF_models/H1142/unrelaxed_model_2_multimer_v2_pred_211.pdb	0.6315974474887743	0.14823933	0.2449109530635813	0.434	89.6459	Unmasked
726	../AF_models/H1142/unrelaxed_model_2_multimer_v2_pred_212.pdb	0.6505181433429397	0.16095524	0.2588678169582302	0.012	89.6127	Unmasked
727	../AF_models/H1142/unrelaxed_model_2_multimer_v2_pred_213.pdb	0.6351773402328338	0.14118893	0.2399866156028717	0.416	90.2252	Unmasked
728	../AF_models/H1142/unrelaxed_model_2_multimer_v2_pred_214.pdb	0.6376635054592127	0.15624817	0.252531234817581	0.011	88.9904	Unmasked
729	../AF_models/H1142/unrelaxed_model_2_multimer_v2_pred_215.pdb	0.6502433476368885	0.15557653	0.254509891222324	0.011	90.077	Unmasked
730	../AF_models/H1142/unrelaxed_model_2_multimer_v2_pred_216.pdb	0.6515023465099348	0.15849246	0.2570944379795077	0.012	89.7609	Unmasked
731	../AF_models/H1142/unrelaxed_model_2_multimer_v2_pred_217.pdb	0.6450123056282888	0.15166265	0.2503325793049791	0.012	89.6306	Unmasked
732	../AF_models/H1142/unrelaxed_model_2_multimer_v2_pred_218.pdb	0.6408918934772743	0.14409156	0.2434516278447774	0.011	89.3058	Unmasked
733	../AF_models/H1142/unrelaxed_model_2_multimer_v2_pred_219.pdb	0.6434344450948303	0.15124533	0.2496831496619714	0.011	89.1423	Unmasked
734	../AF_models/H1142/unrelaxed_model_2_multimer_v2_pred_21.pdb	0.6276144438513424	0.11723375	0.219309891333745	0.014	89.1563	Unmasked
735	../AF_models/H1142/unrelaxed_model_2_multimer_v2_pred_220.pdb	0.6473130943008044	0.1492797	0.2488863778437729	0.011	90.0242	Unmasked
736	../AF_models/H1142/unrelaxed_model_2_multimer_v2_pred_221.pdb	0.6411326682649078	0.1469008	0.2457471759335601	0.012	89.5884	Unmasked
737	../AF_models/H1142/unrelaxed_model_2_multimer_v2_pred_222.pdb	0.6525608268552827	0.15774284	0.2567064397965631	0.012	89.7244	Unmasked
738	../AF_models/H1142/unrelaxed_model_2_multimer_v2_pred_223.pdb	0.6416703202182252	0.14936966	0.2478297896753589	0.012	89.0688	Unmasked
739	../AF_models/H1142/unrelaxed_model_2_multimer_v2_pred_224.pdb	0.6336228090883153	0.13713911	0.2364358512234858	0.014	89.5375	Unmasked
740	../AF_models/H1142/unrelaxed_model_2_multimer_v2_pred_225.pdb	0.6428634556581969	0.13789119	0.2388856417427539	0.012	89.3251	Unmasked
741	../AF_models/H1142/unrelaxed_model_2_multimer_v2_pred_226.pdb	0.6397338072431998	0.17079525	0.264582959015626	0.436	90.1556	Unmasked
742	../AF_models/H1142/unrelaxed_model_2_multimer_v2_pred_227.pdb	0.6332614005975414	0.12610838	0.2275389826570449	0.013	89.6858	Unmasked
743	../AF_models/H1142/unrelaxed_model_2_multimer_v2_pred_228.pdb	0.6426071004397224	0.17926523	0.2719336048032155	0.384	90.5765	Unmasked
744	../AF_models/H1142/unrelaxed_model_2_multimer_v2_pred_229.pdb	0.6294282101750716	0.14657567	0.243146181566722	0.456	89.4433	Unmasked
745	../AF_models/H1142/unrelaxed_model_2_multimer_v2_pred_22.pdb	0.6377436757247462	0.13380724	0.2345945286782744	0.011	89.6833	Unmasked
746	../AF_models/H1142/unrelaxed_model_2_multimer_v2_pred_230.pdb	0.6310085807168062	0.14355639	0.2410468251292621	0.421	89.9852	Unmasked
747	../AF_models/H1142/unrelaxed_model_2_multimer_v2_pred_231.pdb	0.6255316346467319	0.14389026	0.2402185362494147	0.373	89.9516	Unmasked
748	../AF_models/H1142/unrelaxed_model_2_multimer_v2_pred_232.pdb	0.6341661691096406	0.12448018	0.2264173781757947	0.013	89.3062	Unmasked
749	../AF_models/H1142/unrelaxed_model_2_multimer_v2_pred_233.pdb	0.6353384445772403	0.13310888	0.2335547961923645	0.013	89.5808	Unmasked
750	../AF_models/H1142/unrelaxed_model_2_multimer_v2_pred_234.pdb	0.6483000492656665	0.16212508	0.2593600745122519	0.012	89.5642	Unmasked
751	../AF_models/H1142/unrelaxed_model_2_multimer_v2_pred_235.pdb	0.6329985380698865	0.15018803	0.246750130663904	0.433	90.1779	Unmasked
752	../AF_models/H1142/unrelaxed_model_2_multimer_v2_pred_236.pdb	0.65297438814342	0.16234821	0.260473446277976	0.012	89.5809	Unmasked
753	../AF_models/H1142/unrelaxed_model_2_multimer_v2_pred_237.pdb	0.6471027397184335	0.16298802	0.2598109655195229	0.011	89.2007	Unmasked
754	../AF_models/H1142/unrelaxed_model_2_multimer_v2_pred_238.pdb	0.6500013855444848	0.15089652	0.2507174926469219	0.012	89.8567	Unmasked
755	../AF_models/H1142/unrelaxed_model_2_multimer_v2_pred_239.pdb	0.6263999978613797	0.14246094	0.2392487533869732	0.467	89.2607	Unmasked
756	../AF_models/H1142/unrelaxed_model_2_multimer_v2_pred_23.pdb	0.6427839625366412	0.1693793	0.2640602276422159	0.429	90.1229	Unmasked
757	../AF_models/H1142/unrelaxed_model_2_multimer_v2_pred_240.pdb	0.6460574334381652	0.15193473	0.2507592691087451	0.011	89.2081	Unmasked
758	../AF_models/H1142/unrelaxed_model_2_multimer_v2_pred_241.pdb	0.6342630771366918	0.13185334	0.2323352890723579	0.013	89.376	Unmasked
759	../AF_models/H1142/unrelaxed_model_2_multimer_v2_pred_242.pdb	0.6311066700366317	0.13422771	0.233603500392977	0.014	89.4365	Unmasked
760	../AF_models/H1142/unrelaxed_model_2_multimer_v2_pred_243.pdb	0.6258080648856318	0.14090684	0.2378870854273827	0.451	89.6739	Unmasked
761	../AF_models/H1142/unrelaxed_model_2_multimer_v2_pred_244.pdb	0.6466975348468992	0.15884311	0.2564139989470715	0.011	89.5635	Unmasked
762	../AF_models/H1142/unrelaxed_model_2_multimer_v2_pred_245.pdb	0.6309560384279959	0.12845129	0.2289522378827427	0.013	88.8202	Unmasked
763	../AF_models/H1142/unrelaxed_model_2_multimer_v2_pred_246.pdb	0.6482678840571312	0.15858994	0.2565255322061711	0.012	89.6506	Unmasked
764	../AF_models/H1142/unrelaxed_model_2_multimer_v2_pred_247.pdb	0.6484764160385399	0.1603577	0.2579814422462517	0.011	89.5265	Unmasked
765	../AF_models/H1142/unrelaxed_model_2_multimer_v2_pred_248.pdb	0.6358320485477703	0.1342438	0.2345614506984761	0.013	89.5922	Unmasked
766	../AF_models/H1142/unrelaxed_model_2_multimer_v2_pred_249.pdb	0.6250518929108304	0.13315403	0.2315336062738165	0.384	89.5658	Unmasked
767	../AF_models/H1142/unrelaxed_model_2_multimer_v2_pred_24.pdb	0.6370760319028732	0.14458942	0.2430867456872152	0.401	90.1659	Unmasked
768	../AF_models/H1142/unrelaxed_model_2_multimer_v2_pred_250.pdb	0.6366139031999382	0.14648668	0.2445121283839756	0.014	89.4509	Unmasked
769	../AF_models/H1142/unrelaxed_model_2_multimer_v2_pred_251.pdb	0.6558054908706362	0.16257161	0.2612183853903138	0.012	89.3914	Unmasked
770	../AF_models/H1142/unrelaxed_model_2_multimer_v2_pred_252.pdb	0.6409176138047649	0.14842272	0.2469216971994295	0.012	89.7201	Unmasked
771	../AF_models/H1142/unrelaxed_model_2_multimer_v2_pred_253.pdb	0.626147998859963	0.14109403	0.2381048229317826	0.43	89.3581	Unmasked
772	../AF_models/H1142/unrelaxed_model_2_multimer_v2_pred_254.pdb	0.6566353885197904	0.16614473	0.2642428606324249	0.012	90.0504	Unmasked
773	../AF_models/H1142/unrelaxed_model_2_multimer_v2_pred_255.pdb	0.6375167735316983	0.17529187	0.2677368475575969	0.42	90.1023	Unmasked
774	../AF_models/H1142/unrelaxed_model_2_multimer_v2_pred_256.pdb	0.6534201176246192	0.16387936	0.2617875153080659	0.012	89.8438	Unmasked
775	../AF_models/H1142/unrelaxed_model_2_multimer_v2_pred_257.pdb	0.6394415946562833	0.13041529	0.2322205514065374	0.012	89.3234	Unmasked
776	../AF_models/H1142/unrelaxed_model_2_multimer_v2_pred_258.pdb	0.627039729510896	0.1179595	0.2197755453894839	0.013	89.5503	Unmasked
777	../AF_models/H1142/unrelaxed_model_2_multimer_v2_pred_259.pdb	0.6340066851806281	0.1276153	0.2288935792770313	0.013	89.7064	Unmasked
778	../AF_models/H1142/unrelaxed_model_2_multimer_v2_pred_25.pdb	0.6629792019233185	0.18824603	0.2831926616927997	0.37	91.4165	Unmasked
779	../AF_models/H1142/unrelaxed_model_2_multimer_v2_pred_260.pdb	0.6413314671470731	0.14704832	0.2459049529066485	0.012	89.3088	Unmasked
780	../AF_models/H1142/unrelaxed_model_2_multimer_v2_pred_261.pdb	0.6483423096888392	0.16370732	0.2606343146751946	0.012	89.3969	Unmasked
781	../AF_models/H1142/unrelaxed_model_2_multimer_v2_pred_262.pdb	0.6276483949339866	0.12728846	0.2273604475720024	0.428	89.9145	Unmasked
782	../AF_models/H1142/unrelaxed_model_2_multimer_v2_pred_263.pdb	0.64615953767619	0.14823316	0.247818435836477	0.012	89.2353	Unmasked
783	../AF_models/H1142/unrelaxed_model_2_multimer_v2_pred_264.pdb	0.6505167390910042	0.1637409	0.2610960703294923	0.012	89.6375	Unmasked
784	../AF_models/H1142/unrelaxed_model_2_multimer_v2_pred_265.pdb	0.6472527821085309	0.1538131	0.2525010315422506	0.012	88.8444	Unmasked
785	../AF_models/H1142/unrelaxed_model_2_multimer_v2_pred_266.pdb	0.6350049040706535	0.1264666	0.2281742624837474	0.013	89.799	Unmasked
786	../AF_models/H1142/unrelaxed_model_2_multimer_v2_pred_267.pdb	0.6317958631276743	0.1343029	0.2338014920186928	0.013	88.9442	Unmasked
787	../AF_models/H1142/unrelaxed_model_2_multimer_v2_pred_268.pdb	0.6415520577965561	0.14279824	0.2425490075218356	0.012	89.3074	Unmasked
788	../AF_models/H1142/unrelaxed_model_2_multimer_v2_pred_269.pdb	0.6369001364490047	0.14283839	0.2416507382349303	0.013	89.2209	Unmasked
789	../AF_models/H1142/unrelaxed_model_2_multimer_v2_pred_26.pdb	0.6333257043041731	0.15806203	0.253114761584559	0.391	89.5045	Unmasked
790	../AF_models/H1142/unrelaxed_model_2_multimer_v2_pred_270.pdb	0.6469293995989954	0.15397874	0.2525688680866081	0.012	89.5347	Unmasked
791	../AF_models/H1142/unrelaxed_model_2_multimer_v2_pred_271.pdb	0.6508735568432027	0.14578475	0.2468025118332706	0.012	89.9074	Unmasked
792	../AF_models/H1142/unrelaxed_model_2_multimer_v2_pred_272.pdb	0.6235477004546573	0.12503827	0.2247401530364881	0.024	89.615	Unmasked
793	../AF_models/H1142/unrelaxed_model_2_multimer_v2_pred_273.pdb	0.648807011848078	0.14927292	0.2491797373305531	0.012	89.7811	Unmasked
794	../AF_models/H1142/unrelaxed_model_2_multimer_v2_pred_274.pdb	0.6293688514853432	0.122386806	0.22378321486761	0.014	89.181	Unmasked
795	../AF_models/H1142/unrelaxed_model_2_multimer_v2_pred_275.pdb	0.6328971250074084	0.14006388	0.2386305305007492	0.433	89.883	Unmasked
796	../AF_models/H1142/unrelaxed_model_2_multimer_v2_pred_276.pdb	0.6312868483290012	0.15547696	0.2506389357134687	0.394	89.4388	Unmasked
797	../AF_models/H1142/unrelaxed_model_2_multimer_v2_pred_277.pdb	0.6378825078467438	0.13861963	0.2384722067924322	0.013	89.0762	Unmasked
798	../AF_models/H1142/unrelaxed_model_2_multimer_v2_pred_278.pdb	0.6566287275719086	0.17094699	0.2680833339009174	0.011	89.9178	Unmasked
799	../AF_models/H1142/unrelaxed_model_2_multimer_v2_pred_279.pdb	0.643321356425036	0.14726433	0.2464757365483739	0.012	89.0474	Unmasked
800	../AF_models/H1142/unrelaxed_model_2_multimer_v2_pred_27.pdb	0.6976726790984271	0.28653413	0.3687618402783036	0.47	91.9751	Unmasked
801	../AF_models/H1142/unrelaxed_model_2_multimer_v2_pred_280.pdb	0.6428473386996671	0.15396751	0.2517434794472393	0.012	89.3866	Unmasked
802	../AF_models/H1142/unrelaxed_model_2_multimer_v2_pred_281.pdb	0.6453457083098704	0.14783219	0.2473348896859609	0.011	89.6059	Unmasked
803	../AF_models/H1142/unrelaxed_model_2_multimer_v2_pred_282.pdb	0.6446556033278825	0.14370471	0.2438948905782962	0.011	89.2615	Unmasked
804	../AF_models/H1142/unrelaxed_model_2_multimer_v2_pred_283.pdb	0.6438198517554061	0.1338394	0.2358354892490914	0.012	89.3137	Unmasked
805	../AF_models/H1142/unrelaxed_model_2_multimer_v2_pred_284.pdb	0.6473805855247039	0.15822625	0.2560571183866791	0.011	90.053	Unmasked
806	../AF_models/H1142/unrelaxed_model_2_multimer_v2_pred_285.pdb	0.6342233708240791	0.13583109	0.2355095444269618	0.013	89.5034	Unmasked
807	../AF_models/H1142/unrelaxed_model_2_multimer_v2_pred_286.pdb	0.6475079737481476	0.15185109	0.2509824649965167	0.012	89.6531	Unmasked
808	../AF_models/H1142/unrelaxed_model_2_multimer_v2_pred_287.pdb	0.6368858305398167	0.14661404	0.2446684020317304	0.013	89.454	Unmasked
809	../AF_models/H1142/unrelaxed_model_2_multimer_v2_pred_288.pdb	0.6406787158119424	0.14765055	0.2462561869833418	0.014	88.8791	Unmasked
810	../AF_models/H1142/unrelaxed_model_2_multimer_v2_pred_289.pdb	0.638102735156962	0.13980447	0.239464121078481	0.014	89.4209	Unmasked
811	../AF_models/H1142/unrelaxed_model_2_multimer_v2_pred_28.pdb	0.6401533827172919	0.1581225	0.2545286723968825	0.435	90.4863	Unmasked
812	../AF_models/H1142/unrelaxed_model_2_multimer_v2_pred_290.pdb	0.6371729936514017	0.13813907	0.2379458539945625	0.014	89.8926	Unmasked
813	../AF_models/H1142/unrelaxed_model_2_multimer_v2_pred_291.pdb	0.6355428214106459	0.1397363	0.2388976000792483	0.013	89.086	Unmasked
814	../AF_models/H1142/unrelaxed_model_2_multimer_v2_pred_292.pdb	0.6355013244250631	0.14029375	0.2393352626343412	0.015	89.9399	Unmasked
815	../AF_models/H1142/unrelaxed_model_2_multimer_v2_pred_293.pdb	0.6245637846130829	0.13006185	0.2289622368840118	0.411	89.3009	Unmasked
816	../AF_models/H1142/unrelaxed_model_2_multimer_v2_pred_294.pdb	0.6464484375674964	0.15423644	0.2526788362256575	0.012	89.4547	Unmasked
817	../AF_models/H1142/unrelaxed_model_2_multimer_v2_pred_295.pdb	0.6352257214153236	0.13802761	0.237467230998763	0.014	89.5834	Unmasked
818	../AF_models/H1142/unrelaxed_model_2_multimer_v2_pred_296.pdb	0.6432721328438319	0.15531798	0.2529088082254131	0.012	89.3497	Unmasked
819	../AF_models/H1142/unrelaxed_model_2_multimer_v2_pred_297.pdb	0.6405890083308741	0.14352055	0.2429342408179387	0.011	89.5286	Unmasked
820	../AF_models/H1142/unrelaxed_model_2_multimer_v2_pred_298.pdb	0.6465657288585898	0.15526497	0.2535251246840715	0.012	89.6169	Unmasked
821	../AF_models/H1142/unrelaxed_model_2_multimer_v2_pred_299.pdb	0.641098701883881	0.14733186	0.2460852312901673	0.012	88.9892	Unmasked
822	../AF_models/H1142/unrelaxed_model_2_multimer_v2_pred_29.pdb	0.6378751591909485	0.14707342	0.2452337661597839	0.442	90.2914	Unmasked
823	../AF_models/H1142/unrelaxed_model_2_multimer_v2_pred_2.pdb	0.653644379263195	0.17828858	0.2733597390423363	0.429	90.6063	Unmasked
824	../AF_models/H1142/unrelaxed_model_2_multimer_v2_pred_300.pdb	0.6456712278048096	0.15984993	0.2570141870244323	0.012	89.6018	Unmasked
825	../AF_models/H1142/unrelaxed_model_2_multimer_v2_pred_30.pdb	0.6316946583057033	0.1367682	0.2357534972243425	0.393	89.7456	Unmasked
826	../AF_models/H1142/unrelaxed_model_2_multimer_v2_pred_31.pdb	0.6443458175482077	0.16412619	0.2601701135599955	0.437	90.0972	Unmasked
827	../AF_models/H1142/unrelaxed_model_2_multimer_v2_pred_32.pdb	0.6428345695425093	0.15548472	0.2529546907601559	0.381	90.1802	Unmasked
828	../AF_models/H1142/unrelaxed_model_2_multimer_v2_pred_33.pdb	0.6325145734436715	0.15174916	0.2479022457815687	0.49	90.3207	Unmasked
829	../AF_models/H1142/unrelaxed_model_2_multimer_v2_pred_34.pdb	0.6460130287507797	0.1613065	0.2582478060980563	0.418	90.3911	Unmasked
830	../AF_models/H1142/unrelaxed_model_2_multimer_v2_pred_35.pdb	0.6382697842595069	0.1538995	0.2507735614394563	0.38	90.2733	Unmasked
831	../AF_models/H1142/unrelaxed_model_2_multimer_v2_pred_36.pdb	0.6288013607082353	0.1318658	0.231252911683273	0.011	89.2029	Unmasked
832	../AF_models/H1142/unrelaxed_model_2_multimer_v2_pred_37.pdb	0.6427039442887176	0.1575857	0.2546093451664898	0.45	90.4039	Unmasked
833	../AF_models/H1142/unrelaxed_model_2_multimer_v2_pred_38.pdb	0.6327324315980885	0.12839764	0.2292646011725229	0.011	89.6837	Unmasked
834	../AF_models/H1142/unrelaxed_model_2_multimer_v2_pred_39.pdb	0.6491241219779076	0.19201604	0.2834376526502812	0.42	90.4249	Unmasked
835	../AF_models/H1142/unrelaxed_model_2_multimer_v2_pred_3.pdb	0.6257358031644805	0.14027269	0.2373653141096112	0.401	89.6615	Unmasked
836	../AF_models/H1142/unrelaxed_model_2_multimer_v2_pred_40.pdb	0.6596230776516665	0.17968391	0.2756717425864551	0.444	90.5412	Unmasked
837	../AF_models/H1142/unrelaxed_model_2_multimer_v2_pred_41.pdb	0.6580907312764885	0.18165246	0.276940111472888	0.436	90.9441	Unmasked
838	../AF_models/H1142/unrelaxed_model_2_multimer_v2_pred_42.pdb	0.6274206005178089	0.14019611	0.2376410119263767	0.433	89.056	Unmasked
839	../AF_models/H1142/unrelaxed_model_2_multimer_v2_pred_43.pdb	0.6591718800240376	0.18308547	0.2783027531181498	0.422	91.1788	Unmasked
840	../AF_models/H1142/unrelaxed_model_2_multimer_v2_pred_44.pdb	0.6551150732004487	0.18026258	0.275233079051253	0.428	90.7135	Unmasked
841	../AF_models/H1142/unrelaxed_model_2_multimer_v2_pred_45.pdb	0.6630402153719673	0.19599485	0.2894039262531044	0.439	90.8068	Unmasked
842	../AF_models/H1142/unrelaxed_model_2_multimer_v2_pred_46.pdb	0.6281665621160448	0.13344806	0.2323917638850009	0.386	89.2463	Unmasked
843	../AF_models/H1142/unrelaxed_model_2_multimer_v2_pred_47.pdb	0.6467994752150936	0.15122396	0.2503390610739025	0.414	90.6811	Unmasked
844	../AF_models/H1142/unrelaxed_model_2_multimer_v2_pred_48.pdb	0.6662494406899769	0.19078368	0.2858768317262522	0.428	91.4554	Unmasked
845	../AF_models/H1142/unrelaxed_model_2_multimer_v2_pred_49.pdb	0.6665365513468979	0.20446447	0.2968788825731515	0.442	91.5682	Unmasked
846	../AF_models/H1142/unrelaxed_model_2_multimer_v2_pred_4.pdb	0.6449643007645334	0.15926749	0.25640684826631	0.413	90.2375	Unmasked
847	../AF_models/H1142/unrelaxed_model_2_multimer_v2_pred_50.pdb	0.658154709132944	0.17952709	0.2752526130263874	0.445	90.8205	Unmasked
848	../AF_models/H1142/unrelaxed_model_2_multimer_v2_pred_51.pdb	0.6826290131620909	0.24532193	0.3327833461962609	0.453	91.7307	Unmasked
849	../AF_models/H1142/unrelaxed_model_2_multimer_v2_pred_52.pdb	0.6658186142379843	0.19720624	0.2909287179457109	0.426	90.8865	Unmasked
850	../AF_models/H1142/unrelaxed_model_2_multimer_v2_pred_53.pdb	0.6526822733587933	0.17040701	0.2668620643557491	0.414	90.9165	Unmasked
851	../AF_models/H1142/unrelaxed_model_2_multimer_v2_pred_54.pdb	0.6405775573682251	0.1651831	0.2602619891729248	0.431	90.1675	Unmasked
852	../AF_models/H1142/unrelaxed_model_2_multimer_v2_pred_55.pdb	0.6313581138839082	0.14351514	0.2410837346313348	0.403	89.7185	Unmasked
853	../AF_models/H1142/unrelaxed_model_2_multimer_v2_pred_56.pdb	0.6542079794415895	0.17468984	0.2705934712888611	0.467	90.8657	Unmasked
854	../AF_models/H1142/unrelaxed_model_2_multimer_v2_pred_57.pdb	0.6291328077305032	0.14592637	0.2425676585195198	0.39	89.8194	Unmasked
855	../AF_models/H1142/unrelaxed_model_2_multimer_v2_pred_58.pdb	0.6399544874284784	0.14548713	0.244380601236306	0.421	89.9366	Unmasked
856	../AF_models/H1142/unrelaxed_model_2_multimer_v2_pred_59.pdb	0.663766628063831	0.18904935	0.2839928042008705	0.42	91.1402	Unmasked
857	../AF_models/H1142/unrelaxed_model_2_multimer_v2_pred_5.pdb	0.6374205658162806	0.1559246	0.2522237958376641	0.395	90.1983	Unmasked
858	../AF_models/H1142/unrelaxed_model_2_multimer_v2_pred_60.pdb	0.6423044119285298	0.16490898	0.2603880626759282	0.416	90.8184	Unmasked
859	../AF_models/H1142/unrelaxed_model_2_multimer_v2_pred_61.pdb	0.6810308951441324	0.23367718	0.3231479219258601	0.456	91.7392	Unmasked
860	../AF_models/H1142/unrelaxed_model_2_multimer_v2_pred_62.pdb	0.6639118193100464	0.20405924	0.2960297584237769	0.438	90.9037	Unmasked
861	../AF_models/H1142/unrelaxed_model_2_multimer_v2_pred_63.pdb	0.62952331473219	0.13747227	0.2358824804818384	0.383	89.4917	Unmasked
862	../AF_models/H1142/unrelaxed_model_2_multimer_v2_pred_64.pdb	0.653396782599433	0.17322198	0.2692569369718519	0.417	90.9347	Unmasked
863	../AF_models/H1142/unrelaxed_model_2_multimer_v2_pred_65.pdb	0.6579142642965269	0.18080328	0.2762254800985326	0.422	90.745	Unmasked
864	../AF_models/H1142/unrelaxed_model_2_multimer_v2_pred_66.pdb	0.6517687153731456	0.17437889	0.2698568525297378	0.413	90.4885	Unmasked
865	../AF_models/H1142/unrelaxed_model_2_multimer_v2_pred_67.pdb	0.627113393980984	0.13656645	0.2346758349813469	0.388	89.2125	Unmasked
866	../AF_models/H1142/unrelaxed_model_2_multimer_v2_pred_68.pdb	0.6358535719009437	0.15049745	0.2475686755198677	0.443	90.0351	Unmasked
867	../AF_models/H1142/unrelaxed_model_2_multimer_v2_pred_69.pdb	0.6478383337371476	0.1778303	0.2718319017671133	0.462	90.1645	Unmasked
868	../AF_models/H1142/unrelaxed_model_2_multimer_v2_pred_6.pdb	0.6422438666211167	0.15645917	0.2536161074039658	0.383	90.4039	Unmasked
869	../AF_models/H1142/unrelaxed_model_2_multimer_v2_pred_70.pdb	0.6413144781914851	0.15261418	0.2503542366569738	0.444	89.8987	Unmasked
870	../AF_models/H1142/unrelaxed_model_2_multimer_v2_pred_71.pdb	0.6463535838609057	0.1660394	0.2621022425747934	0.419	90.4409	Unmasked
871	../AF_models/H1142/unrelaxed_model_2_multimer_v2_pred_72.pdb	0.6536517213702091	0.17431381	0.2701813950324036	0.373	90.6811	Unmasked
872	../AF_models/H1142/unrelaxed_model_2_multimer_v2_pred_73.pdb	0.6458008039009077	0.16030368	0.2574031064512631	0.419	90.3017	Unmasked
873	../AF_models/H1142/unrelaxed_model_2_multimer_v2_pred_74.pdb	0.6492138440165945	0.17417899	0.2691859589964952	0.482	90.5065	Unmasked
874	../AF_models/H1142/unrelaxed_model_2_multimer_v2_pred_75.pdb	0.6219664564236013	0.13078448	0.229020876695792	0.417	89.1271	Unmasked
875	../AF_models/H1142/unrelaxed_model_2_multimer_v2_pred_76.pdb	0.659167540973375	0.17365457	0.2707571651351352	0.454	91.1754	Unmasked
876	../AF_models/H1142/unrelaxed_model_2_multimer_v2_pred_77.pdb	0.6456832009522427	0.15278752	0.2513666573756597	0.398	90.5009	Unmasked
877	../AF_models/H1142/unrelaxed_model_2_multimer_v2_pred_78.pdb	0.6500574258057353	0.16991505	0.2659435253756856	0.428	90.4269	Unmasked
878	../AF_models/H1142/unrelaxed_model_2_multimer_v2_pred_79.pdb	0.6559129782927063	0.19019938	0.2833420957806116	0.456	90.6816	Unmasked
879	../AF_models/H1142/unrelaxed_model_2_multimer_v2_pred_7.pdb	0.6336835350132616	0.149046	0.2459735100574619	0.419	89.6071	Unmasked
880	../AF_models/H1142/unrelaxed_model_2_multimer_v2_pred_80.pdb	0.6501815039101384	0.16396436	0.2612077895439295	0.431	90.345	Unmasked
881	../AF_models/H1142/unrelaxed_model_2_multimer_v2_pred_81.pdb	0.6442282640267374	0.1645111	0.2604545323715401	0.401	90.8881	Unmasked
882	../AF_models/H1142/unrelaxed_model_2_multimer_v2_pred_82.pdb	0.6447861416009768	0.16404232	0.2601910873823902	0.425	90.2967	Unmasked
883	../AF_models/H1142/unrelaxed_model_2_multimer_v2_pred_83.pdb	0.6849494524725377	0.24908961	0.336261581339997	0.441	91.8796	Unmasked
884	../AF_models/H1142/unrelaxed_model_2_multimer_v2_pred_84.pdb	0.6923147144739924	0.25059757	0.338940995987755	0.453	91.8336	Unmasked
885	../AF_models/H1142/unrelaxed_model_2_multimer_v2_pred_85.pdb	0.6376287051499445	0.15148242	0.2487116755735985	0.394	89.7763	Unmasked
886	../AF_models/H1142/unrelaxed_model_2_multimer_v2_pred_86.pdb	0.6491399315302055	0.17152542	0.267048321312755	0.371	90.7726	Unmasked
887	../AF_models/H1142/unrelaxed_model_2_multimer_v2_pred_87.pdb	0.6521897828957843	0.18270269	0.2766001088695011	0.472	90.4798	Unmasked
888	../AF_models/H1142/unrelaxed_model_2_multimer_v2_pred_88.pdb	0.6822006887524796	0.24862769	0.3353422917193069	0.439	91.5805	Unmasked
889	../AF_models/H1142/unrelaxed_model_2_multimer_v2_pred_89.pdb	0.6493954631696601	0.16963449	0.2655866855981044	0.421	90.6322	Unmasked
890	../AF_models/H1142/unrelaxed_model_2_multimer_v2_pred_8.pdb	0.6463605634875116	0.1504284	0.2496148322524034	0.437	89.9626	Unmasked
891	../AF_models/H1142/unrelaxed_model_2_multimer_v2_pred_90.pdb	0.652383278166964	0.17445886	0.2700437447142033	0.42	90.4653	Unmasked
892	../AF_models/H1142/unrelaxed_model_2_multimer_v2_pred_91.pdb	0.6765536631367208	0.21661115	0.308599650168848	0.438	91.5213	Unmasked
893	../AF_models/H1142/unrelaxed_model_2_multimer_v2_pred_92.pdb	0.6581822947250964	0.18381952	0.2786920729396177	0.421	91.245	Unmasked
894	../AF_models/H1142/unrelaxed_model_2_multimer_v2_pred_93.pdb	0.642306894088382	0.15322262	0.2510394752074469	0.409	90.2053	Unmasked
895	../AF_models/H1142/unrelaxed_model_2_multimer_v2_pred_94.pdb	0.6293750813087071	0.14764851	0.2439938269154279	0.391	89.343	Unmasked
896	../AF_models/H1142/unrelaxed_model_2_multimer_v2_pred_95.pdb	0.6567122772232638	0.17314209	0.2698561277964899	0.429	91.0444	Unmasked
897	../AF_models/H1142/unrelaxed_model_2_multimer_v2_pred_96.pdb	0.6508931953927278	0.17185155	0.2676598755363703	0.447	90.5948	Unmasked
898	../AF_models/H1142/unrelaxed_model_2_multimer_v2_pred_97.pdb	0.6595649326980189	0.18172151	0.2772901933419719	0.438	90.9665	Unmasked
899	../AF_models/H1142/unrelaxed_model_2_multimer_v2_pred_98.pdb	0.653578655909624	0.17845893	0.2734828744314365	0.4	90.6856	Unmasked
900	../AF_models/H1142/unrelaxed_model_2_multimer_v2_pred_99.pdb	0.6827885720048664	0.24256895	0.3306128782612944	0.428	91.595	Unmasked
901	../AF_models/H1142/unrelaxed_model_2_multimer_v2_pred_9.pdb	0.65411066337179	0.16936558	0.266314600554607	0.388	91.0099	Unmasked
902	../AF_models/H1142/unrelaxed_model_2_multimer_v3_pred_100.pdb	0.6352799384744121	0.16777012	0.2612720817119112	0.047	86.17	Unmasked
903	../AF_models/H1142/unrelaxed_model_2_multimer_v3_pred_10.pdb	0.6293562533479966	0.14832063	0.2445277548238046	0.054	85.8885	Unmasked
904	../AF_models/H1142/unrelaxed_model_2_multimer_v3_pred_11.pdb	0.6434282443652323	0.18820226	0.2792474584128414	0.049	86.8725	Unmasked
905	../AF_models/H1142/unrelaxed_model_2_multimer_v3_pred_12.pdb	0.6349623785828773	0.16013893	0.2551036235971297	0.041	86.4935	Unmasked
906	../AF_models/H1142/unrelaxed_model_2_multimer_v3_pred_13.pdb	0.6479471669015506	0.19244719	0.2835471817933961	0.047	86.878	Unmasked
907	../AF_models/H1142/unrelaxed_model_2_multimer_v3_pred_14.pdb	0.6421022665547488	0.17888176	0.2715258648404908	0.045	86.1532	Unmasked
908	../AF_models/H1142/unrelaxed_model_2_multimer_v3_pred_15.pdb	0.6371338074623175	0.1670311	0.2610516370379652	0.047	86.3631	Unmasked
909	../AF_models/H1142/unrelaxed_model_2_multimer_v3_pred_16.pdb	0.6422049791852843	0.17288284	0.2667472678669336	0.056	86.3451	Unmasked
910	../AF_models/H1142/unrelaxed_model_2_multimer_v3_pred_17.pdb	0.6268204477051212	0.14375585	0.2403687720819178	0.062	85.8111	Unmasked
911	../AF_models/H1142/unrelaxed_model_2_multimer_v3_pred_18.pdb	0.6132870350682954	0.10611205	0.2075470454375787	0.079	85.2619	Unmasked
912	../AF_models/H1142/unrelaxed_model_2_multimer_v3_pred_19.pdb	0.635564177780634	0.16253662	0.2571421324311268	0.047	86.2403	Unmasked
913	../AF_models/H1142/unrelaxed_model_2_multimer_v3_pred_1.pdb	0.6219430059788301	0.12097014	0.2211647111296192	0.054	85.6105	Unmasked
914	../AF_models/H1142/unrelaxed_model_2_multimer_v3_pred_20.pdb	0.6263900666561368	0.1276342	0.2273853713100481	0.052	85.9843	Unmasked
915	../AF_models/H1142/unrelaxed_model_2_multimer_v3_pred_21.pdb	0.6210149081958836	0.113921314	0.2153400332215131	0.056	85.6462	Unmasked
916	../AF_models/H1142/unrelaxed_model_2_multimer_v3_pred_22.pdb	0.62629081689228	0.12898898	0.2284493483760146	0.054	85.9341	Unmasked
917	../AF_models/H1142/unrelaxed_model_2_multimer_v3_pred_23.pdb	0.6272424748281866	0.13912198	0.2367460785456544	0.044	86.0604	Unmasked
918	../AF_models/H1142/unrelaxed_model_2_multimer_v3_pred_24.pdb	0.6326618246358575	0.15314546	0.2490487347468126	0.06	86.0646	Unmasked
919	../AF_models/H1142/unrelaxed_model_2_multimer_v3_pred_25.pdb	0.626431694724701	0.13796727	0.2356601578192993	0.044	85.7395	Unmasked
920	../AF_models/H1142/unrelaxed_model_2_multimer_v3_pred_26.pdb	0.6281004734478391	0.14030015	0.2378602184383471	0.057	85.9416	Unmasked
921	../AF_models/H1142/unrelaxed_model_2_multimer_v3_pred_27.pdb	0.6233499404668497	0.1202541	0.2208732675886092	0.073	85.9221	Unmasked
922	../AF_models/H1142/unrelaxed_model_2_multimer_v3_pred_28.pdb	0.6423238834948697	0.17869747	0.2714227501791986	0.049	86.4738	Unmasked
923	../AF_models/H1142/unrelaxed_model_2_multimer_v3_pred_29.pdb	0.6392908923637531	0.16560888	0.2603452847959928	0.048	86.4258	Unmasked
924	../AF_models/H1142/unrelaxed_model_2_multimer_v3_pred_2.pdb	0.6268095866910385	0.13397112	0.2325388172481808	0.052	85.7556	Unmasked
925	../AF_models/H1142/unrelaxed_model_2_multimer_v3_pred_30.pdb	0.6204907283308696	0.12016709	0.2202318188572445	0.059	85.8468	Unmasked
926	../AF_models/H1142/unrelaxed_model_2_multimer_v3_pred_31.pdb	0.6366231508090434	0.16869351	0.2622794403043258	0.047	86.5246	Unmasked
927	../AF_models/H1142/unrelaxed_model_2_multimer_v3_pred_32.pdb	0.6377227627823964	0.16467491	0.2592844788946751	0.046	86.7046	Unmasked
928	../AF_models/H1142/unrelaxed_model_2_multimer_v3_pred_33.pdb	0.6314977383010758	0.14453053	0.2419239754556253	0.053	86.1729	Unmasked
929	../AF_models/H1142/unrelaxed_model_2_multimer_v3_pred_34.pdb	0.6309394920197182	0.16227534	0.2560081737106453	0.048	86.0095	Unmasked
930	../AF_models/H1142/unrelaxed_model_2_multimer_v3_pred_35.pdb	0.6421875164844217	0.18061708	0.2729311666078889	0.048	86.5478	Unmasked
931	../AF_models/H1142/unrelaxed_model_2_multimer_v3_pred_36.pdb	0.6546728248151585	0.21854843	0.3057733105570563	0.04	86.8021	Unmasked
932	../AF_models/H1142/unrelaxed_model_2_multimer_v3_pred_37.pdb	0.6378548999243211	0.17210579	0.2652556113325205	0.045	86.6386	Unmasked
933	../AF_models/H1142/unrelaxed_model_2_multimer_v3_pred_38.pdb	0.6306192683631129	0.15057659	0.2465851268659819	0.062	85.9563	Unmasked
934	../AF_models/H1142/unrelaxed_model_2_multimer_v3_pred_39.pdb	0.6268703991457825	0.13738379	0.2352811108884216	0.068	86.0736	Unmasked
935	../AF_models/H1142/unrelaxed_model_2_multimer_v3_pred_3.pdb	0.6349451696526547	0.15843518	0.2537371785571484	0.044	86.4481	Unmasked
936	../AF_models/H1142/unrelaxed_model_2_multimer_v3_pred_40.pdb	0.6375839111428836	0.16358602	0.2583855986043091	0.043	86.2113	Unmasked
937	../AF_models/H1142/unrelaxed_model_2_multimer_v3_pred_41.pdb	0.6350502484115221	0.16095054	0.2557704828793259	0.047	86.3691	Unmasked
938	../AF_models/H1142/unrelaxed_model_2_multimer_v3_pred_42.pdb	0.6283516154714517	0.14536819	0.2419648739899813	0.051	86.3665	Unmasked
939	../AF_models/H1142/unrelaxed_model_2_multimer_v3_pred_43.pdb	0.6259820637587816	0.1324887	0.2311873709655625	0.049	85.6601	Unmasked
940	../AF_models/H1142/unrelaxed_model_2_multimer_v3_pred_44.pdb	0.6367132527843979	0.15921122	0.2547116252425485	0.061	86.2681	Unmasked
941	../AF_models/H1142/unrelaxed_model_2_multimer_v3_pred_45.pdb	0.6405678617365989	0.17624524	0.269109766233123	0.046	86.3011	Unmasked
942	../AF_models/H1142/unrelaxed_model_2_multimer_v3_pred_46.pdb	0.6430420292200401	0.18701127	0.2782174232161394	0.041	86.3758	Unmasked
943	../AF_models/H1142/unrelaxed_model_2_multimer_v3_pred_47.pdb	0.6211715143542442	0.12098629	0.2210233350916893	0.062	85.293	Unmasked
944	../AF_models/H1142/unrelaxed_model_2_multimer_v3_pred_48.pdb	0.6227166761574767	0.119407006	0.2200689397179608	0.054	85.7767	Unmasked
945	../AF_models/H1142/unrelaxed_model_2_multimer_v3_pred_49.pdb	0.638093867978367	0.16271797	0.2577931481760567	0.05	86.3963	Unmasked
946	../AF_models/H1142/unrelaxed_model_2_multimer_v3_pred_4.pdb	0.6427778670169708	0.17602794	0.2693779243822455	0.049	86.5464	Unmasked
947	../AF_models/H1142/unrelaxed_model_2_multimer_v3_pred_50.pdb	0.6399700854229361	0.17802908	0.2704172772965318	0.052	86.4666	Unmasked
948	../AF_models/H1142/unrelaxed_model_2_multimer_v3_pred_51.pdb	0.6333915980548842	0.15902326	0.2538969236988064	0.049	86.2204	Unmasked
949	../AF_models/H1142/unrelaxed_model_2_multimer_v3_pred_52.pdb	0.630199267432956	0.14602095	0.2428566125960882	0.054	86.0665	Unmasked
950	../AF_models/H1142/unrelaxed_model_2_multimer_v3_pred_53.pdb	0.6393693753411741	0.16869754	0.2628319038615698	0.047	86.546	Unmasked
951	../AF_models/H1142/unrelaxed_model_2_multimer_v3_pred_54.pdb	0.6363921186324896	0.17186359	0.2647692922949183	0.054	86.197	Unmasked
952	../AF_models/H1142/unrelaxed_model_2_multimer_v3_pred_55.pdb	0.6571860496162581	0.21796775	0.3058114088368259	0.045	86.8432	Unmasked
953	../AF_models/H1142/unrelaxed_model_2_multimer_v3_pred_56.pdb	0.6273465022178047	0.13764088	0.235582003290088	0.052	86.3616	Unmasked
954	../AF_models/H1142/unrelaxed_model_2_multimer_v3_pred_57.pdb	0.6339335809211984	0.15416776	0.250120921334844	0.056	86.2336	Unmasked
955	../AF_models/H1142/unrelaxed_model_2_multimer_v3_pred_58.pdb	0.641721101378731	0.1865001	0.2775443021010025	0.046	86.2897	Unmasked
956	../AF_models/H1142/unrelaxed_model_2_multimer_v3_pred_59.pdb	0.6248701487082507	0.13926466	0.2363857562164121	0.043	86.1385	Unmasked
957	../AF_models/H1142/unrelaxed_model_2_multimer_v3_pred_5.pdb	0.6396667276907175	0.16443364	0.2594802601156276	0.048	86.5224	Unmasked
958	../AF_models/H1142/unrelaxed_model_2_multimer_v3_pred_60.pdb	0.6372751605430121	0.16818906	0.2620062830432033	0.045	86.2591	Unmasked
959	../AF_models/H1142/unrelaxed_model_2_multimer_v3_pred_61.pdb	0.6261313213901754	0.13419402	0.2325814774433182	0.045	85.8769	Unmasked
960	../AF_models/H1142/unrelaxed_model_2_multimer_v3_pred_62.pdb	0.6432541697301988	0.17992988	0.272594739776423	0.045	86.216	Unmasked
961	../AF_models/H1142/unrelaxed_model_2_multimer_v3_pred_63.pdb	0.63190361290895	0.14205469	0.2400244761103849	0.056	86.2486	Unmasked
962	../AF_models/H1142/unrelaxed_model_2_multimer_v3_pred_64.pdb	0.6377216629306947	0.17220928	0.2653117547853882	0.044	86.6716	Unmasked
963	../AF_models/H1142/unrelaxed_model_2_multimer_v3_pred_65.pdb	0.6256275292552578	0.13428035	0.2325497888787004	0.055	85.8382	Unmasked
964	../AF_models/H1142/unrelaxed_model_2_multimer_v3_pred_66.pdb	0.6366564557416958	0.16484202	0.2592049107047661	0.041	86.209	Unmasked
965	../AF_models/H1142/unrelaxed_model_2_multimer_v3_pred_67.pdb	0.6352000375248222	0.16883558	0.2621084717841392	0.048	85.9509	Unmasked
966	../AF_models/H1142/unrelaxed_model_2_multimer_v3_pred_68.pdb	0.6309988932013744	0.142712	0.2403693762660073	0.049	86.2688	Unmasked
967	../AF_models/H1142/unrelaxed_model_2_multimer_v3_pred_69.pdb	0.6323840887846972	0.14596096	0.2432455832064634	0.06	86.2131	Unmasked
968	../AF_models/H1142/unrelaxed_model_2_multimer_v3_pred_6.pdb	0.6354531731906796	0.15413758	0.2504006999076061	0.064	86.3778	Unmasked
969	../AF_models/H1142/unrelaxed_model_2_multimer_v3_pred_70.pdb	0.6368695300221703	0.16687754	0.2608759363770537	0.055	86.3595	Unmasked
970	../AF_models/H1142/unrelaxed_model_2_multimer_v3_pred_71.pdb	0.6281370481332743	0.14487264	0.2415255181090157	0.065	86.3342	Unmasked
971	../AF_models/H1142/unrelaxed_model_2_multimer_v3_pred_72.pdb	0.6242897952874492	0.13396314	0.232028469349543	0.047	85.464	Unmasked
972	../AF_models/H1142/unrelaxed_model_2_multimer_v3_pred_73.pdb	0.6314430418282595	0.15793416	0.2526359355980127	0.046	86.317	Unmasked
973	../AF_models/H1142/unrelaxed_model_2_multimer_v3_pred_74.pdb	0.6275646796950882	0.14093044	0.2382572911407388	0.052	85.5205	Unmasked
974	../AF_models/H1142/unrelaxed_model_2_multimer_v3_pred_75.pdb	0.632357876031802	0.15586445	0.2511631330905767	0.044	86.1388	Unmasked
975	../AF_models/H1142/unrelaxed_model_2_multimer_v3_pred_76.pdb	0.6301331295307983	0.14198339	0.2396133377897045	0.062	86.3006	Unmasked
976	../AF_models/H1142/unrelaxed_model_2_multimer_v3_pred_77.pdb	0.6350115958944285	0.16319147	0.2575554931977455	0.048	86.1883	Unmasked
977	../AF_models/H1142/unrelaxed_model_2_multimer_v3_pred_78.pdb	0.6392511863517402	0.16590147	0.2605714110336232	0.05	86.4661	Unmasked
978	../AF_models/H1142/unrelaxed_model_2_multimer_v3_pred_79.pdb	0.6361640444867325	0.16807008	0.261688871214241	0.048	86.1095	Unmasked
979	../AF_models/H1142/unrelaxed_model_2_multimer_v3_pred_7.pdb	0.628062196701959	0.14220086	0.2393731252611071	0.046	86.2388	Unmasked
980	../AF_models/H1142/unrelaxed_model_2_multimer_v3_pred_80.pdb	0.6317151459637594	0.14593038	0.24308733289606	0.056	85.9545	Unmasked
981	../AF_models/H1142/unrelaxed_model_2_multimer_v3_pred_81.pdb	0.6585722296639047	0.22030194	0.3079559987625234	0.04	86.9239	Unmasked
982	../AF_models/H1142/unrelaxed_model_2_multimer_v3_pred_82.pdb	0.6360660165966219	0.16860792	0.2620995396459235	0.051	86.3513	Unmasked
983	../AF_models/H1142/unrelaxed_model_2_multimer_v3_pred_83.pdb	0.6319160255976957	0.1498718	0.2462806422151812	0.055	86.3197	Unmasked
984	../AF_models/H1142/unrelaxed_model_2_multimer_v3_pred_84.pdb	0.6363844608527494	0.16676399	0.2606880850645318	0.046	86.5222	Unmasked
985	../AF_models/H1142/unrelaxed_model_2_multimer_v3_pred_85.pdb	0.6388039671409071	0.16655874	0.2610077874467361	0.051	86.4055	Unmasked
986	../AF_models/H1142/unrelaxed_model_2_multimer_v3_pred_86.pdb	0.6315125193082375	0.1490277	0.2455246680157002	0.045	86.3612	Unmasked
987	../AF_models/H1142/unrelaxed_model_2_multimer_v3_pred_87.pdb	0.6252731586859783	0.12995127	0.2290156464848153	0.061	85.6828	Unmasked
988	../AF_models/H1142/unrelaxed_model_2_multimer_v3_pred_88.pdb	0.6280322871513314	0.13694331	0.2351611058296193	0.053	85.9966	Unmasked
989	../AF_models/H1142/unrelaxed_model_2_multimer_v3_pred_89.pdb	0.6297672730219368	0.15242527	0.2478936740067006	0.046	85.9097	Unmasked
990	../AF_models/H1142/unrelaxed_model_2_multimer_v3_pred_8.pdb	0.6376724748846805	0.16827266	0.2621526223229749	0.043	86.0678	Unmasked
991	../AF_models/H1142/unrelaxed_model_2_multimer_v3_pred_90.pdb	0.6281212599665044	0.13650736	0.2348301416951441	0.05	86.083	Unmasked
992	../AF_models/H1142/unrelaxed_model_2_multimer_v3_pred_91.pdb	0.635748100043432	0.1661844	0.2600971364500316	0.048	86.321	Unmasked
993	../AF_models/H1142/unrelaxed_model_2_multimer_v3_pred_92.pdb	0.6307903105044865	0.14779112	0.2443909560446839	0.051	86.2899	Unmasked
994	../AF_models/H1142/unrelaxed_model_2_multimer_v3_pred_93.pdb	0.6253944596562462	0.124060705	0.2243274561745659	0.051	85.8612	Unmasked
995	../AF_models/H1142/unrelaxed_model_2_multimer_v3_pred_94.pdb	0.6278193873260944	0.14470103	0.241324704529733	0.053	85.7172	Unmasked
996	../AF_models/H1142/unrelaxed_model_2_multimer_v3_pred_95.pdb	0.62390014432956	0.12719987	0.2265399275284791	0.051	85.7087	Unmasked
997	../AF_models/H1142/unrelaxed_model_2_multimer_v3_pred_96.pdb	0.6224680065027518	0.118762426	0.219503542163206	0.052	85.4537	Unmasked
998	../AF_models/H1142/unrelaxed_model_2_multimer_v3_pred_97.pdb	0.6232907366504293	0.13647872	0.2338411250064774	0.054	86.0119	Unmasked
999	../AF_models/H1142/unrelaxed_model_2_multimer_v3_pred_98.pdb	0.6296969057665699	0.14843492	0.2446873188326047	0.07	86.0961	Unmasked
1000	../AF_models/H1142/unrelaxed_model_2_multimer_v3_pred_99.pdb	0.6492237000611533	0.20459667	0.2935220747976921	0.044	86.8708	Unmasked
1001	../AF_models/H1142/unrelaxed_model_2_multimer_v3_pred_9.pdb	0.6409716755396458	0.17511262	0.2682844311047859	0.046	86.4847	Unmasked
1002	../AF_models/H1142/unrelaxed_model_3_multimer_pred_100.pdb	0.6139312064908766	0.13616572	0.2317188198618655	0.021	86.3348	Unmasked
1003	../AF_models/H1142/unrelaxed_model_3_multimer_pred_10.pdb	0.6113075750357546	0.13160887	0.2275486138917334	0.021	86.1408	Unmasked
1004	../AF_models/H1142/unrelaxed_model_3_multimer_pred_11.pdb	0.6080496645322426	0.12607816	0.2224724598000642	0.019	86.1421	Unmasked
1005	../AF_models/H1142/unrelaxed_model_3_multimer_pred_12.pdb	0.6119216931780642	0.13260728	0.2284701636020435	0.02	86.1046	Unmasked
1006	../AF_models/H1142/unrelaxed_model_3_multimer_pred_13.pdb	0.6112737772697407	0.12843849	0.2250055455731193	0.018	86.3088	Unmasked
1007	../AF_models/H1142/unrelaxed_model_3_multimer_pred_14.pdb	0.6114649897002028	0.1324279	0.22823531876371	0.019	86.0017	Unmasked
1008	../AF_models/H1142/unrelaxed_model_3_multimer_pred_15.pdb	0.6088213727819226	0.12788358	0.2240711412021975	0.02	85.8564	Unmasked
1009	../AF_models/H1142/unrelaxed_model_3_multimer_pred_16.pdb	0.6078936156429564	0.12072487	0.2181586205323083	0.019	86.2294	Unmasked
1010	../AF_models/H1142/unrelaxed_model_3_multimer_pred_17.pdb	0.6136318709341954	0.13845997	0.2334943466561689	0.019	85.9434	Unmasked
1011	../AF_models/H1142/unrelaxed_model_3_multimer_pred_18.pdb	0.6098717940468059	0.13022432	0.2261538126591536	0.02	85.9983	Unmasked
1012	../AF_models/H1142/unrelaxed_model_3_multimer_pred_19.pdb	0.6065582151025166	0.13066998	0.2258476280134843	0.021	85.9588	Unmasked
1013	../AF_models/H1142/unrelaxed_model_3_multimer_pred_1.pdb	0.6131753664533972	0.13479118	0.2304680176838374	0.018	85.863	Unmasked
1014	../AF_models/H1142/unrelaxed_model_3_multimer_pred_20.pdb	0.6096583154166666	0.12463765	0.2216417818539326	0.021	86.3492	Unmasked
1015	../AF_models/H1142/unrelaxed_model_3_multimer_pred_21.pdb	0.610718401802297	0.12692127	0.2236806934143534	0.02	86.2002	Unmasked
1016	../AF_models/H1142/unrelaxed_model_3_multimer_pred_22.pdb	0.6103566767369978	0.12518501	0.2222193456013058	0.021	86.0985	Unmasked
1017	../AF_models/H1142/unrelaxed_model_3_multimer_pred_23.pdb	0.6123562445982842	0.13897291	0.2336495755264073	0.019	86.1063	Unmasked
1018	../AF_models/H1142/unrelaxed_model_3_multimer_pred_24.pdb	0.6135289639229504	0.13567619	0.231246744990248	0.017	86.1812	Unmasked
1019	../AF_models/H1142/unrelaxed_model_3_multimer_pred_25.pdb	0.6104250570062579	0.13310868	0.2285719517851627	0.018	86.1539	Unmasked
1020	../AF_models/H1142/unrelaxed_model_3_multimer_pred_26.pdb	0.6096372644990116	0.13420054	0.2292878874319678	0.018	85.8794	Unmasked
1021	../AF_models/H1142/unrelaxed_model_3_multimer_pred_27.pdb	0.6071653293340513	0.12506196	0.2214826330894055	0.02	85.9831	Unmasked
1022	../AF_models/H1142/unrelaxed_model_3_multimer_pred_28.pdb	0.6100773434341205	0.1350294	0.2300389929711869	0.021	85.8789	Unmasked
1023	../AF_models/H1142/unrelaxed_model_3_multimer_pred_29.pdb	0.6083106458527111	0.12530631	0.2219071757861428	0.02	85.9127	Unmasked
1024	../AF_models/H1142/unrelaxed_model_3_multimer_pred_2.pdb	0.6095147027058525	0.12032497	0.2181629159745201	0.031	86.5165	Unmasked
1025	../AF_models/H1142/unrelaxed_model_3_multimer_pred_30.pdb	0.6076212033711966	0.122535735	0.2195528289692222	0.031	86.3828	Unmasked
1026	../AF_models/H1142/unrelaxed_model_3_multimer_pred_31.pdb	0.6126261845440992	0.1355488	0.2309642770928408	0.021	86.1649	Unmasked
1027	../AF_models/H1142/unrelaxed_model_3_multimer_pred_32.pdb	0.6057553763087906	0.118020974	0.2155678545414669	0.021	85.8761	Unmasked
1028	../AF_models/H1142/unrelaxed_model_3_multimer_pred_33.pdb	0.6154807587258649	0.13992351	0.2350349620936837	0.02	86.0449	Unmasked
1029	../AF_models/H1142/unrelaxed_model_3_multimer_pred_34.pdb	0.6060017512705775	0.12675175	0.2226017508202166	0.019	86.2062	Unmasked
1030	../AF_models/H1142/unrelaxed_model_3_multimer_pred_35.pdb	0.6113937711032778	0.13278136	0.2285038394791394	0.031	86.3057	Unmasked
1031	../AF_models/H1142/unrelaxed_model_3_multimer_pred_36.pdb	0.6087632861661062	0.12720664	0.2235179679975339	0.019	86.0269	Unmasked
1032	../AF_models/H1142/unrelaxed_model_3_multimer_pred_37.pdb	0.6108380670802598	0.12825163	0.2247689150861264	0.019	85.7397	Unmasked
1033	../AF_models/H1142/unrelaxed_model_3_multimer_pred_38.pdb	0.61242111832801	0.13494396	0.2304393933433364	0.019	86.0573	Unmasked
1034	../AF_models/H1142/unrelaxed_model_3_multimer_pred_39.pdb	0.6078328465819397	0.11907772	0.2168287451148041	0.02	85.8774	Unmasked
1035	../AF_models/H1142/unrelaxed_model_3_multimer_pred_3.pdb	0.608698033186798	0.122388184	0.2196501538938293	0.02	86.0883	Unmasked
1036	../AF_models/H1142/unrelaxed_model_3_multimer_pred_40.pdb	0.6088716060134189	0.12690471	0.2232980901045087	0.021	86.2231	Unmasked
1037	../AF_models/H1142/unrelaxed_model_3_multimer_pred_41.pdb	0.6063485549486115	0.12068842	0.2178204498012152	0.021	85.7477	Unmasked
1038	../AF_models/H1142/unrelaxed_model_3_multimer_pred_42.pdb	0.610866132408211	0.1305966	0.2266505008995193	0.02	86.1157	Unmasked
1039	../AF_models/H1142/unrelaxed_model_3_multimer_pred_43.pdb	0.6093361781632471	0.12269296	0.2200216016490374	0.021	86.1695	Unmasked
1040	../AF_models/H1142/unrelaxed_model_3_multimer_pred_44.pdb	0.6144348870388565	0.134513	0.2304973818991958	0.017	85.8874	Unmasked
1041	../AF_models/H1142/unrelaxed_model_3_multimer_pred_45.pdb	0.6137569840036875	0.1390724	0.234009319450121	0.02	85.9739	Unmasked
1042	../AF_models/H1142/unrelaxed_model_3_multimer_pred_46.pdb	0.6129679557736327	0.13832909	0.2332568621050439	0.019	85.9271	Unmasked
1043	../AF_models/H1142/unrelaxed_model_3_multimer_pred_47.pdb	0.6114134267655198	0.13563925	0.2307940855758823	0.021	85.9918	Unmasked
1044	../AF_models/H1142/unrelaxed_model_3_multimer_pred_48.pdb	0.612683393537347	0.13019337	0.2266913727878222	0.02	86.12	Unmasked
1045	../AF_models/H1142/unrelaxed_model_3_multimer_pred_49.pdb	0.6095977506561523	0.12639757	0.2230376021369983	0.02	86.1825	Unmasked
1046	../AF_models/H1142/unrelaxed_model_3_multimer_pred_4.pdb	0.6076100631428485	0.123065725	0.2199745926036979	0.022	86.2581	Unmasked
1047	../AF_models/H1142/unrelaxed_model_3_multimer_pred_50.pdb	0.6076189029024482	0.12575777	0.2221299955806422	0.018	85.6713	Unmasked
1048	../AF_models/H1142/unrelaxed_model_3_multimer_pred_51.pdb	0.6140306977222534	0.13772887	0.2329892354764575	0.02	86.1768	Unmasked
1049	../AF_models/H1142/unrelaxed_model_3_multimer_pred_52.pdb	0.6119554939286047	0.13299549	0.2287874877932893	0.019	86.3767	Unmasked
1050	../AF_models/H1142/unrelaxed_model_3_multimer_pred_53.pdb	0.6124812291828361	0.13290209	0.2288179144614451	0.019	86.1658	Unmasked
1051	../AF_models/H1142/unrelaxed_model_3_multimer_pred_54.pdb	0.6087509822086004	0.1277824	0.2239761199799281	0.02	86.2696	Unmasked
1052	../AF_models/H1142/unrelaxed_model_3_multimer_pred_55.pdb	0.6071851189349726	0.123138264	0.219947634844276	0.029	86.0173	Unmasked
1053	../AF_models/H1142/unrelaxed_model_3_multimer_pred_56.pdb	0.6051912219961482	0.11576593	0.2136509877769151	0.022	85.9805	Unmasked
1054	../AF_models/H1142/unrelaxed_model_3_multimer_pred_57.pdb	0.6050783871614082	0.11458585	0.2126843547622987	0.039	86.365	Unmasked
1055	../AF_models/H1142/unrelaxed_model_3_multimer_pred_58.pdb	0.6081605256931526	0.1182391	0.2162233829763838	0.02	85.7573	Unmasked
1056	../AF_models/H1142/unrelaxed_model_3_multimer_pred_59.pdb	0.6099081816947552	0.12611718	0.2228753841455001	0.031	86.3005	Unmasked
1057	../AF_models/H1142/unrelaxed_model_3_multimer_pred_5.pdb	0.6058485459694525	0.12457863	0.2208326151253632	0.022	85.958	Unmasked
1058	../AF_models/H1142/unrelaxed_model_3_multimer_pred_60.pdb	0.611662256296392	0.12738386	0.2242395376316539	0.018	85.8742	Unmasked
1059	../AF_models/H1142/unrelaxed_model_3_multimer_pred_61.pdb	0.607971332820932	0.12726986	0.2234101578300555	0.021	86.207	Unmasked
1060	../AF_models/H1142/unrelaxed_model_3_multimer_pred_62.pdb	0.6044925290498305	0.113633454	0.2118052688867483	0.019	86.1609	Unmasked
1061	../AF_models/H1142/unrelaxed_model_3_multimer_pred_63.pdb	0.6093139027523331	0.12924862	0.2252616758141385	0.02	86.1191	Unmasked
1062	../AF_models/H1142/unrelaxed_model_3_multimer_pred_64.pdb	0.6141109234913915	0.13540027	0.231142397062475	0.018	86.0667	Unmasked
1063	../AF_models/H1142/unrelaxed_model_3_multimer_pred_65.pdb	0.6084327889318291	0.12099277	0.2184807756113017	0.029	86.117	Unmasked
1064	../AF_models/H1142/unrelaxed_model_3_multimer_pred_66.pdb	0.6100062138791487	0.13287099	0.2282980324219784	0.02	86.4724	Unmasked
1065	../AF_models/H1142/unrelaxed_model_3_multimer_pred_67.pdb	0.6175569386958717	0.14303653	0.2379406112766194	0.018	86.1659	Unmasked
1066	../AF_models/H1142/unrelaxed_model_3_multimer_pred_68.pdb	0.6169142781093242	0.14368714	0.2383325707593465	0.018	86.0854	Unmasked
1067	../AF_models/H1142/unrelaxed_model_3_multimer_pred_69.pdb	0.6117634476987297	0.13852653	0.2331739127987181	0.019	85.917	Unmasked
1068	../AF_models/H1142/unrelaxed_model_3_multimer_pred_6.pdb	0.6102119744592893	0.13720539	0.2318067085896728	0.02	86.1618	Unmasked
1069	../AF_models/H1142/unrelaxed_model_3_multimer_pred_70.pdb	0.6115856488899114	0.13543206	0.2306627814045692	0.02	86.1068	Unmasked
1070	../AF_models/H1142/unrelaxed_model_3_multimer_pred_71.pdb	0.6083475650899238	0.1250295	0.2216931164573158	0.021	86.3854	Unmasked
1071	../AF_models/H1142/unrelaxed_model_3_multimer_pred_72.pdb	0.6090131471622273	0.1300319	0.225828148326641	0.019	86.1592	Unmasked
1072	../AF_models/H1142/unrelaxed_model_3_multimer_pred_73.pdb	0.6052426942355793	0.12096497	0.2178205122186216	0.018	85.8234	Unmasked
1073	../AF_models/H1142/unrelaxed_model_3_multimer_pred_74.pdb	0.6087651926344111	0.13074486	0.2263489261878624	0.021	85.9862	Unmasked
1074	../AF_models/H1142/unrelaxed_model_3_multimer_pred_75.pdb	0.6103845113546076	0.13126113	0.2270858024364793	0.019	86.0227	Unmasked
1075	../AF_models/H1142/unrelaxed_model_3_multimer_pred_76.pdb	0.6085262167647706	0.12174755	0.2191032860317871	0.019	86.1279	Unmasked
1076	../AF_models/H1142/unrelaxed_model_3_multimer_pred_77.pdb	0.6025171987216675	0.11733504	0.2143714688619177	0.031	85.8192	Unmasked
1077	../AF_models/H1142/unrelaxed_model_3_multimer_pred_78.pdb	0.612927164789608	0.13186409	0.2280767015927177	0.02	86.0621	Unmasked
1078	../AF_models/H1142/unrelaxed_model_3_multimer_pred_79.pdb	0.6081335778449337	0.11667395	0.2149658726734789	0.019	85.9909	Unmasked
1079	../AF_models/H1142/unrelaxed_model_3_multimer_pred_7.pdb	0.606041748649676	0.121488	0.2183987477077641	0.022	86.3178	Unmasked
1080	../AF_models/H1142/unrelaxed_model_3_multimer_pred_80.pdb	0.6090736348188943	0.12635916	0.2229020587356294	0.02	85.8468	Unmasked
1081	../AF_models/H1142/unrelaxed_model_3_multimer_pred_81.pdb	0.6056000018795555	0.12042384	0.2174590711728776	0.021	86.1595	Unmasked
1082	../AF_models/H1142/unrelaxed_model_3_multimer_pred_82.pdb	0.607137748358253	0.12793383	0.2237746136899001	0.019	85.7816	Unmasked
1083	../AF_models/H1142/unrelaxed_model_3_multimer_pred_83.pdb	0.6096258640800707	0.12599662	0.2227224683863876	0.019	86.1189	Unmasked
1084	../AF_models/H1142/unrelaxed_model_3_multimer_pred_84.pdb	0.6071509641637611	0.11540719	0.2137559458063087	0.02	86.011	Unmasked
1085	../AF_models/H1142/unrelaxed_model_3_multimer_pred_85.pdb	0.6071269839225895	0.11401677	0.2126388138377405	0.087	86.4044	Unmasked
1086	../AF_models/H1142/unrelaxed_model_3_multimer_pred_86.pdb	0.6097712602494596	0.1234894	0.2207457738375353	0.021	86.0958	Unmasked
1087	../AF_models/H1142/unrelaxed_model_3_multimer_pred_87.pdb	0.6155272158871693	0.13857858	0.2339683062412461	0.019	85.9337	Unmasked
1088	../AF_models/H1142/unrelaxed_model_3_multimer_pred_88.pdb	0.6102176074417631	0.13372338	0.2290222240335186	0.02	85.8847	Unmasked
1089	../AF_models/H1142/unrelaxed_model_3_multimer_pred_89.pdb	0.6119306262953712	0.13640286	0.2315084134861555	0.018	86.0226	Unmasked
1090	../AF_models/H1142/unrelaxed_model_3_multimer_pred_8.pdb	0.6159752211449909	0.13927977	0.2346188585257206	0.022	86.4507	Unmasked
1091	../AF_models/H1142/unrelaxed_model_3_multimer_pred_90.pdb	0.603344416287477	0.116781995	0.2140944790178409	0.02	85.9415	Unmasked
1092	../AF_models/H1142/unrelaxed_model_3_multimer_pred_91.pdb	0.6102310327438559	0.12968032	0.2257904630452006	0.021	86.1859	Unmasked
1093	../AF_models/H1142/unrelaxed_model_3_multimer_pred_92.pdb	0.6099823307531818	0.13284245	0.228270427217836	0.019	86.0322	Unmasked
1094	../AF_models/H1142/unrelaxed_model_3_multimer_pred_93.pdb	0.6077246910338856	0.120695546	0.2181013752223106	0.02	86.1094	Unmasked
1095	../AF_models/H1142/unrelaxed_model_3_multimer_pred_94.pdb	0.6104028223480875	0.1303657	0.2263731240933357	0.019	86.04	Unmasked
1096	../AF_models/H1142/unrelaxed_model_3_multimer_pred_95.pdb	0.6136470735969817	0.1348184	0.2305841386497552	0.019	86.2366	Unmasked
1097	../AF_models/H1142/unrelaxed_model_3_multimer_pred_96.pdb	0.6111000577289492	0.13383609	0.229288883997572	0.019	85.8573	Unmasked
1098	../AF_models/H1142/unrelaxed_model_3_multimer_pred_97.pdb	0.6122060505770621	0.13525206	0.230642856920222	0.018	85.6151	Unmasked
1099	../AF_models/H1142/unrelaxed_model_3_multimer_pred_98.pdb	0.6147718839492265	0.14060399	0.2354375682800186	0.018	86.0859	Unmasked
1100	../AF_models/H1142/unrelaxed_model_3_multimer_pred_99.pdb	0.6056344120961773	0.12600291	0.221929208621628	0.021	86.1192	Unmasked
1101	../AF_models/H1142/unrelaxed_model_3_multimer_pred_9.pdb	0.6047746853283117	0.12171759	0.2183290067563666	0.059	86.226	Unmasked
1102	../AF_models/H1142/unrelaxed_model_3_multimer_v2_pred_0.pdb	0.6467917213078339	0.15095414	0.250121658031861	0.515	89.6138	Unmasked
1103	../AF_models/H1142/unrelaxed_model_3_multimer_v2_pred_100.pdb	0.6521469464804645	0.16337606	0.2611302397828483	0.537	90.2529	Unmasked
1104	../AF_models/H1142/unrelaxed_model_3_multimer_v2_pred_101.pdb	0.6341850464116601	0.13442521	0.2343771756603532	0.506	88.1881	Unmasked
1105	../AF_models/H1142/unrelaxed_model_3_multimer_v2_pred_102.pdb	0.637745064173721	0.12910798	0.230835398370938	0.496	88.0766	Unmasked
1106	../AF_models/H1142/unrelaxed_model_3_multimer_v2_pred_103.pdb	0.632175039728701	0.14240791	0.2403613351742863	0.478	88.2108	Unmasked
1107	../AF_models/H1142/unrelaxed_model_3_multimer_v2_pred_104.pdb	0.6338084431595803	0.13003632	0.2307907480420112	0.507	88.221	Unmasked
1108	../AF_models/H1142/unrelaxed_model_3_multimer_v2_pred_105.pdb	0.6360097311962398	0.13991967	0.2391376809880883	0.504	88.5766	Unmasked
1109	../AF_models/H1142/unrelaxed_model_3_multimer_v2_pred_106.pdb	0.63233257362391	0.132027	0.232088114875844	0.493	88.397	Unmasked
1110	../AF_models/H1142/unrelaxed_model_3_multimer_v2_pred_107.pdb	0.6331885520411789	0.13139749	0.2317556989946615	0.502	88.5138	Unmasked
1111	../AF_models/H1142/unrelaxed_model_3_multimer_v2_pred_108.pdb	0.634439144394078	0.14535977	0.2431756444496469	0.51	88.4237	Unmasked
1112	../AF_models/H1142/unrelaxed_model_3_multimer_v2_pred_109.pdb	0.6358564020479998	0.107268125	0.2129857802646415	0.011	87.3628	Unmasked
1113	../AF_models/H1142/unrelaxed_model_3_multimer_v2_pred_10.pdb	0.6509609859496075	0.16094774	0.2589503892522994	0.569	89.6098	Unmasked
1114	../AF_models/H1142/unrelaxed_model_3_multimer_v2_pred_110.pdb	0.6321509572406567	0.13930781	0.2378764409331472	0.5	88.278	Unmasked
1115	../AF_models/H1142/unrelaxed_model_3_multimer_v2_pred_111.pdb	0.6382552539096301	0.12623239	0.2286369592902268	0.015	88.1535	Unmasked
1116	../AF_models/H1142/unrelaxed_model_3_multimer_v2_pred_112.pdb	0.6278069164390817	0.12952712	0.2291830807136586	0.372	88.12	Unmasked
1117	../AF_models/H1142/unrelaxed_model_3_multimer_v2_pred_113.pdb	0.6348082409714926	0.14178073	0.2403862354440544	0.482	88.3622	Unmasked
1118	../AF_models/H1142/unrelaxed_model_3_multimer_v2_pred_114.pdb	0.636363211711002	0.13524273	0.2354668266454841	0.502	88.9125	Unmasked
1119	../AF_models/H1142/unrelaxed_model_3_multimer_v2_pred_115.pdb	0.6348063482019497	0.13452977	0.2345850851768889	0.489	88.524	Unmasked
1120	../AF_models/H1142/unrelaxed_model_3_multimer_v2_pred_116.pdb	0.6356492368079666	0.14879993	0.2461697881956387	0.487	88.5498	Unmasked
1121	../AF_models/H1142/unrelaxed_model_3_multimer_v2_pred_117.pdb	0.6325761423363244	0.12056947	0.2229708025029094	0.013	87.7081	Unmasked
1122	../AF_models/H1142/unrelaxed_model_3_multimer_v2_pred_118.pdb	0.6308645652452116	0.13065231	0.2306947598202825	0.49	88.0468	Unmasked
1123	../AF_models/H1142/unrelaxed_model_3_multimer_v2_pred_119.pdb	0.6364210304709308	0.1442954	0.2427205216306852	0.537	88.6842	Unmasked
1124	../AF_models/H1142/unrelaxed_model_3_multimer_v2_pred_11.pdb	0.6530739227899955	0.17494726	0.2705725940062413	0.516	89.5766	Unmasked
1125	../AF_models/H1142/unrelaxed_model_3_multimer_v2_pred_120.pdb	0.6353359212352165	0.13331553	0.2337196109667088	0.513	88.2517	Unmasked
1126	../AF_models/H1142/unrelaxed_model_3_multimer_v2_pred_121.pdb	0.635152527705984	0.13814688	0.2375480073722514	0.506	88.6837	Unmasked
1127	../AF_models/H1142/unrelaxed_model_3_multimer_v2_pred_122.pdb	0.6409310849483263	0.16225077	0.25798683468452	0.475	88.4569	Unmasked
1128	../AF_models/H1142/unrelaxed_model_3_multimer_v2_pred_123.pdb	0.6315494948757043	0.12786968	0.2286056433942387	0.515	87.9524	Unmasked
1129	../AF_models/H1142/unrelaxed_model_3_multimer_v2_pred_124.pdb	0.6376276403181188	0.112741046	0.2177183645866798	0.012	87.1035	Unmasked
1130	../AF_models/H1142/unrelaxed_model_3_multimer_v2_pred_125.pdb	0.6356089193759737	0.13528584	0.2353504554259455	0.498	88.2763	Unmasked
1131	../AF_models/H1142/unrelaxed_model_3_multimer_v2_pred_126.pdb	0.6330027372557594	0.13266236	0.2327304321710005	0.508	88.1747	Unmasked
1132	../AF_models/H1142/unrelaxed_model_3_multimer_v2_pred_127.pdb	0.6320879356887658	0.13043648	0.230766771174008	0.504	88.1891	Unmasked
1133	../AF_models/H1142/unrelaxed_model_3_multimer_v2_pred_128.pdb	0.635641521613666	0.13515794	0.2352546585402625	0.502	88.5153	Unmasked
1134	../AF_models/H1142/unrelaxed_model_3_multimer_v2_pred_129.pdb	0.6371327574457674	0.13658923	0.2366979347746759	0.5	88.5176	Unmasked
1135	../AF_models/H1142/unrelaxed_model_3_multimer_v2_pred_12.pdb	0.6508025280535759	0.17421368	0.2695314477264988	0.52	89.8549	Unmasked
1136	../AF_models/H1142/unrelaxed_model_3_multimer_v2_pred_130.pdb	0.6360121101859486	0.13240317	0.2331249541187937	0.504	88.5063	Unmasked
1137	../AF_models/H1142/unrelaxed_model_3_multimer_v2_pred_131.pdb	0.6321491264054072	0.13287139	0.2327269367923119	0.501	88.3285	Unmasked
1138	../AF_models/H1142/unrelaxed_model_3_multimer_v2_pred_132.pdb	0.6290106238234918	0.13090205	0.2305237663052257	0.473	87.9003	Unmasked
1139	../AF_models/H1142/unrelaxed_model_3_multimer_v2_pred_133.pdb	0.6353502016148934	0.13138434	0.232177514650066	0.508	88.4916	Unmasked
1140	../AF_models/H1142/unrelaxed_model_3_multimer_v2_pred_134.pdb	0.6342569870707605	0.14497764	0.2428335126828593	0.482	88.5327	Unmasked
1141	../AF_models/H1142/unrelaxed_model_3_multimer_v2_pred_135.pdb	0.6354511970691084	0.12874669	0.2300875901065707	0.503	88.1162	Unmasked
1142	../AF_models/H1142/unrelaxed_model_3_multimer_v2_pred_136.pdb	0.6308685864008569	0.13588907	0.2348849718768816	0.503	88.0634	Unmasked
1143	../AF_models/H1142/unrelaxed_model_3_multimer_v2_pred_137.pdb	0.6332134817267983	0.13607705	0.2355043334608381	0.492	88.2799	Unmasked
1144	../AF_models/H1142/unrelaxed_model_3_multimer_v2_pred_138.pdb	0.6369469860003967	0.14540876	0.2437164087853149	0.504	88.5171	Unmasked
1145	../AF_models/H1142/unrelaxed_model_3_multimer_v2_pred_139.pdb	0.6364529966824028	0.13063565	0.231799118509149	0.515	88.2347	Unmasked
1146	../AF_models/H1142/unrelaxed_model_3_multimer_v2_pred_13.pdb	0.65330435524849	0.16351545	0.2614732299058991	0.525	90.0669	Unmasked
1147	../AF_models/H1142/unrelaxed_model_3_multimer_v2_pred_140.pdb	0.6329085502043608	0.13510486	0.2346656019094634	0.496	88.144	Unmasked
1148	../AF_models/H1142/unrelaxed_model_3_multimer_v2_pred_141.pdb	0.6342251464026453	0.118770115	0.2218611213425255	0.013	87.6638	Unmasked
1149	../AF_models/H1142/unrelaxed_model_3_multimer_v2_pred_142.pdb	0.6331447676736744	0.13696486	0.2362008395973569	0.503	88.4853	Unmasked
1150	../AF_models/H1142/unrelaxed_model_3_multimer_v2_pred_143.pdb	0.6308746469543298	0.12452695	0.225796487580258	0.09	86.3854	Unmasked
1151	../AF_models/H1142/unrelaxed_model_3_multimer_v2_pred_144.pdb	0.636722434690977	0.1347985	0.2351832845074703	0.488	88.5021	Unmasked
1152	../AF_models/H1142/unrelaxed_model_3_multimer_v2_pred_145.pdb	0.6365920988718435	0.14396968	0.2424941676457676	0.511	88.4927	Unmasked
1153	../AF_models/H1142/unrelaxed_model_3_multimer_v2_pred_146.pdb	0.6326925438735004	0.12599714	0.227336221577587	0.494	88.3622	Unmasked
1154	../AF_models/H1142/unrelaxed_model_3_multimer_v2_pred_147.pdb	0.6366735797310054	0.13294291	0.2336890479164159	0.511	88.4118	Unmasked
1155	../AF_models/H1142/unrelaxed_model_3_multimer_v2_pred_148.pdb	0.6370631711916068	0.13074769	0.232010786875803	0.015	87.5409	Unmasked
1156	../AF_models/H1142/unrelaxed_model_3_multimer_v2_pred_149.pdb	0.6352387832707947	0.1393381	0.2385182413877405	0.484	88.2168	Unmasked
1157	../AF_models/H1142/unrelaxed_model_3_multimer_v2_pred_14.pdb	0.6545287998746706	0.16703519	0.2645339137758984	0.563	89.882	Unmasked
1158	../AF_models/H1142/unrelaxed_model_3_multimer_v2_pred_150.pdb	0.6327687486265576	0.13745973	0.2365215298385317	0.498	88.2214	Unmasked
1159	../AF_models/H1142/unrelaxed_model_3_multimer_v2_pred_151.pdb	0.6323416581146846	0.13181692	0.2319218705175902	0.489	88.0307	Unmasked
1160	../AF_models/H1142/unrelaxed_model_3_multimer_v2_pred_152.pdb	0.6377896382490902	0.14210886	0.2412450137551647	0.517	88.5141	Unmasked
1161	../AF_models/H1142/unrelaxed_model_3_multimer_v2_pred_153.pdb	0.6368142080441264	0.1305213	0.2317798795726924	0.51	88.5132	Unmasked
1162	../AF_models/H1142/unrelaxed_model_3_multimer_v2_pred_154.pdb	0.6306787992213729	0.13633487	0.2352036528725338	0.486	87.9258	Unmasked
1163	../AF_models/H1142/unrelaxed_model_3_multimer_v2_pred_155.pdb	0.6353158404604522	0.1322277	0.2328453312352484	0.505	88.1952	Unmasked
1164	../AF_models/H1142/unrelaxed_model_3_multimer_v2_pred_156.pdb	0.6333103255972649	0.14169759	0.2400201335856395	0.487	88.6666	Unmasked
1165	../AF_models/H1142/unrelaxed_model_3_multimer_v2_pred_157.pdb	0.6373918973992577	0.1338667	0.2345717375197075	0.507	88.5349	Unmasked
1166	../AF_models/H1142/unrelaxed_model_3_multimer_v2_pred_158.pdb	0.6335986215191718	0.12957156	0.2303769699398206	0.486	88.3009	Unmasked
1167	../AF_models/H1142/unrelaxed_model_3_multimer_v2_pred_159.pdb	0.6333156456553536	0.10661591	0.2119558558862129	0.012	87.3635	Unmasked
1168	../AF_models/H1142/unrelaxed_model_3_multimer_v2_pred_15.pdb	0.6702006027252871	0.20576872	0.2986550959974805	0.569	90.6037	Unmasked
1169	../AF_models/H1142/unrelaxed_model_3_multimer_v2_pred_160.pdb	0.6280825700247366	0.12984869	0.2294954650776401	0.483	87.7982	Unmasked
1170	../AF_models/H1142/unrelaxed_model_3_multimer_v2_pred_161.pdb	0.6339848315112245	0.12466895	0.2265321249841144	0.506	87.8588	Unmasked
1171	../AF_models/H1142/unrelaxed_model_3_multimer_v2_pred_162.pdb	0.6275397096217392	0.13075787	0.2301142365563058	0.169	88.5237	Unmasked
1172	../AF_models/H1142/unrelaxed_model_3_multimer_v2_pred_163.pdb	0.632972085180699	0.13274972	0.232794194162452	0.5	88.1631	Unmasked
1173	../AF_models/H1142/unrelaxed_model_3_multimer_v2_pred_164.pdb	0.631762101863064	0.1472937	0.24418738178695	0.469	88.4159	Unmasked
1174	../AF_models/H1142/unrelaxed_model_3_multimer_v2_pred_165.pdb	0.6269761542756569	0.13074155	0.2299884720698836	0.283	88.1498	Unmasked
1175	../AF_models/H1142/unrelaxed_model_3_multimer_v2_pred_166.pdb	0.6348571689557425	0.13462438	0.2346709353055833	0.503	88.5648	Unmasked
1176	../AF_models/H1142/unrelaxed_model_3_multimer_v2_pred_167.pdb	0.6325817638101204	0.1369273	0.2360581980836793	0.479	87.9141	Unmasked
1177	../AF_models/H1142/unrelaxed_model_3_multimer_v2_pred_168.pdb	0.6308964359303636	0.13617665	0.2351206037906869	0.481	88.0646	Unmasked
1178	../AF_models/H1142/unrelaxed_model_3_multimer_v2_pred_169.pdb	0.6336314891650103	0.13573779	0.2353165311589603	0.496	88.5579	Unmasked
1179	../AF_models/H1142/unrelaxed_model_3_multimer_v2_pred_16.pdb	0.661251846477872	0.18698017	0.2818345076889765	0.53	90.3177	Unmasked
1180	../AF_models/H1142/unrelaxed_model_3_multimer_v2_pred_170.pdb	0.6469243130210607	0.1655434	0.2618195883656257	0.466	88.5393	Unmasked
1181	../AF_models/H1142/unrelaxed_model_3_multimer_v2_pred_171.pdb	0.6337199869573595	0.1465593	0.243991435822258	0.479	88.3027	Unmasked
1182	../AF_models/H1142/unrelaxed_model_3_multimer_v2_pred_172.pdb	0.6342061522961346	0.1559316	0.2515865159702438	0.482	88.3653	Unmasked
1183	../AF_models/H1142/unrelaxed_model_3_multimer_v2_pred_173.pdb	0.6527108228671263	0.18293571	0.276890736350769	0.493	88.9539	Unmasked
1184	../AF_models/H1142/unrelaxed_model_3_multimer_v2_pred_174.pdb	0.6346187286690484	0.1363914	0.2360368667665245	0.478	88.6205	Unmasked
1185	../AF_models/H1142/unrelaxed_model_3_multimer_v2_pred_175.pdb	0.6362745136869831	0.14490582	0.2431795591285404	0.495	88.2492	Unmasked
1186	../AF_models/H1142/unrelaxed_model_3_multimer_v2_pred_176.pdb	0.6332023444078267	0.12932503	0.2301004946689188	0.482	88.1632	Unmasked
1187	../AF_models/H1142/unrelaxed_model_3_multimer_v2_pred_177.pdb	0.6333131875220135	0.13316506	0.2331946866834798	0.518	88.428	Unmasked
1188	../AF_models/H1142/unrelaxed_model_3_multimer_v2_pred_178.pdb	0.6391561651466503	0.1382711	0.2384481077241542	0.506	88.6838	Unmasked
1189	../AF_models/H1142/unrelaxed_model_3_multimer_v2_pred_179.pdb	0.6341027611474508	0.13232525	0.232680749773588	0.516	88.3689	Unmasked
1190	../AF_models/H1142/unrelaxed_model_3_multimer_v2_pred_17.pdb	0.6673940997539456	0.20447612	0.297059714421004	0.541	90.5114	Unmasked
1191	../AF_models/H1142/unrelaxed_model_3_multimer_v2_pred_180.pdb	0.631831111620499	0.13004175	0.2303996209523346	0.498	88.1473	Unmasked
1192	../AF_models/H1142/unrelaxed_model_3_multimer_v2_pred_181.pdb	0.6357147573425627	0.1290297	0.2303667163649053	0.502	88.0228	Unmasked
1193	../AF_models/H1142/unrelaxed_model_3_multimer_v2_pred_182.pdb	0.6333616424266026	0.13989547	0.2385887036455378	0.497	88.2157	Unmasked
1194	../AF_models/H1142/unrelaxed_model_3_multimer_v2_pred_183.pdb	0.6368998671545325	0.13752817	0.2374025063708174	0.51	88.5552	Unmasked
1195	../AF_models/H1142/unrelaxed_model_3_multimer_v2_pred_184.pdb	0.6355248292891327	0.1346178	0.2347992102425921	0.504	88.2556	Unmasked
1196	../AF_models/H1142/unrelaxed_model_3_multimer_v2_pred_185.pdb	0.6317871626531362	0.14673042	0.2437417709095334	0.471	88.0894	Unmasked
1197	../AF_models/H1142/unrelaxed_model_3_multimer_v2_pred_186.pdb	0.6366424757900411	0.1393096	0.2387761751544987	0.501	88.8231	Unmasked
1198	../AF_models/H1142/unrelaxed_model_3_multimer_v2_pred_187.pdb	0.626225037272869	0.1307309	0.2298297252051231	0.304	88.3152	Unmasked
1199	../AF_models/H1142/unrelaxed_model_3_multimer_v2_pred_188.pdb	0.6341698457886581	0.13699278	0.2364281950412155	0.494	88.4169	Unmasked
1200	../AF_models/H1142/unrelaxed_model_3_multimer_v2_pred_189.pdb	0.6319470661121034	0.13497978	0.234373240813363	0.5	88.0528	Unmasked
1201	../AF_models/H1142/unrelaxed_model_3_multimer_v2_pred_18.pdb	0.6628259036939144	0.18735598	0.282449964960432	0.537	90.3991	Unmasked
1202	../AF_models/H1142/unrelaxed_model_3_multimer_v2_pred_190.pdb	0.6365660829688702	0.13740523	0.2372374018698055	0.518	88.5262	Unmasked
1203	../AF_models/H1142/unrelaxed_model_3_multimer_v2_pred_191.pdb	0.6295441886287738	0.12250866	0.2239157656928262	0.022	87.9582	Unmasked
1204	../AF_models/H1142/unrelaxed_model_3_multimer_v2_pred_192.pdb	0.6299355250174983	0.13332915	0.2326504274522301	0.506	87.9291	Unmasked
1205	../AF_models/H1142/unrelaxed_model_3_multimer_v2_pred_193.pdb	0.6326676479516792	0.13285606	0.2328183744656715	0.493	88.2295	Unmasked
1206	../AF_models/H1142/unrelaxed_model_3_multimer_v2_pred_194.pdb	0.6360926228990611	0.11052957	0.2156421819971096	0.011	86.8437	Unmasked
1207	../AF_models/H1142/unrelaxed_model_3_multimer_v2_pred_195.pdb	0.6315375696202599	0.116157755	0.2192337181286113	0.013	87.8903	Unmasked
1208	../AF_models/H1142/unrelaxed_model_3_multimer_v2_pred_196.pdb	0.6310931449676144	0.15027452	0.2464382411151049	0.45	88.253	Unmasked
1209	../AF_models/H1142/unrelaxed_model_3_multimer_v2_pred_197.pdb	0.6338881845121512	0.13975728	0.2385834573675181	0.483	88.5148	Unmasked
1210	../AF_models/H1142/unrelaxed_model_3_multimer_v2_pred_198.pdb	0.6355792418991226	0.14417282	0.242454102354739	0.484	88.7491	Unmasked
1211	../AF_models/H1142/unrelaxed_model_3_multimer_v2_pred_199.pdb	0.6309320105095498	0.13511966	0.2342821314529536	0.469	87.9448	Unmasked
1212	../AF_models/H1142/unrelaxed_model_3_multimer_v2_pred_19.pdb	0.6776122197700019	0.22115186	0.3124439308085536	0.584	90.6379	Unmasked
1213	../AF_models/H1142/unrelaxed_model_3_multimer_v2_pred_1.pdb	0.6467871829595083	0.15213506	0.2510654839818858	0.558	90.0244	Unmasked
1214	../AF_models/H1142/unrelaxed_model_3_multimer_v2_pred_200.pdb	0.6327502594418144	0.13280454	0.2327936861123009	0.495	88.4237	Unmasked
1215	../AF_models/H1142/unrelaxed_model_3_multimer_v2_pred_201.pdb	0.637087167235739	0.14622891	0.2444005610411419	0.506	88.7376	Unmasked
1216	../AF_models/H1142/unrelaxed_model_3_multimer_v2_pred_202.pdb	0.6377601410569652	0.13767207	0.2376896815622231	0.511	88.2929	Unmasked
1217	../AF_models/H1142/unrelaxed_model_3_multimer_v2_pred_203.pdb	0.6305136730235003	0.1338318	0.2331681738289432	0.465	88.2961	Unmasked
1218	../AF_models/H1142/unrelaxed_model_3_multimer_v2_pred_204.pdb	0.624018243536277	0.119855896	0.2206883652180281	0.279	88.1307	Unmasked
1219	../AF_models/H1142/unrelaxed_model_3_multimer_v2_pred_205.pdb	0.6430616864067525	0.1315295	0.2338359333773893	0.51	88.8545	Unmasked
1220	../AF_models/H1142/unrelaxed_model_3_multimer_v2_pred_206.pdb	0.6404686315332	0.16807675	0.2625551291997064	0.506	88.9369	Unmasked
1221	../AF_models/H1142/unrelaxed_model_3_multimer_v2_pred_207.pdb	0.6323670057199026	0.13656661	0.2357266884593491	0.534	88.485	Unmasked
1222	../AF_models/H1142/unrelaxed_model_3_multimer_v2_pred_208.pdb	0.6288551614366098	0.119429775	0.2213148519532308	0.055	87.9077	Unmasked
1223	../AF_models/H1142/unrelaxed_model_3_multimer_v2_pred_209.pdb	0.6403240179109593	0.13589875	0.2367838067827228	0.509	88.765	Unmasked
1224	../AF_models/H1142/unrelaxed_model_3_multimer_v2_pred_20.pdb	0.6621253389770967	0.18280095	0.2786658266912933	0.524	90.3608	Unmasked
1225	../AF_models/H1142/unrelaxed_model_3_multimer_v2_pred_210.pdb	0.6350682015838907	0.12454457	0.2266492950046596	0.511	88.1329	Unmasked
1226	../AF_models/H1142/unrelaxed_model_3_multimer_v2_pred_211.pdb	0.6323788968143278	0.15078415	0.2471030991756402	0.518	88.2944	Unmasked
1227	../AF_models/H1142/unrelaxed_model_3_multimer_v2_pred_212.pdb	0.6366977771555277	0.1389897	0.2385313169247884	0.521	88.0618	Unmasked
1228	../AF_models/H1142/unrelaxed_model_3_multimer_v2_pred_213.pdb	0.6322759114324225	0.13038343	0.2307619278156593	0.526	88.2109	Unmasked
1229	../AF_models/H1142/unrelaxed_model_3_multimer_v2_pred_214.pdb	0.6332692572240449	0.12828574	0.2292824401212616	0.476	89.252	Unmasked
1230	../AF_models/H1142/unrelaxed_model_3_multimer_v2_pred_215.pdb	0.6359828117976443	0.15203372	0.2488235355116895	0.522	88.5993	Unmasked
1231	../AF_models/H1142/unrelaxed_model_3_multimer_v2_pred_216.pdb	0.6366056259054951	0.14366199	0.2422507177905045	0.503	89.184	Unmasked
1232	../AF_models/H1142/unrelaxed_model_3_multimer_v2_pred_217.pdb	0.6309525215499758	0.13406272	0.2334406821702552	0.519	88.5406	Unmasked
1233	../AF_models/H1142/unrelaxed_model_3_multimer_v2_pred_218.pdb	0.6308635493574737	0.11633425	0.2192401115190624	0.016	88.1359	Unmasked
1234	../AF_models/H1142/unrelaxed_model_3_multimer_v2_pred_219.pdb	0.6313120688663922	0.12717852	0.2280052297446529	0.541	88.3071	Unmasked
1235	../AF_models/H1142/unrelaxed_model_3_multimer_v2_pred_21.pdb	0.6530472112991	0.15718739	0.2563593521375971	0.537	89.7277	Unmasked
1236	../AF_models/H1142/unrelaxed_model_3_multimer_v2_pred_220.pdb	0.6332296706789786	0.14885092	0.2457266683887254	0.45	88.1801	Unmasked
1237	../AF_models/H1142/unrelaxed_model_3_multimer_v2_pred_221.pdb	0.6375669350057297	0.12634051	0.2285857937699447	0.53	88.8257	Unmasked
1238	../AF_models/H1142/unrelaxed_model_3_multimer_v2_pred_222.pdb	0.6332233946920751	0.12428025	0.2260688801884913	0.476	88.4846	Unmasked
1239	../AF_models/H1142/unrelaxed_model_3_multimer_v2_pred_223.pdb	0.6309075767599112	0.12765458	0.2283051811616135	0.462	88.2931	Unmasked
1240	../AF_models/H1142/unrelaxed_model_3_multimer_v2_pred_224.pdb	0.635081430937861	0.12599552	0.227812699609203	0.553	88.7174	Unmasked
1241	../AF_models/H1142/unrelaxed_model_3_multimer_v2_pred_225.pdb	0.6312374178063106	0.11340524	0.2169716776110973	0.011	87.5389	Unmasked
1242	../AF_models/H1142/unrelaxed_model_3_multimer_v2_pred_226.pdb	0.6337976832758566	0.107184134	0.2125068441941575	0.012	88.0519	Unmasked
1243	../AF_models/H1142/unrelaxed_model_3_multimer_v2_pred_227.pdb	0.6322828897814792	0.12134591	0.2235333039160736	0.494	87.9071	Unmasked
1244	../AF_models/H1142/unrelaxed_model_3_multimer_v2_pred_228.pdb	0.6314288763850606	0.13489385	0.2342008548706705	0.506	88.1167	Unmasked
1245	../AF_models/H1142/unrelaxed_model_3_multimer_v2_pred_229.pdb	0.6410120050600447	0.15124717	0.2492001398502047	0.51	89.1295	Unmasked
1246	../AF_models/H1142/unrelaxed_model_3_multimer_v2_pred_22.pdb	0.6611924476580713	0.1870867	0.2819078506461162	0.538	89.9516	Unmasked
1247	../AF_models/H1142/unrelaxed_model_3_multimer_v2_pred_230.pdb	0.6335435112063255	0.13271028	0.2328769246686332	0.493	88.8538	Unmasked
1248	../AF_models/H1142/unrelaxed_model_3_multimer_v2_pred_231.pdb	0.6315252958086188	0.13227469	0.2321248089938771	0.517	88.4236	Unmasked
1249	../AF_models/H1142/unrelaxed_model_3_multimer_v2_pred_232.pdb	0.6337601754642481	0.13240851	0.2326788467879485	0.494	88.0833	Unmasked
1250	../AF_models/H1142/unrelaxed_model_3_multimer_v2_pred_233.pdb	0.6440835903060094	0.1516749	0.2501566352441242	0.525	89.0552	Unmasked
1251	../AF_models/H1142/unrelaxed_model_3_multimer_v2_pred_234.pdb	0.6372085724926637	0.15627775	0.2524639112682471	0.473	88.4781	Unmasked
1252	../AF_models/H1142/unrelaxed_model_3_multimer_v2_pred_235.pdb	0.6365910626614124	0.13568148	0.2358633966677195	0.49	88.3532	Unmasked
1253	../AF_models/H1142/unrelaxed_model_3_multimer_v2_pred_236.pdb	0.6388711155951564	0.1388882	0.2388847792446721	0.548	88.7894	Unmasked
1254	../AF_models/H1142/unrelaxed_model_3_multimer_v2_pred_237.pdb	0.6356223126427172	0.11995809	0.2230909327700901	0.011	87.7959	Unmasked
1255	../AF_models/H1142/unrelaxed_model_3_multimer_v2_pred_238.pdb	0.6330115927002268	0.13560994	0.235090270295569	0.477	88.339	Unmasked
1256	../AF_models/H1142/unrelaxed_model_3_multimer_v2_pred_239.pdb	0.6276355361444119	0.123852804	0.2246093506714178	0.483	87.9038	Unmasked
1257	../AF_models/H1142/unrelaxed_model_3_multimer_v2_pred_23.pdb	0.6590029221342752	0.18381442	0.2788521214637508	0.538	89.9529	Unmasked
1258	../AF_models/H1142/unrelaxed_model_3_multimer_v2_pred_240.pdb	0.6484044574722803	0.15403347	0.2529076652333171	0.523	89.2518	Unmasked
1259	../AF_models/H1142/unrelaxed_model_3_multimer_v2_pred_241.pdb	0.6266073730596329	0.1105634	0.213772192537952	0.502	88.2182	Unmasked
1260	../AF_models/H1142/unrelaxed_model_3_multimer_v2_pred_242.pdb	0.6372023958325206	0.12185102	0.2249212948155367	0.493	88.2565	Unmasked
1261	../AF_models/H1142/unrelaxed_model_3_multimer_v2_pred_243.pdb	0.6401221024960202	0.15099004	0.248816451787351	0.556	88.9703	Unmasked
1262	../AF_models/H1142/unrelaxed_model_3_multimer_v2_pred_244.pdb	0.6340808105131424	0.13065052	0.2313365783623941	0.515	88.7166	Unmasked
1263	../AF_models/H1142/unrelaxed_model_3_multimer_v2_pred_245.pdb	0.651057583414129	0.1867342	0.2795988763019664	0.479	88.9366	Unmasked
1264	../AF_models/H1142/unrelaxed_model_3_multimer_v2_pred_246.pdb	0.6264551469408637	0.12276095	0.2234997906033827	0.378	87.9886	Unmasked
1265	../AF_models/H1142/unrelaxed_model_3_multimer_v2_pred_247.pdb	0.6345130957759331	0.12878776	0.2299328239281358	0.553	88.2173	Unmasked
1266	../AF_models/H1142/unrelaxed_model_3_multimer_v2_pred_248.pdb	0.6341043209490438	0.13896002	0.2379888791930131	0.455	88.172	Unmasked
1267	../AF_models/H1142/unrelaxed_model_3_multimer_v2_pred_249.pdb	0.6322169473121302	0.13529138	0.234676495598748	0.494	88.6092	Unmasked
1268	../AF_models/H1142/unrelaxed_model_3_multimer_v2_pred_24.pdb	0.6646940686926861	0.18891832	0.2840734715983395	0.538	90.1048	Unmasked
1269	../AF_models/H1142/unrelaxed_model_3_multimer_v2_pred_250.pdb	0.6311362291737854	0.14024429	0.2384226780208838	0.469	88.3962	Unmasked
1270	../AF_models/H1142/unrelaxed_model_3_multimer_v2_pred_251.pdb	0.6304421348353162	0.13351464	0.2329001411394265	0.496	87.8275	Unmasked
1271	../AF_models/H1142/unrelaxed_model_3_multimer_v2_pred_252.pdb	0.634479470425372	0.123645544	0.2258123293267736	0.492	89.0161	Unmasked
1272	../AF_models/H1142/unrelaxed_model_3_multimer_v2_pred_253.pdb	0.6351691382493746	0.118314534	0.2216854551904633	0.016	88.4035	Unmasked
1273	../AF_models/H1142/unrelaxed_model_3_multimer_v2_pred_254.pdb	0.6413901892201173	0.13808978	0.2387498586753222	0.481	88.2434	Unmasked
1274	../AF_models/H1142/unrelaxed_model_3_multimer_v2_pred_255.pdb	0.646571268418942	0.15084824	0.2499928454119988	0.519	88.512	Unmasked
1275	../AF_models/H1142/unrelaxed_model_3_multimer_v2_pred_256.pdb	0.6330073411670472	0.14620942	0.2435690032523303	0.485	88.3611	Unmasked
1276	../AF_models/H1142/unrelaxed_model_3_multimer_v2_pred_257.pdb	0.6349702040114165	0.1232026	0.2255561204703283	0.541	87.6773	Unmasked
1277	../AF_models/H1142/unrelaxed_model_3_multimer_v2_pred_258.pdb	0.6252389838389949	0.12704983	0.2266876635967174	0.428	87.9378	Unmasked
1278	../AF_models/H1142/unrelaxed_model_3_multimer_v2_pred_259.pdb	0.637210473850772	0.1239786	0.2266249746949286	0.551	88.6818	Unmasked
1279	../AF_models/H1142/unrelaxed_model_3_multimer_v2_pred_25.pdb	0.6568769455754437	0.17624287	0.2723696875731881	0.554	89.8754	Unmasked
1280	../AF_models/H1142/unrelaxed_model_3_multimer_v2_pred_260.pdb	0.6369189142524925	0.13470167	0.2351451182234233	0.488	88.8371	Unmasked
1281	../AF_models/H1142/unrelaxed_model_3_multimer_v2_pred_261.pdb	0.6349397621414975	0.13618332	0.2359346096090856	0.53	88.3321	Unmasked
1282	../AF_models/H1142/unrelaxed_model_3_multimer_v2_pred_262.pdb	0.631810968052585	0.12950829	0.2299688229821601	0.542	88.9822	Unmasked
1283	../AF_models/H1142/unrelaxed_model_3_multimer_v2_pred_263.pdb	0.6262753580969981	0.12419174	0.2246084625514827	0.45	88.3118	Unmasked
1284	../AF_models/H1142/unrelaxed_model_3_multimer_v2_pred_264.pdb	0.628201790479419	0.12582624	0.226301349764585	0.454	88.2963	Unmasked
1285	../AF_models/H1142/unrelaxed_model_3_multimer_v2_pred_265.pdb	0.6316133113959566	0.10816292	0.2128529960365918	0.013	88.2519	Unmasked
1286	../AF_models/H1142/unrelaxed_model_3_multimer_v2_pred_266.pdb	0.6329940896223706	0.12014828	0.2227174409427388	0.517	88.1983	Unmasked
1287	../AF_models/H1142/unrelaxed_model_3_multimer_v2_pred_267.pdb	0.6440028126571216	0.14343882	0.2435516153878696	0.523	88.4152	Unmasked
1288	../AF_models/H1142/unrelaxed_model_3_multimer_v2_pred_268.pdb	0.6329457057237469	0.13596708	0.2353628018045394	0.497	88.9622	Unmasked
1289	../AF_models/H1142/unrelaxed_model_3_multimer_v2_pred_269.pdb	0.6359798960011184	0.137945	0.237551976285795	0.548	87.9119	Unmasked
1290	../AF_models/H1142/unrelaxed_model_3_multimer_v2_pred_26.pdb	0.6637725835254689	0.190154	0.2848777175984959	0.559	90.3752	Unmasked
1291	../AF_models/H1142/unrelaxed_model_3_multimer_v2_pred_270.pdb	0.6403220774963492	0.16571388	0.2606355166879295	0.488	88.5796	Unmasked
1292	../AF_models/H1142/unrelaxed_model_3_multimer_v2_pred_271.pdb	0.6371325689052826	0.11657056	0.2206829634804583	0.013	87.8823	Unmasked
1293	../AF_models/H1142/unrelaxed_model_3_multimer_v2_pred_272.pdb	0.6320239281695521	0.12739858	0.2283236498840935	0.502	88.6846	Unmasked
1294	../AF_models/H1142/unrelaxed_model_3_multimer_v2_pred_273.pdb	0.6310972138434767	0.13968873	0.2379704269605899	0.435	88.1392	Unmasked
1295	../AF_models/H1142/unrelaxed_model_3_multimer_v2_pred_274.pdb	0.6301961139049362	0.12630738	0.2270851293247189	0.544	88.4432	Unmasked
1296	../AF_models/H1142/unrelaxed_model_3_multimer_v2_pred_275.pdb	0.6383162240719088	0.13769087	0.2378159423775531	0.516	88.769	Unmasked
1297	../AF_models/H1142/unrelaxed_model_3_multimer_v2_pred_276.pdb	0.6422672053823288	0.16347572	0.2592340187360727	0.497	88.6082	Unmasked
1298	../AF_models/H1142/unrelaxed_model_3_multimer_v2_pred_277.pdb	0.6403121202570171	0.13757841	0.2381251543637508	0.51	88.0657	Unmasked
1299	../AF_models/H1142/unrelaxed_model_3_multimer_v2_pred_278.pdb	0.636414197579967	0.13861373	0.2381738240512106	0.528	88.8065	Unmasked
1300	../AF_models/H1142/unrelaxed_model_3_multimer_v2_pred_279.pdb	0.6361240392490966	0.1324848	0.2332126427802392	0.512	88.4769	Unmasked
1301	../AF_models/H1142/unrelaxed_model_3_multimer_v2_pred_27.pdb	0.6622603258694783	0.18530163	0.280693370525153	0.552	90.0562	Unmasked
1302	../AF_models/H1142/unrelaxed_model_3_multimer_v2_pred_280.pdb	0.6292512134631238	0.113920406	0.2169865670982949	0.531	88.2989	Unmasked
1303	../AF_models/H1142/unrelaxed_model_3_multimer_v2_pred_281.pdb	0.6405930834334463	0.14711794	0.2458129707440013	0.558	88.7082	Unmasked
1304	../AF_models/H1142/unrelaxed_model_3_multimer_v2_pred_282.pdb	0.6293963185874984	0.12564075	0.226391863662568	0.411	87.3728	Unmasked
1305	../AF_models/H1142/unrelaxed_model_3_multimer_v2_pred_283.pdb	0.6333788340938085	0.13999459	0.2386714399983881	0.509	88.6374	Unmasked
1306	../AF_models/H1142/unrelaxed_model_3_multimer_v2_pred_284.pdb	0.6303984164816736	0.12785345	0.2283624458238005	0.511	88.4181	Unmasked
1307	../AF_models/H1142/unrelaxed_model_3_multimer_v2_pred_285.pdb	0.6316609076694426	0.12288697	0.2246417580452716	0.464	88.2914	Unmasked
1308	../AF_models/H1142/unrelaxed_model_3_multimer_v2_pred_286.pdb	0.6339803494394745	0.13164094	0.2321088226115887	0.5	88.8245	Unmasked
1309	../AF_models/H1142/unrelaxed_model_3_multimer_v2_pred_287.pdb	0.6270669685007507	0.12953578	0.2290420171857153	0.488	87.9805	Unmasked
1310	../AF_models/H1142/unrelaxed_model_3_multimer_v2_pred_288.pdb	0.6294881641382768	0.12357023	0.2247538196944156	0.492	88.7337	Unmasked
1311	../AF_models/H1142/unrelaxed_model_3_multimer_v2_pred_289.pdb	0.6326099918913886	0.14871666	0.2454953250613221	0.531	88.333	Unmasked
1312	../AF_models/H1142/unrelaxed_model_3_multimer_v2_pred_28.pdb	0.6516241475709019	0.16727348	0.2641436108900654	0.566	89.7734	Unmasked
1313	../AF_models/H1142/unrelaxed_model_3_multimer_v2_pred_290.pdb	0.63210552894656	0.1206706	0.2229575871697746	0.533	87.8344	Unmasked
1314	../AF_models/H1142/unrelaxed_model_3_multimer_v2_pred_291.pdb	0.628910620509631	0.123482935	0.2245684722064031	0.541	88.2676	Unmasked
1315	../AF_models/H1142/unrelaxed_model_3_multimer_v2_pred_292.pdb	0.6319690431777223	0.1260652	0.2272459643209692	0.537	88.042	Unmasked
1316	../AF_models/H1142/unrelaxed_model_3_multimer_v2_pred_293.pdb	0.6249827047796251	0.12193259	0.2225426117700577	0.413	88.6545	Unmasked
1317	../AF_models/H1142/unrelaxed_model_3_multimer_v2_pred_294.pdb	0.6285585282291296	0.13733181	0.2355771565048957	0.471	88.1789	Unmasked
1318	../AF_models/H1142/unrelaxed_model_3_multimer_v2_pred_295.pdb	0.6387459327650407	0.14474545	0.2435455499067373	0.498	89.0884	Unmasked
1319	../AF_models/H1142/unrelaxed_model_3_multimer_v2_pred_296.pdb	0.6348694387307576	0.13032593	0.2312346304104887	0.458	88.394	Unmasked
1320	../AF_models/H1142/unrelaxed_model_3_multimer_v2_pred_297.pdb	0.6378042437274439	0.118098564	0.2220397003022667	0.011	88.1911	Unmasked
1321	../AF_models/H1142/unrelaxed_model_3_multimer_v2_pred_298.pdb	0.6241332607684609	0.10823414	0.2114139619910335	0.384	87.865	Unmasked
1322	../AF_models/H1142/unrelaxed_model_3_multimer_v2_pred_299.pdb	0.6341949646159619	0.12463325	0.22654559501975	0.504	88.0749	Unmasked
1323	../AF_models/H1142/unrelaxed_model_3_multimer_v2_pred_29.pdb	0.6534499156527233	0.17186955	0.2681856200705471	0.579	89.8611	Unmasked
1324	../AF_models/H1142/unrelaxed_model_3_multimer_v2_pred_2.pdb	0.6560642504150879	0.17657307	0.2724713044058325	0.549	90.1613	Unmasked
1325	../AF_models/H1142/unrelaxed_model_3_multimer_v2_pred_300.pdb	0.6287410957745438	0.11919175	0.2211016198621536	0.456	88.2914	Unmasked
1326	../AF_models/H1142/unrelaxed_model_3_multimer_v2_pred_30.pdb	0.6469714140241798	0.15179029	0.2508265156615865	0.551	89.8899	Unmasked
1327	../AF_models/H1142/unrelaxed_model_3_multimer_v2_pred_31.pdb	0.6543209000975705	0.16927609	0.2662850508004589	0.531	89.5479	Unmasked
1328	../AF_models/H1142/unrelaxed_model_3_multimer_v2_pred_32.pdb	0.6688611446458914	0.21187574	0.3032728182999058	0.556	90.4477	Unmasked
1329	../AF_models/H1142/unrelaxed_model_3_multimer_v2_pred_33.pdb	0.6399888531563309	0.15239173	0.2499111560225015	0.558	89.4704	Unmasked
1330	../AF_models/H1142/unrelaxed_model_3_multimer_v2_pred_34.pdb	0.6605778444765235	0.18909286	0.2833898565959578	0.538	90.124	Unmasked
1331	../AF_models/H1142/unrelaxed_model_3_multimer_v2_pred_35.pdb	0.6488966241678403	0.15512061	0.2538758137862048	0.586	89.5918	Unmasked
1332	../AF_models/H1142/unrelaxed_model_3_multimer_v2_pred_36.pdb	0.6484904926974424	0.15485936	0.2535855897656848	0.546	90.1526	Unmasked
1333	../AF_models/H1142/unrelaxed_model_3_multimer_v2_pred_37.pdb	0.6476792046447201	0.14994606	0.2494926919344982	0.561	90.0672	Unmasked
1334	../AF_models/H1142/unrelaxed_model_3_multimer_v2_pred_38.pdb	0.6430269433402737	0.1590358	0.2558340301780645	0.539	89.5849	Unmasked
1335	../AF_models/H1142/unrelaxed_model_3_multimer_v2_pred_39.pdb	0.6411384968090186	0.14658265	0.2454938178882624	0.554	89.3308	Unmasked
1336	../AF_models/H1142/unrelaxed_model_3_multimer_v2_pred_3.pdb	0.6370284612340481	0.1473935	0.2453204881223589	0.488	89.2737	Unmasked
1337	../AF_models/H1142/unrelaxed_model_3_multimer_v2_pred_40.pdb	0.6742348721008276	0.21235025	0.3047271738525385	0.593	90.5142	Unmasked
1338	../AF_models/H1142/unrelaxed_model_3_multimer_v2_pred_41.pdb	0.6447613007425964	0.15372086	0.2519289447188318	0.541	89.388	Unmasked
1339	../AF_models/H1142/unrelaxed_model_3_multimer_v2_pred_42.pdb	0.6659835689544105	0.1954501	0.2895567916488533	0.545	90.4554	Unmasked
1340	../AF_models/H1142/unrelaxed_model_3_multimer_v2_pred_43.pdb	0.6544526870407359	0.17230941	0.2687380682499746	0.505	89.2664	Unmasked
1341	../AF_models/H1142/unrelaxed_model_3_multimer_v2_pred_44.pdb	0.6498052156651708	0.15070456	0.2505246932642597	0.544	90.3236	Unmasked
1342	../AF_models/H1142/unrelaxed_model_3_multimer_v2_pred_45.pdb	0.6632221491671312	0.19371772	0.2876186043329379	0.577	90.6902	Unmasked
1343	../AF_models/H1142/unrelaxed_model_3_multimer_v2_pred_46.pdb	0.6609789634453642	0.18936458	0.2836874585292218	0.571	90.0959	Unmasked
1344	../AF_models/H1142/unrelaxed_model_3_multimer_v2_pred_47.pdb	0.6515400406934152	0.16555822	0.262754583303478	0.558	89.7404	Unmasked
1345	../AF_models/H1142/unrelaxed_model_3_multimer_v2_pred_48.pdb	0.6708801962692807	0.20803316	0.3006025667540087	0.589	90.7758	Unmasked
1346	../AF_models/H1142/unrelaxed_model_3_multimer_v2_pred_49.pdb	0.6738556695623331	0.21712089	0.3084678425916658	0.518	90.6698	Unmasked
1347	../AF_models/H1142/unrelaxed_model_3_multimer_v2_pred_4.pdb	0.6586209495042692	0.18339735	0.2784420720572259	0.57	89.9288	Unmasked
1348	../AF_models/H1142/unrelaxed_model_3_multimer_v2_pred_50.pdb	0.656379557869427	0.16877235	0.2662937953515038	0.54	90.0705	Unmasked
1349	../AF_models/H1142/unrelaxed_model_3_multimer_v2_pred_51.pdb	0.6477539659605117	0.16219279	0.2593050265523929	0.551	89.7014	Unmasked
1350	../AF_models/H1142/unrelaxed_model_3_multimer_v2_pred_52.pdb	0.6775509750312835	0.22582352	0.3161690122975165	0.568	90.416	Unmasked
1351	../AF_models/H1142/unrelaxed_model_3_multimer_v2_pred_53.pdb	0.6504508997488558	0.15266535	0.2522224574384797	0.55	89.5165	Unmasked
1352	../AF_models/H1142/unrelaxed_model_3_multimer_v2_pred_54.pdb	0.6714890561267592	0.21667278	0.307636033729014	0.574	90.2509	Unmasked
1353	../AF_models/H1142/unrelaxed_model_3_multimer_v2_pred_55.pdb	0.6647002597172049	0.20286292	0.2952303866449791	0.574	90.3255	Unmasked
1354	../AF_models/H1142/unrelaxed_model_3_multimer_v2_pred_56.pdb	0.6621017131216103	0.1890998	0.2837001854778682	0.573	89.9961	Unmasked
1355	../AF_models/H1142/unrelaxed_model_3_multimer_v2_pred_57.pdb	0.6657720966775929	0.19810528	0.2916386398402793	0.547	90.5971	Unmasked
1356	../AF_models/H1142/unrelaxed_model_3_multimer_v2_pred_58.pdb	0.6548840814545671	0.16661501	0.2642688237372025	0.53	90.1416	Unmasked
1357	../AF_models/H1142/unrelaxed_model_3_multimer_v2_pred_59.pdb	0.6927420056147564	0.26622587	0.3515291006621358	0.573	90.8683	Unmasked
1358	../AF_models/H1142/unrelaxed_model_3_multimer_v2_pred_5.pdb	0.6369256135268482	0.15010661	0.2474704097994858	0.529	89.0713	Unmasked
1359	../AF_models/H1142/unrelaxed_model_3_multimer_v2_pred_60.pdb	0.6647288765598918	0.1925921	0.2870194547591524	0.552	89.8621	Unmasked
1360	../AF_models/H1142/unrelaxed_model_3_multimer_v2_pred_61.pdb	0.6477606759920457	0.15099555	0.2503485772302695	0.529	89.8538	Unmasked
1361	../AF_models/H1142/unrelaxed_model_3_multimer_v2_pred_62.pdb	0.6522390813907513	0.1654003	0.2627680534378792	0.51	89.5878	Unmasked
1362	../AF_models/H1142/unrelaxed_model_3_multimer_v2_pred_63.pdb	0.6727927906690352	0.21343534	0.3053068276917599	0.552	90.8458	Unmasked
1363	../AF_models/H1142/unrelaxed_model_3_multimer_v2_pred_64.pdb	0.6626087331185823	0.18808347	0.2829885225178815	0.564	90.4797	Unmasked
1364	../AF_models/H1142/unrelaxed_model_3_multimer_v2_pred_65.pdb	0.6466757085964909	0.14934969	0.2488148933062122	0.504	89.5064	Unmasked
1365	../AF_models/H1142/unrelaxed_model_3_multimer_v2_pred_66.pdb	0.6616989928147265	0.1871585	0.2820665947131529	0.552	90.375	Unmasked
1366	../AF_models/H1142/unrelaxed_model_3_multimer_v2_pred_67.pdb	0.6707874660640456	0.20539655	0.2984747315436502	0.584	90.362	Unmasked
1367	../AF_models/H1142/unrelaxed_model_3_multimer_v2_pred_68.pdb	0.6505382123513691	0.15991417	0.2580389750584696	0.55	89.7207	Unmasked
1368	../AF_models/H1142/unrelaxed_model_3_multimer_v2_pred_69.pdb	0.648335851967889	0.15789329	0.2559817985178149	0.548	90.1599	Unmasked
1369	../AF_models/H1142/unrelaxed_model_3_multimer_v2_pred_6.pdb	0.6565870368927018	0.16341862	0.2620523040383914	0.574	90.0971	Unmasked
1370	../AF_models/H1142/unrelaxed_model_3_multimer_v2_pred_70.pdb	0.6705768673087568	0.21164767	0.3034335130148214	0.548	90.6581	Unmasked
1371	../AF_models/H1142/unrelaxed_model_3_multimer_v2_pred_71.pdb	0.6436486684180154	0.14282198	0.2429873196859529	0.53	89.3156	Unmasked
1372	../AF_models/H1142/unrelaxed_model_3_multimer_v2_pred_72.pdb	0.6633909472451603	0.1892562	0.2840831543728907	0.573	90.4177	Unmasked
1373	../AF_models/H1142/unrelaxed_model_3_multimer_v2_pred_73.pdb	0.6528310295467886	0.16152027	0.2597824239040476	0.546	90.2006	Unmasked
1374	../AF_models/H1142/unrelaxed_model_3_multimer_v2_pred_74.pdb	0.6626210729548206	0.17383584	0.2715928896321629	0.53	90.674	Unmasked
1375	../AF_models/H1142/unrelaxed_model_3_multimer_v2_pred_75.pdb	0.6501652107142439	0.1674706	0.2640095254878805	0.555	89.8212	Unmasked
1376	../AF_models/H1142/unrelaxed_model_3_multimer_v2_pred_76.pdb	0.6918979152966506	0.25887144	0.3454767319545938	0.547	90.9393	Unmasked
1377	../AF_models/H1142/unrelaxed_model_3_multimer_v2_pred_77.pdb	0.6502660981028332	0.14827886	0.2486763094109109	0.556	90.2016	Unmasked
1378	../AF_models/H1142/unrelaxed_model_3_multimer_v2_pred_78.pdb	0.667736000176976	0.19777301	0.2917656076663156	0.592	90.0984	Unmasked
1379	../AF_models/H1142/unrelaxed_model_3_multimer_v2_pred_79.pdb	0.6436583683009813	0.14448786	0.2443219599150791	0.543	89.6688	Unmasked
1380	../AF_models/H1142/unrelaxed_model_3_multimer_v2_pred_7.pdb	0.6638577455511737	0.18664354	0.2820863817976127	0.519	90.2671	Unmasked
1381	../AF_models/H1142/unrelaxed_model_3_multimer_v2_pred_80.pdb	0.6488737608910873	0.16471508	0.2615468173408761	0.566	90.0026	Unmasked
1382	../AF_models/H1142/unrelaxed_model_3_multimer_v2_pred_81.pdb	0.6752976759944772	0.22011983	0.3111554023558779	0.583	90.2125	Unmasked
1383	../AF_models/H1142/unrelaxed_model_3_multimer_v2_pred_82.pdb	0.6621348233085393	0.18393844	0.2795777195902967	0.562	90.3922	Unmasked
1384	../AF_models/H1142/unrelaxed_model_3_multimer_v2_pred_83.pdb	0.639786063275121	0.16037965	0.2562609312219187	0.536	89.4934	Unmasked
1385	../AF_models/H1142/unrelaxed_model_3_multimer_v2_pred_84.pdb	0.6453637523063194	0.15478094	0.2528975018383695	0.495	89.2066	Unmasked
1386	../AF_models/H1142/unrelaxed_model_3_multimer_v2_pred_85.pdb	0.6621023577793389	0.18486795	0.2803148301908165	0.585	90.6683	Unmasked
1387	../AF_models/H1142/unrelaxed_model_3_multimer_v2_pred_86.pdb	0.6415611658844143	0.1493828	0.2478184730679351	0.537	89.955	Unmasked
1388	../AF_models/H1142/unrelaxed_model_3_multimer_v2_pred_87.pdb	0.6387888482595776	0.14134207	0.2408314285950918	0.53	89.5808	Unmasked
1389	../AF_models/H1142/unrelaxed_model_3_multimer_v2_pred_88.pdb	0.6492871833021201	0.16069716	0.2584151663814933	0.528	89.7485	Unmasked
1390	../AF_models/H1142/unrelaxed_model_3_multimer_v2_pred_89.pdb	0.6756192839990173	0.2284073	0.3178496916463	0.565	90.7215	Unmasked
1391	../AF_models/H1142/unrelaxed_model_3_multimer_v2_pred_8.pdb	0.6651038293688053	0.19511616	0.289113695713849	0.573	90.0177	Unmasked
1392	../AF_models/H1142/unrelaxed_model_3_multimer_v2_pred_90.pdb	0.6725238261051358	0.22183149	0.3119699537242926	0.545	90.3572	Unmasked
1393	../AF_models/H1142/unrelaxed_model_3_multimer_v2_pred_91.pdb	0.6689591684993761	0.2008487	0.2944707925926975	0.572	90.4686	Unmasked
1394	../AF_models/H1142/unrelaxed_model_3_multimer_v2_pred_92.pdb	0.6469842558620735	0.1698041	0.2652401281499538	0.532	89.6812	Unmasked
1395	../AF_models/H1142/unrelaxed_model_3_multimer_v2_pred_93.pdb	0.6531709549003472	0.17396706	0.2698078417216465	0.528	89.5555	Unmasked
1396	../AF_models/H1142/unrelaxed_model_3_multimer_v2_pred_94.pdb	0.6558359008340342	0.1653049	0.2634110995393655	0.521	89.8168	Unmasked
1397	../AF_models/H1142/unrelaxed_model_3_multimer_v2_pred_95.pdb	0.6538827919591222	0.16467124	0.2625135521814973	0.576	89.7762	Unmasked
1398	../AF_models/H1142/unrelaxed_model_3_multimer_v2_pred_96.pdb	0.6677577901621663	0.2070266	0.2991728387025992	0.554	90.5502	Unmasked
1399	../AF_models/H1142/unrelaxed_model_3_multimer_v2_pred_97.pdb	0.6500550810414601	0.15914768	0.2573291600528965	0.542	89.661	Unmasked
1400	../AF_models/H1142/unrelaxed_model_3_multimer_v2_pred_98.pdb	0.6526477645239679	0.16179281	0.2599638046900719	0.573	90.1813	Unmasked
1401	../AF_models/H1142/unrelaxed_model_3_multimer_v2_pred_99.pdb	0.6654013875003788	0.1992632	0.2924908376311488	0.551	90.0148	Unmasked
1402	../AF_models/H1142/unrelaxed_model_3_multimer_v2_pred_9.pdb	0.6646140180443989	0.20122322	0.293901383130059	0.537	89.5929	Unmasked
1403	../AF_models/H1142/unrelaxed_model_3_multimer_v3_pred_100.pdb	0.600521943748126	0.082063615	0.1857552810073156	0.019	84.6443	Unmasked
1404	../AF_models/H1142/unrelaxed_model_3_multimer_v3_pred_10.pdb	0.6028276183696855	0.08208598	0.1862343092459891	0.017	84.7376	Unmasked
1405	../AF_models/H1142/unrelaxed_model_3_multimer_v3_pred_11.pdb	0.6010342239516205	0.08213828	0.1859174668625439	0.019	84.8872	Unmasked
1406	../AF_models/H1142/unrelaxed_model_3_multimer_v3_pred_12.pdb	0.6009257883626516	0.08369038	0.1871374637047111	0.018	84.2959	Unmasked
1407	../AF_models/H1142/unrelaxed_model_3_multimer_v3_pred_13.pdb	0.6028712691205816	0.08958171	0.1922396242884413	0.014	84.9165	Unmasked
1408	../AF_models/H1142/unrelaxed_model_3_multimer_v3_pred_14.pdb	0.6015404892606038	0.084328935	0.187771245492349	0.018	84.5894	Unmasked
1409	../AF_models/H1142/unrelaxed_model_3_multimer_v3_pred_15.pdb	0.5975884743592652	0.081074476	0.1843772758655054	0.019	84.3681	Unmasked
1410	../AF_models/H1142/unrelaxed_model_3_multimer_v3_pred_16.pdb	0.6023715465486116	0.08669116	0.1898272400939478	0.017	84.5226	Unmasked
1411	../AF_models/H1142/unrelaxed_model_3_multimer_v3_pred_17.pdb	0.6049201346931283	0.09174086	0.1943767161666835	0.013	84.8712	Unmasked
1412	../AF_models/H1142/unrelaxed_model_3_multimer_v3_pred_18.pdb	0.6019696223051311	0.08490511	0.188318012700696	0.026	84.6617	Unmasked
1413	../AF_models/H1142/unrelaxed_model_3_multimer_v3_pred_19.pdb	0.6015551821598188	0.078452006	0.1830726412178829	0.02	85.0587	Unmasked
1414	../AF_models/H1142/unrelaxed_model_3_multimer_v3_pred_1.pdb	0.6038943870350475	0.07919301	0.1841332861480068	0.021	84.6419	Unmasked
1415	../AF_models/H1142/unrelaxed_model_3_multimer_v3_pred_20.pdb	0.6043122842712281	0.08124758	0.1858605232795691	0.018	85.0428	Unmasked
1416	../AF_models/H1142/unrelaxed_model_3_multimer_v3_pred_21.pdb	0.6011892777160259	0.081114456	0.185129420389244	0.019	84.8517	Unmasked
1417	../AF_models/H1142/unrelaxed_model_3_multimer_v3_pred_22.pdb	0.6031691742087312	0.08526334	0.1888445081739606	0.024	84.7114	Unmasked
1418	../AF_models/H1142/unrelaxed_model_3_multimer_v3_pred_23.pdb	0.6010202164521419	0.08189739	0.1857219575856249	0.022	84.2076	Unmasked
1419	../AF_models/H1142/unrelaxed_model_3_multimer_v3_pred_24.pdb	0.597035631767153	0.07814128	0.181920149968314	0.019	84.0555	Unmasked
1420	../AF_models/H1142/unrelaxed_model_3_multimer_v3_pred_25.pdb	0.6003191501953044	0.0814742	0.1852431899519331	0.016	84.5894	Unmasked
1421	../AF_models/H1142/unrelaxed_model_3_multimer_v3_pred_26.pdb	0.6017788212347508	0.07890622	0.183480742789278	0.025	84.679	Unmasked
1422	../AF_models/H1142/unrelaxed_model_3_multimer_v3_pred_27.pdb	0.5993967769382044	0.0799135	0.1838101529645451	0.022	84.7101	Unmasked
1423	../AF_models/H1142/unrelaxed_model_3_multimer_v3_pred_28.pdb	0.6021407591032324	0.08258423	0.1864955374941694	0.023	83.9197	Unmasked
1424	../AF_models/H1142/unrelaxed_model_3_multimer_v3_pred_29.pdb	0.6037248011064308	0.082977034	0.1871265875425294	0.034	84.7954	Unmasked
1425	../AF_models/H1142/unrelaxed_model_3_multimer_v3_pred_2.pdb	0.6007066885485803	0.081964046	0.1857125743201286	0.023	84.4719	Unmasked
1426	../AF_models/H1142/unrelaxed_model_3_multimer_v3_pred_30.pdb	0.6007611145459968	0.08380562	0.1871967194454542	0.018	84.6196	Unmasked
1427	../AF_models/H1142/unrelaxed_model_3_multimer_v3_pred_31.pdb	0.600152034370341	0.08027691	0.1842519320663289	0.03	84.5195	Unmasked
1428	../AF_models/H1142/unrelaxed_model_3_multimer_v3_pred_32.pdb	0.6015399754389352	0.083897926	0.1874263358184542	0.016	84.5882	Unmasked
1429	../AF_models/H1142/unrelaxed_model_3_multimer_v3_pred_33.pdb	0.5980399686144761	0.077523015	0.1816264060745034	0.018	84.2815	Unmasked
1430	../AF_models/H1142/unrelaxed_model_3_multimer_v3_pred_34.pdb	0.6002315430372005	0.082135245	0.1857545047706176	0.017	84.6562	Unmasked
1431	../AF_models/H1142/unrelaxed_model_3_multimer_v3_pred_35.pdb	0.6026978948723315	0.083114035	0.1870308073165225	0.02	85.1359	Unmasked
1432	../AF_models/H1142/unrelaxed_model_3_multimer_v3_pred_36.pdb	0.600519151873865	0.079282865	0.1835301223173694	0.021	84.7173	Unmasked
1433	../AF_models/H1142/unrelaxed_model_3_multimer_v3_pred_37.pdb	0.5993547285452434	0.07616274	0.1808011381795992	0.023	84.6196	Unmasked
1434	../AF_models/H1142/unrelaxed_model_3_multimer_v3_pred_38.pdb	0.6010326793195815	0.081120625	0.1851030359745425	0.019	85.2365	Unmasked
1435	../AF_models/H1142/unrelaxed_model_3_multimer_v3_pred_39.pdb	0.5992314691351136	0.08265743	0.185972235103573	0.023	84.8108	Unmasked
1436	../AF_models/H1142/unrelaxed_model_3_multimer_v3_pred_3.pdb	0.6023166346423646	0.08372362	0.187442222592688	0.022	84.6116	Unmasked
1437	../AF_models/H1142/unrelaxed_model_3_multimer_v3_pred_40.pdb	0.5993984203494827	0.07764484	0.181995555976177	0.018	84.467	Unmasked
1438	../AF_models/H1142/unrelaxed_model_3_multimer_v3_pred_41.pdb	0.6029430174709642	0.085846364	0.1892656950927036	0.035	85.0744	Unmasked
1439	../AF_models/H1142/unrelaxed_model_3_multimer_v3_pred_42.pdb	0.6025151374874119	0.0809427	0.1852571857559204	0.017	84.7411	Unmasked
1440	../AF_models/H1142/unrelaxed_model_3_multimer_v3_pred_43.pdb	0.6008097804609054	0.076803744	0.1816049511635922	0.022	84.3314	Unmasked
1441	../AF_models/H1142/unrelaxed_model_3_multimer_v3_pred_44.pdb	0.6004722915330877	0.08183056	0.1855589072354505	0.03	84.7101	Unmasked
1442	../AF_models/H1142/unrelaxed_model_3_multimer_v3_pred_45.pdb	0.6026549204602349	0.083806686	0.1875763329747221	0.019	85.0786	Unmasked
1443	../AF_models/H1142/unrelaxed_model_3_multimer_v3_pred_46.pdb	0.6027215265787781	0.08404958	0.187783971300863	0.019	84.954	Unmasked
1444	../AF_models/H1142/unrelaxed_model_3_multimer_v3_pred_47.pdb	0.6000068944300689	0.081077114	0.1848630698840911	0.018	84.6289	Unmasked
1445	../AF_models/H1142/unrelaxed_model_3_multimer_v3_pred_48.pdb	0.6023201948174907	0.085212246	0.1886338354303255	0.017	84.7693	Unmasked
1446	../AF_models/H1142/unrelaxed_model_3_multimer_v3_pred_49.pdb	0.6022000896976158	0.08617017	0.1893761513242277	0.017	84.4728	Unmasked
1447	../AF_models/H1142/unrelaxed_model_3_multimer_v3_pred_4.pdb	0.5996143760507493	0.07983357	0.1837897289241391	0.022	84.3255	Unmasked
1448	../AF_models/H1142/unrelaxed_model_3_multimer_v3_pred_50.pdb	0.5972012739230999	0.07501341	0.1794509800444008	0.017	84.3068	Unmasked
1449	../AF_models/H1142/unrelaxed_model_3_multimer_v3_pred_51.pdb	0.601088638375945	0.08180176	0.1856591334483518	0.027	84.7247	Unmasked
1450	../AF_models/H1142/unrelaxed_model_3_multimer_v3_pred_52.pdb	0.6032434397388419	0.08138901	0.1857598959098045	0.02	84.5926	Unmasked
1451	../AF_models/H1142/unrelaxed_model_3_multimer_v3_pred_53.pdb	0.6014764075361838	0.0835813	0.1871603203790019	0.015	84.8819	Unmasked
1452	../AF_models/H1142/unrelaxed_model_3_multimer_v3_pred_54.pdb	0.6002446186773192	0.07875402	0.1830521419094445	0.017	84.7702	Unmasked
1453	../AF_models/H1142/unrelaxed_model_3_multimer_v3_pred_55.pdb	0.5982289815777203	0.07678171	0.1810711662934951	0.021	84.163	Unmasked
1454	../AF_models/H1142/unrelaxed_model_3_multimer_v3_pred_56.pdb	0.6016217307886514	0.0798641	0.1842156258551485	0.018	85.0132	Unmasked
1455	../AF_models/H1142/unrelaxed_model_3_multimer_v3_pred_57.pdb	0.598154941744376	0.07713652	0.1813402016057111	0.022	84.1697	Unmasked
1456	../AF_models/H1142/unrelaxed_model_3_multimer_v3_pred_58.pdb	0.6009939649970232	0.07961809	0.183893264120239	0.018	84.8625	Unmasked
1457	../AF_models/H1142/unrelaxed_model_3_multimer_v3_pred_59.pdb	0.6011462010033783	0.082081415	0.1858943720080029	0.025	84.5557	Unmasked
1458	../AF_models/H1142/unrelaxed_model_3_multimer_v3_pred_5.pdb	0.6040503789821442	0.08411819	0.1881046257384454	0.028	84.6407	Unmasked
1459	../AF_models/H1142/unrelaxed_model_3_multimer_v3_pred_60.pdb	0.6022097194442085	0.08202636	0.1860630338241444	0.017	84.6912	Unmasked
1460	../AF_models/H1142/unrelaxed_model_3_multimer_v3_pred_61.pdb	0.6036294101850663	0.07959515	0.1844020008877213	0.018	84.6627	Unmasked
1461	../AF_models/H1142/unrelaxed_model_3_multimer_v3_pred_62.pdb	0.5991697042084523	0.08441958	0.1873696034927525	0.025	84.2373	Unmasked
1462	../AF_models/H1142/unrelaxed_model_3_multimer_v3_pred_63.pdb	0.6015800230611421	0.078059025	0.1827632246992798	0.018	84.9102	Unmasked
1463	../AF_models/H1142/unrelaxed_model_3_multimer_v3_pred_64.pdb	0.6017880674267427	0.07789324	0.1826722072773102	0.023	84.6074	Unmasked
1464	../AF_models/H1142/unrelaxed_model_3_multimer_v3_pred_65.pdb	0.6020341523526715	0.08577034	0.1890231014895162	0.014	85.1131	Unmasked
1465	../AF_models/H1142/unrelaxed_model_3_multimer_v3_pred_66.pdb	0.5984181766185537	0.07760057	0.1817640901500657	0.021	84.1047	Unmasked
1466	../AF_models/H1142/unrelaxed_model_3_multimer_v3_pred_67.pdb	0.6021579965474926	0.083344236	0.1871069881225173	0.016	84.5597	Unmasked
1467	../AF_models/H1142/unrelaxed_model_3_multimer_v3_pred_68.pdb	0.6015943153145109	0.078549944	0.1831588181543786	0.019	85.0606	Unmasked
1468	../AF_models/H1142/unrelaxed_model_3_multimer_v3_pred_69.pdb	0.5987758395929573	0.077966645	0.1821284842065858	0.018	85.0446	Unmasked
1469	../AF_models/H1142/unrelaxed_model_3_multimer_v3_pred_6.pdb	0.6029530596404736	0.08540699	0.188916203015436	0.019	85.0224	Unmasked
1470	../AF_models/H1142/unrelaxed_model_3_multimer_v3_pred_70.pdb	0.6036084289206777	0.079402015	0.1842432974746568	0.016	84.9272	Unmasked
1471	../AF_models/H1142/unrelaxed_model_3_multimer_v3_pred_71.pdb	0.6024593789633179	0.086203344	0.1894545511256866	0.017	84.444	Unmasked
1472	../AF_models/H1142/unrelaxed_model_3_multimer_v3_pred_72.pdb	0.6014974844235139	0.08348286	0.1870857860997906	0.024	84.1756	Unmasked
1473	../AF_models/H1142/unrelaxed_model_3_multimer_v3_pred_73.pdb	0.6018991046425104	0.08180838	0.1858265255545854	0.02	84.6876	Unmasked
1474	../AF_models/H1142/unrelaxed_model_3_multimer_v3_pred_74.pdb	0.6040061523249864	0.087916404	0.1911343536720895	0.024	84.5416	Unmasked
1475	../AF_models/H1142/unrelaxed_model_3_multimer_v3_pred_75.pdb	0.6010242745922973	0.08074455	0.1848004946241174	0.02	84.7729	Unmasked
1476	../AF_models/H1142/unrelaxed_model_3_multimer_v3_pred_76.pdb	0.5995301611291083	0.080642655	0.1844201566192848	0.024	84.4442	Unmasked
1477	../AF_models/H1142/unrelaxed_model_3_multimer_v3_pred_77.pdb	0.6005346000193255	0.08317373	0.1866459035873154	0.02	84.2373	Unmasked
1478	../AF_models/H1142/unrelaxed_model_3_multimer_v3_pred_78.pdb	0.6048751455753301	0.08289263	0.1872891303342432	0.026	84.9961	Unmasked
1479	../AF_models/H1142/unrelaxed_model_3_multimer_v3_pred_79.pdb	0.5995906017097006	0.08142418	0.1850574616963102	0.018	84.7208	Unmasked
1480	../AF_models/H1142/unrelaxed_model_3_multimer_v3_pred_7.pdb	0.603189775837052	0.083056115	0.1870828468586183	0.016	84.5785	Unmasked
1481	../AF_models/H1142/unrelaxed_model_3_multimer_v3_pred_80.pdb	0.6021191415871737	0.086127505	0.1893258320825409	0.016	84.7815	Unmasked
1482	../AF_models/H1142/unrelaxed_model_3_multimer_v3_pred_81.pdb	0.599041173083122	0.08107537	0.184668530866014	0.019	83.9054	Unmasked
1483	../AF_models/H1142/unrelaxed_model_3_multimer_v3_pred_82.pdb	0.6012342418410986	0.07597441	0.1810263781781715	0.019	84.9201	Unmasked
1484	../AF_models/H1142/unrelaxed_model_3_multimer_v3_pred_83.pdb	0.5994716831323608	0.08006685	0.1839478184437176	0.024	84.7104	Unmasked
1485	../AF_models/H1142/unrelaxed_model_3_multimer_v3_pred_84.pdb	0.5994139809407375	0.08036226	0.1841726044614629	0.031	84.1109	Unmasked
1486	../AF_models/H1142/unrelaxed_model_3_multimer_v3_pred_85.pdb	0.601279811352684	0.07999234	0.1842498334825424	0.02	84.5748	Unmasked
1487	../AF_models/H1142/unrelaxed_model_3_multimer_v3_pred_86.pdb	0.6023817367098409	0.08280197	0.1867179216293827	0.017	84.786	Unmasked
1488	../AF_models/H1142/unrelaxed_model_3_multimer_v3_pred_87.pdb	0.5995303339417825	0.0796932	0.1836606253515889	0.016	84.8233	Unmasked
1489	../AF_models/H1142/unrelaxed_model_3_multimer_v3_pred_88.pdb	0.6037332177718211	0.0862453	0.1897428822628603	0.025	84.6651	Unmasked
1490	../AF_models/H1142/unrelaxed_model_3_multimer_v3_pred_89.pdb	0.600569687347718	0.07935308	0.1835964008293763	0.019	84.3395	Unmasked
1491	../AF_models/H1142/unrelaxed_model_3_multimer_v3_pred_8.pdb	0.6002669690449388	0.078528166	0.1828759264627963	0.022	84.5598	Unmasked
1492	../AF_models/H1142/unrelaxed_model_3_multimer_v3_pred_90.pdb	0.6014778650264899	0.08211666	0.1859889037700685	0.026	84.274	Unmasked
1493	../AF_models/H1142/unrelaxed_model_3_multimer_v3_pred_91.pdb	0.603138388581477	0.08285661	0.1869129660501882	0.02	84.5547	Unmasked
1494	../AF_models/H1142/unrelaxed_model_3_multimer_v3_pred_92.pdb	0.6025239343041839	0.07971804	0.1842792176126373	0.019	84.7985	Unmasked
1495	../AF_models/H1142/unrelaxed_model_3_multimer_v3_pred_93.pdb	0.599802443552493	0.07759045	0.182032849226093	0.025	84.6421	Unmasked
1496	../AF_models/H1142/unrelaxed_model_3_multimer_v3_pred_94.pdb	0.6008406716845729	0.07974404	0.1839633671097417	0.025	84.4015	Unmasked
1497	../AF_models/H1142/unrelaxed_model_3_multimer_v3_pred_95.pdb	0.6028756239849404	0.079942554	0.1845291681853548	0.023	85.2363	Unmasked
1498	../AF_models/H1142/unrelaxed_model_3_multimer_v3_pred_96.pdb	0.6057884503808018	0.086031705	0.1899830541890143	0.023	85.027	Unmasked
1499	../AF_models/H1142/unrelaxed_model_3_multimer_v3_pred_97.pdb	0.601857135232145	0.07855108	0.183212288128506	0.022	85.0449	Unmasked
1500	../AF_models/H1142/unrelaxed_model_3_multimer_v3_pred_98.pdb	0.6012785923883142	0.08480695	0.188101277597841	0.02	84.1965	Unmasked
1501	../AF_models/H1142/unrelaxed_model_3_multimer_v3_pred_99.pdb	0.6013609377510107	0.08395395	0.1874353450132758	0.023	84.6363	Unmasked
1502	../AF_models/H1142/unrelaxed_model_3_multimer_v3_pred_9.pdb	0.6002550042606214	0.08481431	0.1879024489112063	0.017	84.1532	Unmasked
1503	../AF_models/H1142/unrelaxed_model_4_multimer_pred_100.pdb	0.6118664326941496	0.12966159	0.2261025584275628	0.02	90.0889	Unmasked
1504	../AF_models/H1142/unrelaxed_model_4_multimer_pred_10.pdb	0.6123589125288087	0.12943357	0.226018640339624	0.02	90.1056	Unmasked
1505	../AF_models/H1142/unrelaxed_model_4_multimer_pred_11.pdb	0.6138881825012855	0.1291096	0.226065321417707	0.019	90.0413	Unmasked
1506	../AF_models/H1142/unrelaxed_model_4_multimer_pred_12.pdb	0.6143624584204056	0.13851714	0.2336862047578116	0.019	90.0644	Unmasked
1507	../AF_models/H1142/unrelaxed_model_4_multimer_pred_13.pdb	0.6114421334231307	0.12506628	0.2223414509766183	0.019	90.2686	Unmasked
1508	../AF_models/H1142/unrelaxed_model_4_multimer_pred_14.pdb	0.6103245257640098	0.1226925	0.2202189075808567	0.03	90.1829	Unmasked
1509	../AF_models/H1142/unrelaxed_model_4_multimer_pred_15.pdb	0.6149487084282284	0.13377139	0.2300068534639049	0.02	90.3048	Unmasked
1510	../AF_models/H1142/unrelaxed_model_4_multimer_pred_16.pdb	0.6109143815951844	0.13080865	0.2268297974768738	0.019	89.9227	Unmasked
1511	../AF_models/H1142/unrelaxed_model_4_multimer_pred_17.pdb	0.6113308029615286	0.12899235	0.2254600397198081	0.019	90.1385	Unmasked
1512	../AF_models/H1142/unrelaxed_model_4_multimer_pred_18.pdb	0.6103154521592422	0.12004386	0.2180981775404605	0.019	90.1987	Unmasked
1513	../AF_models/H1142/unrelaxed_model_4_multimer_pred_19.pdb	0.6133983685573667	0.12655866	0.2239266028801745	0.019	90.1387	Unmasked
1514	../AF_models/H1142/unrelaxed_model_4_multimer_pred_1.pdb	0.6081740415831405	0.117654815	0.2157586605695883	0.03	90.2237	Unmasked
1515	../AF_models/H1142/unrelaxed_model_4_multimer_pred_20.pdb	0.6132485838457064	0.1292206	0.2260262006863776	0.021	90.1754	Unmasked
1516	../AF_models/H1142/unrelaxed_model_4_multimer_pred_21.pdb	0.614649772282787	0.13570815	0.231496477054824	0.02	90.1737	Unmasked
1517	../AF_models/H1142/unrelaxed_model_4_multimer_pred_22.pdb	0.6090349231051129	0.12328337	0.2204336816844686	0.02	89.9968	Unmasked
1518	../AF_models/H1142/unrelaxed_model_4_multimer_pred_23.pdb	0.6127445008804885	0.13049147	0.2269420724401968	0.02	90.1714	Unmasked
1519	../AF_models/H1142/unrelaxed_model_4_multimer_pred_24.pdb	0.6098279666183812	0.12431979	0.2214214267587348	0.019	90.0231	Unmasked
1520	../AF_models/H1142/unrelaxed_model_4_multimer_pred_25.pdb	0.6084263469494253	0.12331571	0.2203378348691636	0.019	89.9714	Unmasked
1521	../AF_models/H1142/unrelaxed_model_4_multimer_pred_26.pdb	0.6100243997801715	0.13337697	0.2287064566657816	0.021	90.1141	Unmasked
1522	../AF_models/H1142/unrelaxed_model_4_multimer_pred_27.pdb	0.6140513621544597	0.13051634	0.227223340725417	0.02	90.2279	Unmasked
1523	../AF_models/H1142/unrelaxed_model_4_multimer_pred_28.pdb	0.6148358130226299	0.1350486	0.2310060410453829	0.019	90.0663	Unmasked
1524	../AF_models/H1142/unrelaxed_model_4_multimer_pred_29.pdb	0.6117907318322319	0.1286858	0.2253067881434849	0.018	90.0175	Unmasked
1525	../AF_models/H1142/unrelaxed_model_4_multimer_pred_2.pdb	0.6115692333928439	0.121332645	0.2193799630115765	0.02	90.1974	Unmasked
1526	../AF_models/H1142/unrelaxed_model_4_multimer_pred_30.pdb	0.6084207205372042	0.12161845	0.218978903857807	0.019	89.9919	Unmasked
1527	../AF_models/H1142/unrelaxed_model_4_multimer_pred_31.pdb	0.610171685648691	0.12782198	0.2242919226552508	0.02	90.1439	Unmasked
1528	../AF_models/H1142/unrelaxed_model_4_multimer_pred_32.pdb	0.611052540244816	0.13201594	0.2278232628707405	0.019	90.1041	Unmasked
1529	../AF_models/H1142/unrelaxed_model_4_multimer_pred_33.pdb	0.6037195589036888	0.10858052	0.2076083295721043	0.023	90.0522	Unmasked
1530	../AF_models/H1142/unrelaxed_model_4_multimer_pred_34.pdb	0.6127280332293568	0.13486601	0.2304384179442417	0.019	90.0371	Unmasked
1531	../AF_models/H1142/unrelaxed_model_4_multimer_pred_35.pdb	0.6128256466997091	0.12751059	0.2245736032130802	0.019	90.2476	Unmasked
1532	../AF_models/H1142/unrelaxed_model_4_multimer_pred_36.pdb	0.6177484672499594	0.14090142	0.2362708266821085	0.019	89.895	Unmasked
1533	../AF_models/H1142/unrelaxed_model_4_multimer_pred_37.pdb	0.6187582601982491	0.14620069	0.240712201394203	0.02	90.0981	Unmasked
1534	../AF_models/H1142/unrelaxed_model_4_multimer_pred_38.pdb	0.6117128938560821	0.12677102	0.2237593930984564	0.019	90.1085	Unmasked
1535	../AF_models/H1142/unrelaxed_model_4_multimer_pred_39.pdb	0.6153053258091931	0.13503218	0.231086806738987	0.019	90.1124	Unmasked
1536	../AF_models/H1142/unrelaxed_model_4_multimer_pred_3.pdb	0.6134546581446745	0.13149509	0.2278870023000164	0.018	90.1788	Unmasked
1537	../AF_models/H1142/unrelaxed_model_4_multimer_pred_40.pdb	0.6124757959274537	0.124674745	0.2222349551087238	0.019	90.2937	Unmasked
1538	../AF_models/H1142/unrelaxed_model_4_multimer_pred_41.pdb	0.612749412960243	0.12391242	0.2216798157108688	0.019	90.2288	Unmasked
1539	../AF_models/H1142/unrelaxed_model_4_multimer_pred_42.pdb	0.6207322395665258	0.14873193	0.2431319935485285	0.019	90.2043	Unmasked
1540	../AF_models/H1142/unrelaxed_model_4_multimer_pred_43.pdb	0.618052166549429	0.14482088	0.2394671404059856	0.019	90.0293	Unmasked
1541	../AF_models/H1142/unrelaxed_model_4_multimer_pred_44.pdb	0.6107779898281963	0.1252556	0.2223600776600057	0.021	90.0498	Unmasked
1542	../AF_models/H1142/unrelaxed_model_4_multimer_pred_45.pdb	0.6136373035239638	0.1259366	0.2234767387733352	0.019	90.2337	Unmasked
1543	../AF_models/H1142/unrelaxed_model_4_multimer_pred_46.pdb	0.6133446914399217	0.12815976	0.2251967474310507	0.019	89.9726	Unmasked
1544	../AF_models/H1142/unrelaxed_model_4_multimer_pred_47.pdb	0.6112137848727048	0.12253165	0.2202680789349901	0.019	90.08	Unmasked
1545	../AF_models/H1142/unrelaxed_model_4_multimer_pred_48.pdb	0.6084803344576286	0.12394874	0.2208550572746739	0.02	90.1233	Unmasked
1546	../AF_models/H1142/unrelaxed_model_4_multimer_pred_49.pdb	0.6141915623275889	0.1310079	0.227644628364413	0.021	90.3395	Unmasked
1547	../AF_models/H1142/unrelaxed_model_4_multimer_pred_4.pdb	0.6127327817613522	0.13209629	0.2282235888229735	0.021	90.1988	Unmasked
1548	../AF_models/H1142/unrelaxed_model_4_multimer_pred_50.pdb	0.6114499460332359	0.13192502	0.2278300025199406	0.021	89.9267	Unmasked
1549	../AF_models/H1142/unrelaxed_model_4_multimer_pred_51.pdb	0.6071185376910624	0.11521639	0.2135968189769637	0.019	90.131	Unmasked
1550	../AF_models/H1142/unrelaxed_model_4_multimer_pred_52.pdb	0.6151098357363121	0.14302796	0.2374443361505583	0.018	90.1015	Unmasked
1551	../AF_models/H1142/unrelaxed_model_4_multimer_pred_53.pdb	0.6110139022853409	0.129161	0.2255315806584842	0.019	89.9882	Unmasked
1552	../AF_models/H1142/unrelaxed_model_4_multimer_pred_54.pdb	0.6147102600468113	0.13692294	0.2324804044988337	0.019	89.8033	Unmasked
1553	../AF_models/H1142/unrelaxed_model_4_multimer_pred_55.pdb	0.6107427075715735	0.12383218	0.2212142863911763	0.02	90.2238	Unmasked
1554	../AF_models/H1142/unrelaxed_model_4_multimer_pred_56.pdb	0.6121571436133262	0.13140598	0.2275562122385954	0.02	90.1411	Unmasked
1555	../AF_models/H1142/unrelaxed_model_4_multimer_pred_57.pdb	0.6196726745497658	0.14525819	0.2401410855080977	0.019	90.0709	Unmasked
1556	../AF_models/H1142/unrelaxed_model_4_multimer_pred_58.pdb	0.6106407850890666	0.13431565	0.2295806807261568	0.021	90.0581	Unmasked
1557	../AF_models/H1142/unrelaxed_model_4_multimer_pred_59.pdb	0.6101234141743901	0.12382777	0.2210868991167689	0.019	89.9048	Unmasked
1558	../AF_models/H1142/unrelaxed_model_4_multimer_pred_5.pdb	0.6155824845946354	0.13347119	0.2298934496624573	0.019	90.2095	Unmasked
1559	../AF_models/H1142/unrelaxed_model_4_multimer_pred_60.pdb	0.6090717496931749	0.11653685	0.215043828536276	0.017	90.175	Unmasked
1560	../AF_models/H1142/unrelaxed_model_4_multimer_pred_61.pdb	0.6132400189846179	0.13383307	0.2297144563001279	0.019	90.0908	Unmasked
1561	../AF_models/H1142/unrelaxed_model_4_multimer_pred_62.pdb	0.6128445388814182	0.1268498	0.2240487480549091	0.019	90.3163	Unmasked
1562	../AF_models/H1142/unrelaxed_model_4_multimer_pred_63.pdb	0.6118484607557653	0.12853399	0.2251968835039973	0.019	90.0156	Unmasked
1563	../AF_models/H1142/unrelaxed_model_4_multimer_pred_64.pdb	0.6150844181128134	0.14113048	0.2359212653745768	0.019	90.0717	Unmasked
1564	../AF_models/H1142/unrelaxed_model_4_multimer_pred_65.pdb	0.6172605255274404	0.13945349	0.2350148935919688	0.019	90.0721	Unmasked
1565	../AF_models/H1142/unrelaxed_model_4_multimer_pred_66.pdb	0.6167849374043358	0.13921687	0.2347304835364702	0.02	90.0659	Unmasked
1566	../AF_models/H1142/unrelaxed_model_4_multimer_pred_67.pdb	0.6114277508609953	0.12221928	0.220060973698963	0.02	90.1677	Unmasked
1567	../AF_models/H1142/unrelaxed_model_4_multimer_pred_68.pdb	0.6102967554103416	0.12048791	0.2184496818735417	0.031	90.5111	Unmasked
1568	../AF_models/H1142/unrelaxed_model_4_multimer_pred_69.pdb	0.6115277902790384	0.13198593	0.2278943041266695	0.018	90.1207	Unmasked
1569	../AF_models/H1142/unrelaxed_model_4_multimer_pred_6.pdb	0.6083227929830105	0.122080676	0.2193290996026903	0.031	90.1608	Unmasked
1570	../AF_models/H1142/unrelaxed_model_4_multimer_pred_70.pdb	0.6123616739673405	0.123788	0.2215027341159778	0.019	89.9838	Unmasked
1571	../AF_models/H1142/unrelaxed_model_4_multimer_pred_71.pdb	0.6124805728446583	0.1304749	0.2268760307600327	0.02	89.9981	Unmasked
1572	../AF_models/H1142/unrelaxed_model_4_multimer_pred_72.pdb	0.6160611162477065	0.13482809	0.231074695783721	0.018	90.1223	Unmasked
1573	../AF_models/H1142/unrelaxed_model_4_multimer_pred_73.pdb	0.6125214256448834	0.12831905	0.2251595290025729	0.02	90.1906	Unmasked
1574	../AF_models/H1142/unrelaxed_model_4_multimer_pred_74.pdb	0.6135591959742135	0.13629462	0.2317475337939943	0.018	90.2841	Unmasked
1575	../AF_models/H1142/unrelaxed_model_4_multimer_pred_75.pdb	0.6127073926089484	0.1270037	0.2241444381546632	0.021	90.118	Unmasked
1576	../AF_models/H1142/unrelaxed_model_4_multimer_pred_76.pdb	0.6107876013992373	0.12761852	0.2242523374414075	0.019	90.0821	Unmasked
1577	../AF_models/H1142/unrelaxed_model_4_multimer_pred_77.pdb	0.6130168634459252	0.12988964	0.2265150824746464	0.019	90.0677	Unmasked
1578	../AF_models/H1142/unrelaxed_model_4_multimer_pred_78.pdb	0.608203580472751	0.12454759	0.2212787907310095	0.02	89.9616	Unmasked
1579	../AF_models/H1142/unrelaxed_model_4_multimer_pred_79.pdb	0.6115919928767825	0.13533562	0.2305868979497461	0.019	89.9907	Unmasked
1580	../AF_models/H1142/unrelaxed_model_4_multimer_pred_7.pdb	0.611502063424238	0.12250313	0.2203029179872768	0.019	90.2255	Unmasked
1581	../AF_models/H1142/unrelaxed_model_4_multimer_pred_80.pdb	0.6129384917763134	0.124138534	0.2218985256105117	0.019	90.1597	Unmasked
1582	../AF_models/H1142/unrelaxed_model_4_multimer_pred_81.pdb	0.615407845497604	0.1420866	0.2367508453370085	0.019	90.1111	Unmasked
1583	../AF_models/H1142/unrelaxed_model_4_multimer_pred_82.pdb	0.6138746576577182	0.13606411	0.2316262212806891	0.018	90.2621	Unmasked
1584	../AF_models/H1142/unrelaxed_model_4_multimer_pred_83.pdb	0.6161806117082573	0.14136356	0.2363269712643809	0.019	90.1642	Unmasked
1585	../AF_models/H1142/unrelaxed_model_4_multimer_pred_84.pdb	0.6154921113494386	0.13711275	0.2327886235523889	0.019	90.0416	Unmasked
1586	../AF_models/H1142/unrelaxed_model_4_multimer_pred_85.pdb	0.6108309661186943	0.12643957	0.223317850328231	0.019	90.0418	Unmasked
1587	../AF_models/H1142/unrelaxed_model_4_multimer_pred_86.pdb	0.6180726454900913	0.13909182	0.2348879847178303	0.019	90.0465	Unmasked
1588	../AF_models/H1142/unrelaxed_model_4_multimer_pred_87.pdb	0.6099147531712558	0.12869745	0.2249409145777326	0.02	89.988	Unmasked
1589	../AF_models/H1142/unrelaxed_model_4_multimer_pred_88.pdb	0.6140274120806245	0.13630372	0.231848460702868	0.019	90.212	Unmasked
1590	../AF_models/H1142/unrelaxed_model_4_multimer_pred_89.pdb	0.6160723129029301	0.14116682	0.2361479194783216	0.019	90.2554	Unmasked
1591	../AF_models/H1142/unrelaxed_model_4_multimer_pred_8.pdb	0.6100080299528011	0.1300536	0.2260444817573144	0.022	90.1457	Unmasked
1592	../AF_models/H1142/unrelaxed_model_4_multimer_pred_90.pdb	0.6113548969797221	0.13566726	0.2308047909651583	0.019	90.0197	Unmasked
1593	../AF_models/H1142/unrelaxed_model_4_multimer_pred_91.pdb	0.6155738298542086	0.13825983	0.2337226284433759	0.02	89.9947	Unmasked
1594	../AF_models/H1142/unrelaxed_model_4_multimer_pred_92.pdb	0.6118936368036925	0.12749721	0.2243764962396752	0.021	90.1356	Unmasked
1595	../AF_models/H1142/unrelaxed_model_4_multimer_pred_93.pdb	0.6124438975441779	0.13748378	0.2324758000013893	0.019	89.8825	Unmasked
1596	../AF_models/H1142/unrelaxed_model_4_multimer_pred_94.pdb	0.6090191154637706	0.11853494	0.216631773093517	0.03	90.1682	Unmasked
1597	../AF_models/H1142/unrelaxed_model_4_multimer_pred_95.pdb	0.61125287615814	0.12583908	0.2229218427410884	0.02	90.0082	Unmasked
1598	../AF_models/H1142/unrelaxed_model_4_multimer_pred_96.pdb	0.6129204299800625	0.1320223	0.2282019310544537	0.02	90.1157	Unmasked
1599	../AF_models/H1142/unrelaxed_model_4_multimer_pred_97.pdb	0.6150829970702324	0.13298629	0.2294056332084495	0.019	90.0811	Unmasked
1600	../AF_models/H1142/unrelaxed_model_4_multimer_pred_98.pdb	0.6120968015328447	0.1336556	0.2293438345459183	0.022	90.1684	Unmasked
1601	../AF_models/H1142/unrelaxed_model_4_multimer_pred_99.pdb	0.6114785793659685	0.13370557	0.2292601729082584	0.018	90.0549	Unmasked
1602	../AF_models/H1142/unrelaxed_model_4_multimer_pred_9.pdb	0.6107997579340159	0.12929761	0.2255980428648793	0.021	90.1848	Unmasked
1603	../AF_models/H1142/unrelaxed_model_4_multimer_v2_pred_0.pdb	0.6755001045332638	0.23691559	0.3246324916097778	0.623	91.1268	Unmasked
1604	../AF_models/H1142/unrelaxed_model_4_multimer_v2_pred_100.pdb	0.69005568628425	0.26206762	0.3476652300455463	0.621	91.4953	Unmasked
1605	../AF_models/H1142/unrelaxed_model_4_multimer_v2_pred_101.pdb	0.626739381104682	0.105220556	0.2095243212282606	0.011	88.1827	Unmasked
1606	../AF_models/H1142/unrelaxed_model_4_multimer_v2_pred_102.pdb	0.6287050274065181	0.108769104	0.2127562885890612	0.011	88.075	Unmasked
1607	../AF_models/H1142/unrelaxed_model_4_multimer_v2_pred_103.pdb	0.630760378537703	0.10965218	0.213873816907034	0.011	87.9571	Unmasked
1608	../AF_models/H1142/unrelaxed_model_4_multimer_v2_pred_104.pdb	0.6220374190812734	0.15201646	0.2460206525326853	0.587	88.1237	Unmasked
1609	../AF_models/H1142/unrelaxed_model_4_multimer_v2_pred_105.pdb	0.6252293316762461	0.11636155	0.2181351071246626	0.016	88.206	Unmasked
1610	../AF_models/H1142/unrelaxed_model_4_multimer_v2_pred_106.pdb	0.6267416947354072	0.115817495	0.218002334699416	0.014	88.1175	Unmasked
1611	../AF_models/H1142/unrelaxed_model_4_multimer_v2_pred_107.pdb	0.6283099416473048	0.10942833	0.2132046533341912	0.011	88.1462	Unmasked
1612	../AF_models/H1142/unrelaxed_model_4_multimer_v2_pred_108.pdb	0.625247851640261	0.115045704	0.2170861334860874	0.015	88.4054	Unmasked
1613	../AF_models/H1142/unrelaxed_model_4_multimer_v2_pred_109.pdb	0.6280791208138771	0.11065417	0.2141391584275306	0.011	88.2093	Unmasked
1614	../AF_models/H1142/unrelaxed_model_4_multimer_v2_pred_10.pdb	0.6826930919771343	0.23793766	0.3268887456155807	0.623	91.6069	Unmasked
1615	../AF_models/H1142/unrelaxed_model_4_multimer_v2_pred_110.pdb	0.6187390087783152	0.11511312	0.2158382951962911	0.037	88.3241	Unmasked
1616	../AF_models/H1142/unrelaxed_model_4_multimer_v2_pred_111.pdb	0.6233065003290517	0.16039187	0.252974793794448	0.593	88.1725	Unmasked
1617	../AF_models/H1142/unrelaxed_model_4_multimer_v2_pred_112.pdb	0.6216367909704241	0.14545715	0.2406930770356375	0.593	88.1427	Unmasked
1618	../AF_models/H1142/unrelaxed_model_4_multimer_v2_pred_113.pdb	0.6269013308860079	0.16523898	0.2575714473600629	0.606	88.4451	Unmasked
1619	../AF_models/H1142/unrelaxed_model_4_multimer_v2_pred_114.pdb	0.6261643209778518	0.16308935	0.2557043440883011	0.601	88.2168	Unmasked
1620	../AF_models/H1142/unrelaxed_model_4_multimer_v2_pred_115.pdb	0.6308719058706982	0.12657455	0.2274340180531069	0.015	88.1395	Unmasked
1621	../AF_models/H1142/unrelaxed_model_4_multimer_v2_pred_116.pdb	0.6245159486971471	0.14937687	0.2444046851007575	0.593	88.2286	Unmasked
1622	../AF_models/H1142/unrelaxed_model_4_multimer_v2_pred_117.pdb	0.6270175672650687	0.10227072	0.2072200913643907	0.011	88.2613	Unmasked
1623	../AF_models/H1142/unrelaxed_model_4_multimer_v2_pred_118.pdb	0.6209042225423103	0.14864549	0.243097236834817	0.598	87.9961	Unmasked
1624	../AF_models/H1142/unrelaxed_model_4_multimer_v2_pred_119.pdb	0.6271859056830709	0.103599966	0.2083171535944999	0.011	88.2577	Unmasked
1625	../AF_models/H1142/unrelaxed_model_4_multimer_v2_pred_11.pdb	0.6552986316730823	0.19500314	0.2870622359285801	0.616	90.6896	Unmasked
1626	../AF_models/H1142/unrelaxed_model_4_multimer_v2_pred_120.pdb	0.6222488817925762	0.1570743	0.2501092183064523	0.578	88.2255	Unmasked
1627	../AF_models/H1142/unrelaxed_model_4_multimer_v2_pred_121.pdb	0.628730430622698	0.108699776	0.2127059071103337	0.011	88.1727	Unmasked
1628	../AF_models/H1142/unrelaxed_model_4_multimer_v2_pred_122.pdb	0.6219410570937474	0.15272492	0.2465681487814204	0.597	88.35	Unmasked
1629	../AF_models/H1142/unrelaxed_model_4_multimer_v2_pred_123.pdb	0.6280450113258773	0.12119368	0.2225639440147482	0.014	88.2	Unmasked
1630	../AF_models/H1142/unrelaxed_model_4_multimer_v2_pred_124.pdb	0.629028642429994	0.105900005	0.2105257320908877	0.011	88.1658	Unmasked
1631	../AF_models/H1142/unrelaxed_model_4_multimer_v2_pred_125.pdb	0.6244537383889489	0.10434294	0.2083650976533757	0.011	88.0778	Unmasked
1632	../AF_models/H1142/unrelaxed_model_4_multimer_v2_pred_126.pdb	0.6237782433298972	0.15574321	0.2493502178722172	0.584	88.1565	Unmasked
1633	../AF_models/H1142/unrelaxed_model_4_multimer_v2_pred_127.pdb	0.6319751751773247	0.12125178	0.2233964564870335	0.014	88.3477	Unmasked
1634	../AF_models/H1142/unrelaxed_model_4_multimer_v2_pred_128.pdb	0.6254408690865976	0.106396474	0.2102053529726692	0.011	87.9356	Unmasked
1635	../AF_models/H1142/unrelaxed_model_4_multimer_v2_pred_129.pdb	0.6267190763293929	0.10494903	0.2093030371057833	0.011	88.1541	Unmasked
1636	../AF_models/H1142/unrelaxed_model_4_multimer_v2_pred_12.pdb	0.6747478989620023	0.23354459	0.3217852502635919	0.62	91.4114	Unmasked
1637	../AF_models/H1142/unrelaxed_model_4_multimer_v2_pred_130.pdb	0.6213086695051436	0.13415964	0.2315894454832125	0.561	88.3618	Unmasked
1638	../AF_models/H1142/unrelaxed_model_4_multimer_v2_pred_131.pdb	0.6235665792382042	0.15246774	0.246687509897476	0.6	88.2647	Unmasked
1639	../AF_models/H1142/unrelaxed_model_4_multimer_v2_pred_132.pdb	0.6227196388153633	0.1611204	0.2534402476292531	0.604	88.0772	Unmasked
1640	../AF_models/H1142/unrelaxed_model_4_multimer_v2_pred_133.pdb	0.6222696142569571	0.14742106	0.2423907724455076	0.577	88.3332	Unmasked
1641	../AF_models/H1142/unrelaxed_model_4_multimer_v2_pred_134.pdb	0.625981265730744	0.103660546	0.2081246901407014	0.011	87.9869	Unmasked
1642	../AF_models/H1142/unrelaxed_model_4_multimer_v2_pred_135.pdb	0.6271973101601087	0.10826847	0.2120542376896755	0.011	88.1729	Unmasked
1643	../AF_models/H1142/unrelaxed_model_4_multimer_v2_pred_136.pdb	0.6265280508290598	0.10535757	0.2095916681148781	0.011	88.2522	Unmasked
1644	../AF_models/H1142/unrelaxed_model_4_multimer_v2_pred_137.pdb	0.6215061380185085	0.15184169	0.2457745757444182	0.585	88.122	Unmasked
1645	../AF_models/H1142/unrelaxed_model_4_multimer_v2_pred_138.pdb	0.6261695402061812	0.10546048	0.2096022919256661	0.011	87.9461	Unmasked
1646	../AF_models/H1142/unrelaxed_model_4_multimer_v2_pred_139.pdb	0.6267712991020943	0.109185964	0.2127030309156947	0.011	88.2155	Unmasked
1647	../AF_models/H1142/unrelaxed_model_4_multimer_v2_pred_13.pdb	0.7027428108319939	0.30578193	0.3851741067144334	0.624	91.4301	Unmasked
1648	../AF_models/H1142/unrelaxed_model_4_multimer_v2_pred_140.pdb	0.6201385992376292	0.15066737	0.2445616153400795	0.593	88.0482	Unmasked
1649	../AF_models/H1142/unrelaxed_model_4_multimer_v2_pred_141.pdb	0.6247999711313535	0.10731387	0.2108110913332043	0.011	88.1711	Unmasked
1650	../AF_models/H1142/unrelaxed_model_4_multimer_v2_pred_142.pdb	0.62199718774965	0.14965025	0.2441196342738679	0.578	87.9192	Unmasked
1651	../AF_models/H1142/unrelaxed_model_4_multimer_v2_pred_143.pdb	0.6250693793912838	0.11656165	0.2182631968621435	0.014	88.3428	Unmasked
1652	../AF_models/H1142/unrelaxed_model_4_multimer_v2_pred_144.pdb	0.6216669849206634	0.11262749	0.2144353900680865	0.021	88.1757	Unmasked
1653	../AF_models/H1142/unrelaxed_model_4_multimer_v2_pred_145.pdb	0.6283888577460854	0.12251283	0.223688037376396	0.015	88.1901	Unmasked
1654	../AF_models/H1142/unrelaxed_model_4_multimer_v2_pred_146.pdb	0.631064398512738	0.1125288	0.2162359204740319	0.011	88.1726	Unmasked
1655	../AF_models/H1142/unrelaxed_model_4_multimer_v2_pred_147.pdb	0.6251173194543125	0.11642556	0.2181639110306025	0.015	88.2023	Unmasked
1656	../AF_models/H1142/unrelaxed_model_4_multimer_v2_pred_148.pdb	0.6250373464681291	0.11677749	0.2184294589729624	0.014	88.1095	Unmasked
1657	../AF_models/H1142/unrelaxed_model_4_multimer_v2_pred_149.pdb	0.6225459424314914	0.12716126	0.2262382000219428	0.56	88.38	Unmasked
1658	../AF_models/H1142/unrelaxed_model_4_multimer_v2_pred_14.pdb	0.6841046988809873	0.25195253	0.3383829629390392	0.622	91.5258	Unmasked
1659	../AF_models/H1142/unrelaxed_model_4_multimer_v2_pred_150.pdb	0.627634285015864	0.11067818	0.2140694018449391	0.011	88.0232	Unmasked
1660	../AF_models/H1142/unrelaxed_model_4_multimer_v2_pred_151.pdb	0.6212836929688992	0.15306814	0.246711250713073	0.571	88.1329	Unmasked
1661	../AF_models/H1142/unrelaxed_model_4_multimer_v2_pred_152.pdb	0.6218145622421543	0.124485545	0.2239513483367212	0.517	88.366	Unmasked
1662	../AF_models/H1142/unrelaxed_model_4_multimer_v2_pred_153.pdb	0.6256984584175244	0.1036091	0.2080269716708401	0.011	88.0493	Unmasked
1663	../AF_models/H1142/unrelaxed_model_4_multimer_v2_pred_154.pdb	0.6244142866199471	0.15842208	0.2516205234540554	0.608	88.4251	Unmasked
1664	../AF_models/H1142/unrelaxed_model_4_multimer_v2_pred_155.pdb	0.6278131687537514	0.10845254	0.2123246686437861	0.011	87.9131	Unmasked
1665	../AF_models/H1142/unrelaxed_model_4_multimer_v2_pred_156.pdb	0.620179061107823	0.12615404	0.2249590404854196	0.526	88.2684	Unmasked
1666	../AF_models/H1142/unrelaxed_model_4_multimer_v2_pred_157.pdb	0.6260708722961674	0.09919085	0.2045668572881367	0.011	88.1446	Unmasked
1667	../AF_models/H1142/unrelaxed_model_4_multimer_v2_pred_158.pdb	0.6281741589813841	0.103159554	0.2081624752384307	0.011	88.3779	Unmasked
1668	../AF_models/H1142/unrelaxed_model_4_multimer_v2_pred_159.pdb	0.6280904493465245	0.1044189	0.2091532127407038	0.011	88.0125	Unmasked
1669	../AF_models/H1142/unrelaxed_model_4_multimer_v2_pred_15.pdb	0.6693193253140811	0.2087073	0.3008297073098255	0.583	91.1962	Unmasked
1670	../AF_models/H1142/unrelaxed_model_4_multimer_v2_pred_160.pdb	0.6264805017604769	0.101863354	0.2067867839076984	0.011	88.339	Unmasked
1671	../AF_models/H1142/unrelaxed_model_4_multimer_v2_pred_161.pdb	0.6261750667333852	0.10747782	0.2112172704744389	0.011	88.1098	Unmasked
1672	../AF_models/H1142/unrelaxed_model_4_multimer_v2_pred_162.pdb	0.6252965320161668	0.09949236	0.2046531973086136	0.011	88.2009	Unmasked
1673	../AF_models/H1142/unrelaxed_model_4_multimer_v2_pred_163.pdb	0.6295178132835973	0.106680855	0.2112482467807124	0.011	88.3266	Unmasked
1674	../AF_models/H1142/unrelaxed_model_4_multimer_v2_pred_164.pdb	0.626596888052949	0.10900833	0.2125260393117922	0.011	87.8805	Unmasked
1675	../AF_models/H1142/unrelaxed_model_4_multimer_v2_pred_165.pdb	0.6215474425450733	0.12728252	0.2261355006435667	0.541	88.4442	Unmasked
1676	../AF_models/H1142/unrelaxed_model_4_multimer_v2_pred_166.pdb	0.6280322401074637	0.12111819	0.2225009983449791	0.014	87.9758	Unmasked
1677	../AF_models/H1142/unrelaxed_model_4_multimer_v2_pred_167.pdb	0.6309255978248902	0.111341454	0.2152582828359283	0.011	88.2458	Unmasked
1678	../AF_models/H1142/unrelaxed_model_4_multimer_v2_pred_168.pdb	0.6305856152285424	0.12593046	0.2268614896915214	0.014	87.9045	Unmasked
1679	../AF_models/H1142/unrelaxed_model_4_multimer_v2_pred_169.pdb	0.6218935166459371	0.13793348	0.2347254855366764	0.583	88.1457	Unmasked
1680	../AF_models/H1142/unrelaxed_model_4_multimer_v2_pred_16.pdb	0.648884744506943	0.17811605	0.272269791575644	0.598	90.7338	Unmasked
1681	../AF_models/H1142/unrelaxed_model_4_multimer_v2_pred_170.pdb	0.6283827678089826	0.10741614	0.2116094640041488	0.011	88.02	Unmasked
1682	../AF_models/H1142/unrelaxed_model_4_multimer_v2_pred_171.pdb	0.6262955838252771	0.10592393	0.2099982594213817	0.011	87.9035	Unmasked
1683	../AF_models/H1142/unrelaxed_model_4_multimer_v2_pred_172.pdb	0.6262176810698719	0.10792526	0.2115837430754703	0.011	87.9574	Unmasked
1684	../AF_models/H1142/unrelaxed_model_4_multimer_v2_pred_173.pdb	0.6200204980984849	0.12931441	0.2274556257847055	0.562	88.0484	Unmasked
1685	../AF_models/H1142/unrelaxed_model_4_multimer_v2_pred_174.pdb	0.6270056645224015	0.10842456	0.2121407802929385	0.011	88.0531	Unmasked
1686	../AF_models/H1142/unrelaxed_model_4_multimer_v2_pred_175.pdb	0.6255624860087197	0.10400838	0.2083191984804304	0.011	88.0261	Unmasked
1687	../AF_models/H1142/unrelaxed_model_4_multimer_v2_pred_176.pdb	0.6281219866665052	0.10900855	0.2128312378484377	0.011	88.2176	Unmasked
1688	../AF_models/H1142/unrelaxed_model_4_multimer_v2_pred_177.pdb	0.6297033800419801	0.12109196	0.2228142454969214	0.015	88.4163	Unmasked
1689	../AF_models/H1142/unrelaxed_model_4_multimer_v2_pred_178.pdb	0.6219918028908344	0.125496	0.2247951606193656	0.553	88.1237	Unmasked
1690	../AF_models/H1142/unrelaxed_model_4_multimer_v2_pred_179.pdb	0.6268316763527515	0.105857015	0.2100519469954038	0.011	88.1225	Unmasked
1691	../AF_models/H1142/unrelaxed_model_4_multimer_v2_pred_17.pdb	0.6745775964464208	0.2259219	0.3156530385535053	0.614	91.5535	Unmasked
1692	../AF_models/H1142/unrelaxed_model_4_multimer_v2_pred_180.pdb	0.6272761460309517	0.12296902	0.2238304423524	0.014	88.2423	Unmasked
1693	../AF_models/H1142/unrelaxed_model_4_multimer_v2_pred_181.pdb	0.6204589514543248	0.14313155	0.2385970335922566	0.583	88.2582	Unmasked
1694	../AF_models/H1142/unrelaxed_model_4_multimer_v2_pred_182.pdb	0.6215073072121411	0.13759091	0.2343741934141689	0.583	88.3514	Unmasked
1695	../AF_models/H1142/unrelaxed_model_4_multimer_v2_pred_183.pdb	0.6264959847969849	0.10718907	0.2110504503258673	0.011	88.0137	Unmasked
1696	../AF_models/H1142/unrelaxed_model_4_multimer_v2_pred_184.pdb	0.6241268259575093	0.15048695	0.2452149220762675	0.591	87.8265	Unmasked
1697	../AF_models/H1142/unrelaxed_model_4_multimer_v2_pred_185.pdb	0.6236869228196011	0.102197155	0.2064951088490459	0.011	88.1119	Unmasked
1698	../AF_models/H1142/unrelaxed_model_4_multimer_v2_pred_186.pdb	0.6264472011650501	0.10704659	0.2109267116372764	0.011	88.2347	Unmasked
1699	../AF_models/H1142/unrelaxed_model_4_multimer_v2_pred_187.pdb	0.6280247329067488	0.107909724	0.2119327258744101	0.011	88.0664	Unmasked
1700	../AF_models/H1142/unrelaxed_model_4_multimer_v2_pred_188.pdb	0.6264856891789066	0.1190086	0.2205040184052393	0.014	88.4264	Unmasked
1701	../AF_models/H1142/unrelaxed_model_4_multimer_v2_pred_189.pdb	0.6285446899888061	0.10362051	0.2086053434562115	0.011	88.0072	Unmasked
1702	../AF_models/H1142/unrelaxed_model_4_multimer_v2_pred_18.pdb	0.6600971822074329	0.20757803	0.2980818630085642	0.614	91.1416	Unmasked
1703	../AF_models/H1142/unrelaxed_model_4_multimer_v2_pred_190.pdb	0.6292385079365008	0.12844393	0.2286028428455399	0.014	88.1406	Unmasked
1704	../AF_models/H1142/unrelaxed_model_4_multimer_v2_pred_191.pdb	0.6265919802030628	0.1075805	0.2113827943293393	0.011	88.2594	Unmasked
1705	../AF_models/H1142/unrelaxed_model_4_multimer_v2_pred_192.pdb	0.629364208914775	0.10883473	0.2129406246618307	0.011	88.249	Unmasked
1706	../AF_models/H1142/unrelaxed_model_4_multimer_v2_pred_193.pdb	0.6251976517216632	0.11472872	0.216822505541171	0.014	88.311	Unmasked
1707	../AF_models/H1142/unrelaxed_model_4_multimer_v2_pred_194.pdb	0.6247804600468766	0.100635305	0.2054643360470035	0.011	88.1207	Unmasked
1708	../AF_models/H1142/unrelaxed_model_4_multimer_v2_pred_195.pdb	0.6237875106390247	0.15323861	0.2473483896743442	0.589	88.2115	Unmasked
1709	../AF_models/H1142/unrelaxed_model_4_multimer_v2_pred_196.pdb	0.6216622777211396	0.1561926	0.2492865361258929	0.585	87.8842	Unmasked
1710	../AF_models/H1142/unrelaxed_model_4_multimer_v2_pred_197.pdb	0.6265695632525891	0.11837647	0.2200150895323079	0.014	88.2099	Unmasked
1711	../AF_models/H1142/unrelaxed_model_4_multimer_v2_pred_198.pdb	0.6273150520288212	0.10577151	0.2100802198402735	0.011	88.2586	Unmasked
1712	../AF_models/H1142/unrelaxed_model_4_multimer_v2_pred_199.pdb	0.6194278585199796	0.11681987	0.2173414704657452	0.038	88.5926	Unmasked
1713	../AF_models/H1142/unrelaxed_model_4_multimer_v2_pred_19.pdb	0.6827173948692414	0.24798808	0.3349339389881915	0.624	91.1946	Unmasked
1714	../AF_models/H1142/unrelaxed_model_4_multimer_v2_pred_1.pdb	0.6876443557736908	0.26234794	0.3474072204589374	0.604	90.8392	Unmasked
1715	../AF_models/H1142/unrelaxed_model_4_multimer_v2_pred_200.pdb	0.6291185908632682	0.10906184	0.2130731879297337	0.011	88.0519	Unmasked
1716	../AF_models/H1142/unrelaxed_model_4_multimer_v2_pred_201.pdb	0.6251653351074533	0.14815408	0.243556330952765	0.581	88.6713	Unmasked
1717	../AF_models/H1142/unrelaxed_model_4_multimer_v2_pred_202.pdb	0.6229762398493189	0.13942975	0.236139046416519	0.558	88.1015	Unmasked
1718	../AF_models/H1142/unrelaxed_model_4_multimer_v2_pred_203.pdb	0.6278098247742911	0.10963463	0.213269669260507	0.011	88.4619	Unmasked
1719	../AF_models/H1142/unrelaxed_model_4_multimer_v2_pred_204.pdb	0.6245307008467285	0.118788324	0.2199367996065253	0.014	88.2071	Unmasked
1720	../AF_models/H1142/unrelaxed_model_4_multimer_v2_pred_205.pdb	0.6257715999942713	0.17069495	0.2617102777930437	0.592	88.3075	Unmasked
1721	../AF_models/H1142/unrelaxed_model_4_multimer_v2_pred_206.pdb	0.6198592378394069	0.13206783	0.2296261110642803	0.514	88.6828	Unmasked
1722	../AF_models/H1142/unrelaxed_model_4_multimer_v2_pred_207.pdb	0.6351786537143673	0.13280419	0.2332790788645165	0.014	87.9427	Unmasked
1723	../AF_models/H1142/unrelaxed_model_4_multimer_v2_pred_208.pdb	0.6381144205445072	0.119687326	0.2233727451108698	0.011	88.1042	Unmasked
1724	../AF_models/H1142/unrelaxed_model_4_multimer_v2_pred_209.pdb	0.6243308868712675	0.14619797	0.2418245571197368	0.572	88.8709	Unmasked
1725	../AF_models/H1142/unrelaxed_model_4_multimer_v2_pred_20.pdb	0.6747236479663024	0.23823896	0.325535897996886	0.623	91.0292	Unmasked
1726	../AF_models/H1142/unrelaxed_model_4_multimer_v2_pred_210.pdb	0.6276649007612922	0.13488391	0.2334401084863038	0.545	89.0459	Unmasked
1727	../AF_models/H1142/unrelaxed_model_4_multimer_v2_pred_211.pdb	0.6282130609963061	0.13078423	0.2302699949545407	0.013	87.9267	Unmasked
1728	../AF_models/H1142/unrelaxed_model_4_multimer_v2_pred_212.pdb	0.6287399282986244	0.15537134	0.2500450561629597	0.597	89.3441	Unmasked
1729	../AF_models/H1142/unrelaxed_model_4_multimer_v2_pred_213.pdb	0.6284369942725504	0.15749723	0.2516851806080501	0.569	88.7285	Unmasked
1730	../AF_models/H1142/unrelaxed_model_4_multimer_v2_pred_214.pdb	0.6255657691274574	0.15111387	0.2460042480332551	0.562	88.5368	Unmasked
1731	../AF_models/H1142/unrelaxed_model_4_multimer_v2_pred_215.pdb	0.6188767577318997	0.13741297	0.2337057237845391	0.539	87.778	Unmasked
1732	../AF_models/H1142/unrelaxed_model_4_multimer_v2_pred_216.pdb	0.6244347156181007	0.09892266	0.2040250730731898	0.011	88.6467	Unmasked
1733	../AF_models/H1142/unrelaxed_model_4_multimer_v2_pred_217.pdb	0.6220092890492166	0.13399346	0.2315966271923201	0.558	88.5482	Unmasked
1734	../AF_models/H1142/unrelaxed_model_4_multimer_v2_pred_218.pdb	0.6240163055479366	0.14482304	0.2406616967403856	0.565	88.2779	Unmasked
1735	../AF_models/H1142/unrelaxed_model_4_multimer_v2_pred_219.pdb	0.6302322668273896	0.12669134	0.2273995264855951	0.015	88.0167	Unmasked
1736	../AF_models/H1142/unrelaxed_model_4_multimer_v2_pred_21.pdb	0.6795434138463952	0.23124194	0.3209022359309001	0.626	91.666	Unmasked
1737	../AF_models/H1142/unrelaxed_model_4_multimer_v2_pred_220.pdb	0.6359502270806255	0.13857049	0.2380464354155147	0.014	87.7339	Unmasked
1738	../AF_models/H1142/unrelaxed_model_4_multimer_v2_pred_221.pdb	0.6302068294716618	0.10787976	0.212345172199264	0.011	88.641	Unmasked
1739	../AF_models/H1142/unrelaxed_model_4_multimer_v2_pred_222.pdb	0.6222217943586961	0.157694	0.250599556492131	0.585	87.5238	Unmasked
1740	../AF_models/H1142/unrelaxed_model_4_multimer_v2_pred_223.pdb	0.6310154799973815	0.1700938	0.26227813967776	0.612	89.0506	Unmasked
1741	../AF_models/H1142/unrelaxed_model_4_multimer_v2_pred_224.pdb	0.623405566018478	0.14473581	0.2404697637163909	0.586	88.5173	Unmasked
1742	../AF_models/H1142/unrelaxed_model_4_multimer_v2_pred_225.pdb	0.6180046226983997	0.11871046	0.2185692911626047	0.5	87.831	Unmasked
1743	../AF_models/H1142/unrelaxed_model_4_multimer_v2_pred_226.pdb	0.628625282317921	0.10719174	0.2114784496368019	0.011	88.0213	Unmasked
1744	../AF_models/H1142/unrelaxed_model_4_multimer_v2_pred_227.pdb	0.6195559548384442	0.1244532	0.2234737524796822	0.542	88.0336	Unmasked
1745	../AF_models/H1142/unrelaxed_model_4_multimer_v2_pred_228.pdb	0.6290475045302524	0.109459385	0.213377009126723	0.011	88.123	Unmasked
1746	../AF_models/H1142/unrelaxed_model_4_multimer_v2_pred_229.pdb	0.6209239497473031	0.14668778	0.2415350106296974	0.589	87.9667	Unmasked
1747	../AF_models/H1142/unrelaxed_model_4_multimer_v2_pred_22.pdb	0.679240803448206	0.23634134	0.3249212345536243	0.625	91.2891	Unmasked
1748	../AF_models/H1142/unrelaxed_model_4_multimer_v2_pred_230.pdb	0.6242283251096212	0.13081147	0.2294948392353336	0.547	88.6711	Unmasked
1749	../AF_models/H1142/unrelaxed_model_4_multimer_v2_pred_231.pdb	0.6242466624699973	0.15842038	0.2515856396381645	0.571	88.4168	Unmasked
1750	../AF_models/H1142/unrelaxed_model_4_multimer_v2_pred_232.pdb	0.620735523876927	0.13543823	0.2324976916665597	0.576	88.3846	Unmasked
1751	../AF_models/H1142/unrelaxed_model_4_multimer_v2_pred_233.pdb	0.6210219865587859	0.13329431	0.2308398486285907	0.549	88.3053	Unmasked
1752	../AF_models/H1142/unrelaxed_model_4_multimer_v2_pred_234.pdb	0.6184264838581719	0.13295627	0.2300503098941929	0.541	87.8022	Unmasked
1753	../AF_models/H1142/unrelaxed_model_4_multimer_v2_pred_235.pdb	0.6248070221718819	0.14452556	0.2405818506395155	0.545	88.4542	Unmasked
1754	../AF_models/H1142/unrelaxed_model_4_multimer_v2_pred_236.pdb	0.6203510796187972	0.1308515	0.2287514216732711	0.534	88.3409	Unmasked
1755	../AF_models/H1142/unrelaxed_model_4_multimer_v2_pred_237.pdb	0.6191497393718755	0.1403878	0.2361401905272681	0.546	88.0441	Unmasked
1756	../AF_models/H1142/unrelaxed_model_4_multimer_v2_pred_238.pdb	0.6244179626870292	0.14565873	0.2414105777058628	0.565	88.0217	Unmasked
1757	../AF_models/H1142/unrelaxed_model_4_multimer_v2_pred_239.pdb	0.6205247919774008	0.13282245	0.2303629215760221	0.53	88.8102	Unmasked
1758	../AF_models/H1142/unrelaxed_model_4_multimer_v2_pred_23.pdb	0.6507838807748128	0.18073145	0.2747419325956974	0.588	90.2577	Unmasked
1759	../AF_models/H1142/unrelaxed_model_4_multimer_v2_pred_240.pdb	0.6212652869107347	0.14428023	0.2396772374129697	0.531	87.9098	Unmasked
1760	../AF_models/H1142/unrelaxed_model_4_multimer_v2_pred_241.pdb	0.627455361598804	0.10718417	0.2112384096610694	0.011	88.2112	Unmasked
1761	../AF_models/H1142/unrelaxed_model_4_multimer_v2_pred_242.pdb	0.6227977599779899	0.14658576	0.2418281619962083	0.571	88.6179	Unmasked
1762	../AF_models/H1142/unrelaxed_model_4_multimer_v2_pred_243.pdb	0.6314138131146929	0.10455029	0.2099229923249344	0.011	88.195	Unmasked
1763	../AF_models/H1142/unrelaxed_model_4_multimer_v2_pred_244.pdb	0.6197726535365147	0.12751062	0.2259630284222993	0.537	88.2638	Unmasked
1764	../AF_models/H1142/unrelaxed_model_4_multimer_v2_pred_245.pdb	0.6170118687662993	0.106074154	0.2082616972548467	0.026	88.0006	Unmasked
1765	../AF_models/H1142/unrelaxed_model_4_multimer_v2_pred_246.pdb	0.6294506126967554	0.110675044	0.2144301580255724	0.011	88.0886	Unmasked
1766	../AF_models/H1142/unrelaxed_model_4_multimer_v2_pred_247.pdb	0.6251714088121672	0.14249863	0.2390331836064581	0.58	88.6516	Unmasked
1767	../AF_models/H1142/unrelaxed_model_4_multimer_v2_pred_248.pdb	0.6296674963281133	0.12967215	0.2296712230929847	0.013	87.8321	Unmasked
1768	../AF_models/H1142/unrelaxed_model_4_multimer_v2_pred_249.pdb	0.6289219707928206	0.16273236	0.2559702843563181	0.553	88.475	Unmasked
1769	../AF_models/H1142/unrelaxed_model_4_multimer_v2_pred_24.pdb	0.6964512861398788	0.28256756	0.3653443057661838	0.62	91.7549	Unmasked
1770	../AF_models/H1142/unrelaxed_model_4_multimer_v2_pred_250.pdb	0.6293808998041962	0.17349568	0.2646727240358514	0.597	87.7942	Unmasked
1771	../AF_models/H1142/unrelaxed_model_4_multimer_v2_pred_251.pdb	0.6210471764779408	0.13667254	0.2335474684948985	0.548	88.3198	Unmasked
1772	../AF_models/H1142/unrelaxed_model_4_multimer_v2_pred_252.pdb	0.6216530373479007	0.13895655	0.2354958448963379	0.579	88.2216	Unmasked
1773	../AF_models/H1142/unrelaxed_model_4_multimer_v2_pred_253.pdb	0.6283950833825235	0.107460745	0.211647612419684	0.011	88.2586	Unmasked
1774	../AF_models/H1142/unrelaxed_model_4_multimer_v2_pred_254.pdb	0.6334614106606892	0.11386764	0.217786394528378	0.011	88.3288	Unmasked
1775	../AF_models/H1142/unrelaxed_model_4_multimer_v2_pred_255.pdb	0.6239288572890308	0.14395241	0.2399477029725461	0.561	88.6124	Unmasked
1776	../AF_models/H1142/unrelaxed_model_4_multimer_v2_pred_256.pdb	0.6205120140062277	0.13227594	0.2299231539914311	0.548	88.614	Unmasked
1777	../AF_models/H1142/unrelaxed_model_4_multimer_v2_pred_257.pdb	0.6340892460304339	0.112482116	0.2168035417071549	0.011	88.0863	Unmasked
1778	../AF_models/H1142/unrelaxed_model_4_multimer_v2_pred_258.pdb	0.6206034721053436	0.14226198	0.2379302799923577	0.542	88.0099	Unmasked
1779	../AF_models/H1142/unrelaxed_model_4_multimer_v2_pred_259.pdb	0.6198363526940188	0.14743787	0.2419175669407813	0.59	87.712	Unmasked
1780	../AF_models/H1142/unrelaxed_model_4_multimer_v2_pred_25.pdb	0.6702338291369792	0.21879017	0.3090789046518587	0.62	90.7722	Unmasked
1781	../AF_models/H1142/unrelaxed_model_4_multimer_v2_pred_260.pdb	0.6205459136004217	0.12887365	0.2272080997275306	0.539	88.2929	Unmasked
1782	../AF_models/H1142/unrelaxed_model_4_multimer_v2_pred_261.pdb	0.6229557367855234	0.14445359	0.2401540154753908	0.607	88.8979	Unmasked
1783	../AF_models/H1142/unrelaxed_model_4_multimer_v2_pred_262.pdb	0.6260948025411519	0.14244398	0.2391741483057767	0.59	88.9718	Unmasked
1784	../AF_models/H1142/unrelaxed_model_4_multimer_v2_pred_263.pdb	0.6260636738329118	0.11115712	0.2141384301858939	0.011	88.5396	Unmasked
1785	../AF_models/H1142/unrelaxed_model_4_multimer_v2_pred_264.pdb	0.6264898664317303	0.14707461	0.2429576612822567	0.576	88.8263	Unmasked
1786	../AF_models/H1142/unrelaxed_model_4_multimer_v2_pred_265.pdb	0.6219203934774549	0.13697259	0.2339621517202407	0.575	88.6016	Unmasked
1787	../AF_models/H1142/unrelaxed_model_4_multimer_v2_pred_266.pdb	0.6190886256087812	0.12088032	0.2205219816563327	0.507	88.4893	Unmasked
1788	../AF_models/H1142/unrelaxed_model_4_multimer_v2_pred_267.pdb	0.622776149687062	0.15712297	0.2502536056393167	0.561	88.4467	Unmasked
1789	../AF_models/H1142/unrelaxed_model_4_multimer_v2_pred_268.pdb	0.6272180788575006	0.09481871	0.2012985847961583	0.011	88.1865	Unmasked
1790	../AF_models/H1142/unrelaxed_model_4_multimer_v2_pred_269.pdb	0.6206077916062839	0.12946013	0.227689659250517	0.522	88.6937	Unmasked
1791	../AF_models/H1142/unrelaxed_model_4_multimer_v2_pred_26.pdb	0.659079297713901	0.19862896	0.2907190291747382	0.614	90.6235	Unmasked
1792	../AF_models/H1142/unrelaxed_model_4_multimer_v2_pred_270.pdb	0.616486290360746	0.11791797	0.2176316339304561	0.114	88.0677	Unmasked
1793	../AF_models/H1142/unrelaxed_model_4_multimer_v2_pred_271.pdb	0.625746549650042	0.11670324	0.2185119035808262	0.014	87.8547	Unmasked
1794	../AF_models/H1142/unrelaxed_model_4_multimer_v2_pred_272.pdb	0.6185624851997067	0.13631572	0.2327650716744933	0.532	88.1469	Unmasked
1795	../AF_models/H1142/unrelaxed_model_4_multimer_v2_pred_273.pdb	0.6216238245017089	0.15434901	0.2478039762307556	0.562	88.0368	Unmasked
1796	../AF_models/H1142/unrelaxed_model_4_multimer_v2_pred_274.pdb	0.6363408082016332	0.20019425	0.2874235652543708	0.602	89.1521	Unmasked
1797	../AF_models/H1142/unrelaxed_model_4_multimer_v2_pred_275.pdb	0.6290913416422849	0.10484092	0.2096910038287926	0.011	88.6537	Unmasked
1798	../AF_models/H1142/unrelaxed_model_4_multimer_v2_pred_276.pdb	0.6207748197205216	0.13044426	0.2285103707052737	0.521	88.1836	Unmasked
1799	../AF_models/H1142/unrelaxed_model_4_multimer_v2_pred_277.pdb	0.6247378069330165	0.109614424	0.212639100912589	0.013	88.0857	Unmasked
1800	../AF_models/H1142/unrelaxed_model_4_multimer_v2_pred_278.pdb	0.6241206133327479	0.14889231	0.2439379732601165	0.57	88.751	Unmasked
1801	../AF_models/H1142/unrelaxed_model_4_multimer_v2_pred_279.pdb	0.6204808696131198	0.15776059	0.2503046461745161	0.567	87.7464	Unmasked
1802	../AF_models/H1142/unrelaxed_model_4_multimer_v2_pred_27.pdb	0.6613694723365355	0.19539373	0.2885888754510413	0.61	91.008	Unmasked
1803	../AF_models/H1142/unrelaxed_model_4_multimer_v2_pred_280.pdb	0.6252984451620812	0.16572213	0.257637394415717	0.579	88.5301	Unmasked
1804	../AF_models/H1142/unrelaxed_model_4_multimer_v2_pred_281.pdb	0.6195620081775219	0.13384546	0.2309887723515993	0.525	87.9507	Unmasked
1805	../AF_models/H1142/unrelaxed_model_4_multimer_v2_pred_282.pdb	0.620144109875987	0.12420755	0.2233948610129018	0.522	88.2037	Unmasked
1806	../AF_models/H1142/unrelaxed_model_4_multimer_v2_pred_283.pdb	0.6210826191582322	0.1493724	0.243714442914288	0.581	88.3806	Unmasked
1807	../AF_models/H1142/unrelaxed_model_4_multimer_v2_pred_284.pdb	0.6209568680227353	0.13605045	0.2330317318618407	0.546	88.1086	Unmasked
1808	../AF_models/H1142/unrelaxed_model_4_multimer_v2_pred_285.pdb	0.6249781121515653	0.13655508	0.2342396829466705	0.561	88.4848	Unmasked
1809	../AF_models/H1142/unrelaxed_model_4_multimer_v2_pred_286.pdb	0.626079632794043	0.14091083	0.2379445938180249	0.546	88.6965	Unmasked
1810	../AF_models/H1142/unrelaxed_model_4_multimer_v2_pred_287.pdb	0.6238180353349225	0.13448079	0.2323482385100082	0.549	88.5041	Unmasked
1811	../AF_models/H1142/unrelaxed_model_4_multimer_v2_pred_288.pdb	0.6204544810952309	0.13964899	0.2358100872934175	0.563	87.935	Unmasked
1812	../AF_models/H1142/unrelaxed_model_4_multimer_v2_pred_289.pdb	0.6486484313073306	0.17732123	0.2715866665852576	0.601	89.3418	Unmasked
1813	../AF_models/H1142/unrelaxed_model_4_multimer_v2_pred_28.pdb	0.6729505828009382	0.21829045	0.309222475111213	0.604	90.959	Unmasked
1814	../AF_models/H1142/unrelaxed_model_4_multimer_v2_pred_290.pdb	0.6254683894593303	0.10331505	0.2077457162276662	0.011	88.2951	Unmasked
1815	../AF_models/H1142/unrelaxed_model_4_multimer_v2_pred_291.pdb	0.6249699294387001	0.15979776	0.2528321921789387	0.563	88.0851	Unmasked
1816	../AF_models/H1142/unrelaxed_model_4_multimer_v2_pred_292.pdb	0.6217681382756557	0.12690312	0.2258761210175578	0.519	88.5759	Unmasked
1817	../AF_models/H1142/unrelaxed_model_4_multimer_v2_pred_293.pdb	0.626621365529122	0.16387957	0.2564279317819719	0.6	89.0126	Unmasked
1818	../AF_models/H1142/unrelaxed_model_4_multimer_v2_pred_294.pdb	0.6217553931342742	0.14230436	0.2381945673200921	0.549	88.3437	Unmasked
1819	../AF_models/H1142/unrelaxed_model_4_multimer_v2_pred_295.pdb	0.6290532598997849	0.10450437	0.2094141473393777	0.011	88.0074	Unmasked
1820	../AF_models/H1142/unrelaxed_model_4_multimer_v2_pred_296.pdb	0.6260095712271947	0.15806764	0.2516560291593793	0.573	88.4688	Unmasked
1821	../AF_models/H1142/unrelaxed_model_4_multimer_v2_pred_297.pdb	0.6259053370141829	0.10242476	0.2071208779172866	0.011	88.6291	Unmasked
1822	../AF_models/H1142/unrelaxed_model_4_multimer_v2_pred_298.pdb	0.6228334426979519	0.15273938	0.2467581892033477	0.589	88.0216	Unmasked
1823	../AF_models/H1142/unrelaxed_model_4_multimer_v2_pred_299.pdb	0.6192335022773127	0.13582581	0.2325073507087584	0.568	87.5371	Unmasked
1824	../AF_models/H1142/unrelaxed_model_4_multimer_v2_pred_29.pdb	0.6726116217071031	0.23150223	0.319724112290029	0.625	91.2233	Unmasked
1825	../AF_models/H1142/unrelaxed_model_4_multimer_v2_pred_2.pdb	0.6783565135332265	0.23558205	0.3241369456357225	0.639	90.6813	Unmasked
1826	../AF_models/H1142/unrelaxed_model_4_multimer_v2_pred_300.pdb	0.6245290996911926	0.14579499	0.2415418100810608	0.541	88.5213	Unmasked
1827	../AF_models/H1142/unrelaxed_model_4_multimer_v2_pred_30.pdb	0.6760862342367548	0.23808527	0.3256854627897338	0.626	90.7468	Unmasked
1828	../AF_models/H1142/unrelaxed_model_4_multimer_v2_pred_31.pdb	0.6708053805663979	0.21918525	0.3095092745271285	0.627	91.2969	Unmasked
1829	../AF_models/H1142/unrelaxed_model_4_multimer_v2_pred_32.pdb	0.6651863462451555	0.20190781	0.2945635200882645	0.622	90.1138	Unmasked
1830	../AF_models/H1142/unrelaxed_model_4_multimer_v2_pred_33.pdb	0.6891525454556184	0.26253057	0.3478549613005963	0.617	91.5227	Unmasked
1831	../AF_models/H1142/unrelaxed_model_4_multimer_v2_pred_34.pdb	0.6886789604865953	0.25644863	0.3428946933119187	0.634	91.2833	Unmasked
1832	../AF_models/H1142/unrelaxed_model_4_multimer_v2_pred_35.pdb	0.6577446486944163	0.20274639	0.2937460427759926	0.622	91.2842	Unmasked
1833	../AF_models/H1142/unrelaxed_model_4_multimer_v2_pred_36.pdb	0.6896607088483194	0.25979072	0.3457647166140242	0.621	91.4612	Unmasked
1834	../AF_models/H1142/unrelaxed_model_4_multimer_v2_pred_37.pdb	0.6484535960266857	0.16805933	0.2641381865324551	0.614	90.4264	Unmasked
1835	../AF_models/H1142/unrelaxed_model_4_multimer_v2_pred_38.pdb	0.6563083359229616	0.18303435	0.2776891435906897	0.618	89.9827	Unmasked
1836	../AF_models/H1142/unrelaxed_model_4_multimer_v2_pred_39.pdb	0.668922842753513	0.20223609	0.2955734374548164	0.608	91.8413	Unmasked
1837	../AF_models/H1142/unrelaxed_model_4_multimer_v2_pred_3.pdb	0.6682752846018865	0.21792439	0.3079945659306922	0.614	90.811	Unmasked
1838	../AF_models/H1142/unrelaxed_model_4_multimer_v2_pred_40.pdb	0.6525731311563312	0.20516403	0.2946458503866923	0.61	89.8395	Unmasked
1839	../AF_models/H1142/unrelaxed_model_4_multimer_v2_pred_41.pdb	0.6565674278663707	0.18653683	0.2805429524884048	0.622	91.1678	Unmasked
1840	../AF_models/H1142/unrelaxed_model_4_multimer_v2_pred_42.pdb	0.6648307931807027	0.20760497	0.299050138242769	0.6	90.8049	Unmasked
1841	../AF_models/H1142/unrelaxed_model_4_multimer_v2_pred_43.pdb	0.6892751291925623	0.25599265	0.3426491466270867	0.602	91.7564	Unmasked
1842	../AF_models/H1142/unrelaxed_model_4_multimer_v2_pred_44.pdb	0.6426931144081849	0.17039464	0.2648543381945947	0.586	90.37	Unmasked
1843	../AF_models/H1142/unrelaxed_model_4_multimer_v2_pred_45.pdb	0.6720887430527097	0.21522024	0.3065939428015209	0.613	91.2412	Unmasked
1844	../AF_models/H1142/unrelaxed_model_4_multimer_v2_pred_46.pdb	0.6661204848815527	0.21546209	0.3055937678442305	0.622	91.127	Unmasked
1845	../AF_models/H1142/unrelaxed_model_4_multimer_v2_pred_47.pdb	0.6797510328847594	0.24130154	0.3289914358249988	0.64	91.2975	Unmasked
1846	../AF_models/H1142/unrelaxed_model_4_multimer_v2_pred_48.pdb	0.6572689392148809	0.21059245	0.2999277468120924	0.602	90.1258	Unmasked
1847	../AF_models/H1142/unrelaxed_model_4_multimer_v2_pred_49.pdb	0.6710920413327851	0.21717612	0.3079593078293927	0.604	91.3984	Unmasked
1848	../AF_models/H1142/unrelaxed_model_4_multimer_v2_pred_4.pdb	0.6565370283810225	0.18228692	0.2771369402068441	0.605	90.5238	Unmasked
1849	../AF_models/H1142/unrelaxed_model_4_multimer_v2_pred_50.pdb	0.6581597744756505	0.21623658	0.3046212160454902	0.626	90.6738	Unmasked
1850	../AF_models/H1142/unrelaxed_model_4_multimer_v2_pred_51.pdb	0.6743159134401486	0.23793146	0.3252083508017382	0.622	91.1972	Unmasked
1851	../AF_models/H1142/unrelaxed_model_4_multimer_v2_pred_52.pdb	0.6660994967033689	0.20457998	0.2968838826857055	0.618	90.7512	Unmasked
1852	../AF_models/H1142/unrelaxed_model_4_multimer_v2_pred_53.pdb	0.6783723167514574	0.23290876	0.3220014677829697	0.614	91.4257	Unmasked
1853	../AF_models/H1142/unrelaxed_model_4_multimer_v2_pred_54.pdb	0.6802625125587967	0.22741173	0.3179818881738382	0.615	91.4597	Unmasked
1854	../AF_models/H1142/unrelaxed_model_4_multimer_v2_pred_55.pdb	0.6561355714091853	0.1974544	0.28919062860984	0.628	90.6098	Unmasked
1855	../AF_models/H1142/unrelaxed_model_4_multimer_v2_pred_56.pdb	0.668342981028088	0.2189879	0.3088589138363854	0.612	90.6381	Unmasked
1856	../AF_models/H1142/unrelaxed_model_4_multimer_v2_pred_57.pdb	0.6610356136450672	0.20303977	0.2946389350153904	0.611	90.5344	Unmasked
1857	../AF_models/H1142/unrelaxed_model_4_multimer_v2_pred_58.pdb	0.6330581455166797	0.14545482	0.2429754882799717	0.59	89.6953	Unmasked
1858	../AF_models/H1142/unrelaxed_model_4_multimer_v2_pred_59.pdb	0.6628648488234357	0.20285064	0.2948534816207662	0.596	91.1825	Unmasked
1859	../AF_models/H1142/unrelaxed_model_4_multimer_v2_pred_5.pdb	0.663241749561954	0.22481285	0.3124986301972724	0.628	90.7709	Unmasked
1860	../AF_models/H1142/unrelaxed_model_4_multimer_v2_pred_60.pdb	0.6499089275108914	0.18521966	0.2781575138232537	0.61	90.3485	Unmasked
1861	../AF_models/H1142/unrelaxed_model_4_multimer_v2_pred_61.pdb	0.6619633871452508	0.22069618	0.3089496222761571	0.617	90.822	Unmasked
1862	../AF_models/H1142/unrelaxed_model_4_multimer_v2_pred_62.pdb	0.682035355194428	0.23193482	0.3219549235550599	0.627	90.9082	Unmasked
1863	../AF_models/H1142/unrelaxed_model_4_multimer_v2_pred_63.pdb	0.6489132251993946	0.18081066	0.274431173138939	0.585	89.8153	Unmasked
1864	../AF_models/H1142/unrelaxed_model_4_multimer_v2_pred_64.pdb	0.6765657894612201	0.23981011	0.3271612452030351	0.632	90.4083	Unmasked
1865	../AF_models/H1142/unrelaxed_model_4_multimer_v2_pred_65.pdb	0.6920560203529387	0.28127384	0.3634302775569158	0.647	90.7769	Unmasked
1866	../AF_models/H1142/unrelaxed_model_4_multimer_v2_pred_66.pdb	0.6699150159804907	0.21556433	0.3064344635575788	0.605	91.0363	Unmasked
1867	../AF_models/H1142/unrelaxed_model_4_multimer_v2_pred_67.pdb	0.6576578420013555	0.20307131	0.293988617293246	0.608	90.5416	Unmasked
1868	../AF_models/H1142/unrelaxed_model_4_multimer_v2_pred_68.pdb	0.6708514290408114	0.22615452	0.3150939026943012	0.625	90.9829	Unmasked
1869	../AF_models/H1142/unrelaxed_model_4_multimer_v2_pred_69.pdb	0.6662315124244484	0.21096955	0.302021944403072	0.617	90.5693	Unmasked
1870	../AF_models/H1142/unrelaxed_model_4_multimer_v2_pred_6.pdb	0.6662191677356706	0.20526803	0.2974582538657376	0.621	91.0771	Unmasked
1871	../AF_models/H1142/unrelaxed_model_4_multimer_v2_pred_70.pdb	0.6710162332640982	0.22719812	0.3159617457983275	0.607	90.6255	Unmasked
1872	../AF_models/H1142/unrelaxed_model_4_multimer_v2_pred_71.pdb	0.6736361997421232	0.24219373	0.3284822228967279	0.622	90.9118	Unmasked
1873	../AF_models/H1142/unrelaxed_model_4_multimer_v2_pred_72.pdb	0.6778089815947237	0.23626697	0.3245753728265131	0.632	91.0348	Unmasked
1874	../AF_models/H1142/unrelaxed_model_4_multimer_v2_pred_73.pdb	0.6756405281379254	0.21766303	0.3092585334649569	0.584	91.5886	Unmasked
1875	../AF_models/H1142/unrelaxed_model_4_multimer_v2_pred_74.pdb	0.698169520571676	0.28529382	0.3678689581304485	0.617	91.3943	Unmasked
1876	../AF_models/H1142/unrelaxed_model_4_multimer_v2_pred_75.pdb	0.6478615832202212	0.18138242	0.2746782507871106	0.615	89.6057	Unmasked
1877	../AF_models/H1142/unrelaxed_model_4_multimer_v2_pred_76.pdb	0.6941143259077227	0.27617434	0.3597623345190079	0.627	91.8585	Unmasked
1878	../AF_models/H1142/unrelaxed_model_4_multimer_v2_pred_77.pdb	0.6680291296576772	0.20595285	0.2983681083030565	0.596	90.723	Unmasked
1879	../AF_models/H1142/unrelaxed_model_4_multimer_v2_pred_78.pdb	0.65193296752344	0.1792429	0.2737809087474553	0.609	90.0311	Unmasked
1880	../AF_models/H1142/unrelaxed_model_4_multimer_v2_pred_79.pdb	0.7042652284174631	0.3094781	0.3884355289751186	0.644	91.3242	Unmasked
1881	../AF_models/H1142/unrelaxed_model_4_multimer_v2_pred_7.pdb	0.6690812308245067	0.22597426	0.3145956555734707	0.611	91.1386	Unmasked
1882	../AF_models/H1142/unrelaxed_model_4_multimer_v2_pred_80.pdb	0.6801538286636626	0.23524472	0.3242265426721246	0.627	91.349	Unmasked
1883	../AF_models/H1142/unrelaxed_model_4_multimer_v2_pred_81.pdb	0.6849039447127385	0.2575551	0.3430248668157777	0.63	90.6169	Unmasked
1884	../AF_models/H1142/unrelaxed_model_4_multimer_v2_pred_82.pdb	0.6620620525860519	0.19870085	0.2913730867104477	0.597	91.3446	Unmasked
1885	../AF_models/H1142/unrelaxed_model_4_multimer_v2_pred_83.pdb	0.6647201810667216	0.20852537	0.299764335838741	0.595	90.6987	Unmasked
1886	../AF_models/H1142/unrelaxed_model_4_multimer_v2_pred_84.pdb	0.6609831249489058	0.18751505	0.2822086651280258	0.606	91.3155	Unmasked
1887	../AF_models/H1142/unrelaxed_model_4_multimer_v2_pred_85.pdb	0.6878816439687334	0.24498938	0.333567832986099	0.623	90.7276	Unmasked
1888	../AF_models/H1142/unrelaxed_model_4_multimer_v2_pred_86.pdb	0.6813008626377715	0.24588735	0.3329700557405975	0.632	91.26	Unmasked
1889	../AF_models/H1142/unrelaxed_model_4_multimer_v2_pred_87.pdb	0.683438965091674	0.24489497	0.3326037662048277	0.612	91.8955	Unmasked
1890	../AF_models/H1142/unrelaxed_model_4_multimer_v2_pred_88.pdb	0.6956984927457212	0.2686871	0.3540893779238391	0.63	91.4631	Unmasked
1891	../AF_models/H1142/unrelaxed_model_4_multimer_v2_pred_89.pdb	0.6742343227976477	0.22882406	0.3179061158679707	0.637	90.5498	Unmasked
1892	../AF_models/H1142/unrelaxed_model_4_multimer_v2_pred_8.pdb	0.673170087683967	0.22354603	0.313470840046559	0.609	91.4941	Unmasked
1893	../AF_models/H1142/unrelaxed_model_4_multimer_v2_pred_90.pdb	0.6529073227835422	0.18221027	0.2763496778288032	0.614	90.1193	Unmasked
1894	../AF_models/H1142/unrelaxed_model_4_multimer_v2_pred_91.pdb	0.658078219905125	0.2050618	0.2956650786428902	0.629	90.4887	Unmasked
1895	../AF_models/H1142/unrelaxed_model_4_multimer_v2_pred_92.pdb	0.6798155625350788	0.2509172	0.3366968695260587	0.622	91.0765	Unmasked
1896	../AF_models/H1142/unrelaxed_model_4_multimer_v2_pred_93.pdb	0.6697671516935544	0.20579045	0.2985857865055504	0.629	90.6368	Unmasked
1897	../AF_models/H1142/unrelaxed_model_4_multimer_v2_pred_94.pdb	0.6403189344249081	0.17586577	0.2687564023940148	0.615	90.4008	Unmasked
1898	../AF_models/H1142/unrelaxed_model_4_multimer_v2_pred_95.pdb	0.6672122468415976	0.21926019	0.3088505981338835	0.634	90.9426	Unmasked
1899	../AF_models/H1142/unrelaxed_model_4_multimer_v2_pred_96.pdb	0.6412083818808452	0.17298998	0.2666336598852328	0.602	89.9724	Unmasked
1900	../AF_models/H1142/unrelaxed_model_4_multimer_v2_pred_97.pdb	0.6669713773220864	0.22031078	0.3096428974050301	0.616	91.2812	Unmasked
1901	../AF_models/H1142/unrelaxed_model_4_multimer_v2_pred_98.pdb	0.6854939167257332	0.2514339	0.3382459104966359	0.621	90.853	Unmasked
1902	../AF_models/H1142/unrelaxed_model_4_multimer_v2_pred_99.pdb	0.6591000535284445	0.20078535	0.2924482937295232	0.609	91.1261	Unmasked
1903	../AF_models/H1142/unrelaxed_model_4_multimer_v2_pred_9.pdb	0.6611186635922084	0.19010803	0.2843101575460174	0.6	90.6802	Unmasked
1904	../AF_models/H1142/unrelaxed_model_4_multimer_v3_pred_100.pdb	0.6192379183996151	0.10144868	0.2050065256640996	0.034	86.2719	Unmasked
1905	../AF_models/H1142/unrelaxed_model_4_multimer_v3_pred_10.pdb	0.6180084823568058	0.105279475	0.2078252768317737	0.056	85.9099	Unmasked
1906	../AF_models/H1142/unrelaxed_model_4_multimer_v3_pred_11.pdb	0.6254354693051493	0.11913091	0.2203918214153511	0.045	86.5096	Unmasked
1907	../AF_models/H1142/unrelaxed_model_4_multimer_v3_pred_12.pdb	0.6163652982245589	0.09934955	0.2027527003671865	0.033	86.1016	Unmasked
1908	../AF_models/H1142/unrelaxed_model_4_multimer_v3_pred_13.pdb	0.6196243074417878	0.10556828	0.208379487333313	0.034	86.0354	Unmasked
1909	../AF_models/H1142/unrelaxed_model_4_multimer_v3_pred_14.pdb	0.613834171922048	0.09374584	0.1977635084452311	0.075	86.09	Unmasked
1910	../AF_models/H1142/unrelaxed_model_4_multimer_v3_pred_15.pdb	0.6161768602013626	0.096476704	0.2004167351460464	0.045	86.1541	Unmasked
1911	../AF_models/H1142/unrelaxed_model_4_multimer_v3_pred_16.pdb	0.6176207991036936	0.100491606	0.2039174443799886	0.02	86.3035	Unmasked
1912	../AF_models/H1142/unrelaxed_model_4_multimer_v3_pred_17.pdb	0.6173257842610875	0.1006715	0.2040023568262775	0.021	85.9282	Unmasked
1913	../AF_models/H1142/unrelaxed_model_4_multimer_v3_pred_18.pdb	0.6145128029562386	0.09614558	0.1998190227742463	0.067	86.0773	Unmasked
1914	../AF_models/H1142/unrelaxed_model_4_multimer_v3_pred_19.pdb	0.6184967198909932	0.10547111	0.208076233445438	0.027	86.0162	Unmasked
1915	../AF_models/H1142/unrelaxed_model_4_multimer_v3_pred_1.pdb	0.6137701792610526	0.092272304	0.1965718790509867	0.049	86.5631	Unmasked
1916	../AF_models/H1142/unrelaxed_model_4_multimer_v3_pred_20.pdb	0.6187569759071028	0.10558493	0.2082193367040188	0.043	86.2434	Unmasked
1917	../AF_models/H1142/unrelaxed_model_4_multimer_v3_pred_21.pdb	0.6180007885695047	0.10120543	0.2045645024538148	0.036	86.1313	Unmasked
1918	../AF_models/H1142/unrelaxed_model_4_multimer_v3_pred_22.pdb	0.6154280723638679	0.10062393	0.2035847568811445	0.051	86.0992	Unmasked
1919	../AF_models/H1142/unrelaxed_model_4_multimer_v3_pred_23.pdb	0.6134324285108148	0.09359774	0.1975646776501	0.081	85.8082	Unmasked
1920	../AF_models/H1142/unrelaxed_model_4_multimer_v3_pred_24.pdb	0.6209115232524385	0.10614643	0.2090994506179712	0.03	86.2476	Unmasked
1921	../AF_models/H1142/unrelaxed_model_4_multimer_v3_pred_25.pdb	0.618175137823921	0.1013014	0.2046761490476333	0.068	86.4261	Unmasked
1922	../AF_models/H1142/unrelaxed_model_4_multimer_v3_pred_26.pdb	0.6137889346161773	0.093994856	0.1979536716278253	0.039	86.0719	Unmasked
1923	../AF_models/H1142/unrelaxed_model_4_multimer_v3_pred_27.pdb	0.6214403500252463	0.1103584	0.2125747917114396	0.036	86.2065	Unmasked
1924	../AF_models/H1142/unrelaxed_model_4_multimer_v3_pred_28.pdb	0.6185646691430924	0.10259135	0.2057860143683218	0.041	86.3895	Unmasked
1925	../AF_models/H1142/unrelaxed_model_4_multimer_v3_pred_29.pdb	0.6155076882374965	0.09799717	0.2014992765810625	0.036	85.9612	Unmasked
1926	../AF_models/H1142/unrelaxed_model_4_multimer_v3_pred_2.pdb	0.6144557810863622	0.09610988	0.1997790618149592	0.02	85.9237	Unmasked
1927	../AF_models/H1142/unrelaxed_model_4_multimer_v3_pred_30.pdb	0.6178811758320917	0.10103794	0.2044065886648772	0.058	85.9243	Unmasked
1928	../AF_models/H1142/unrelaxed_model_4_multimer_v3_pred_31.pdb	0.6170603497371848	0.10245697	0.2053776475498234	0.029	86.0599	Unmasked
1929	../AF_models/H1142/unrelaxed_model_4_multimer_v3_pred_32.pdb	0.6149359799593996	0.09593888	0.1997383029693427	0.024	85.954	Unmasked
1930	../AF_models/H1142/unrelaxed_model_4_multimer_v3_pred_33.pdb	0.6180809524580283	0.1072931	0.2094506698235758	0.029	86.1929	Unmasked
1931	../AF_models/H1142/unrelaxed_model_4_multimer_v3_pred_34.pdb	0.615823193443557	0.103439964	0.205916610171942	0.042	86.29	Unmasked
1932	../AF_models/H1142/unrelaxed_model_4_multimer_v3_pred_35.pdb	0.6205640719750921	0.11372368	0.2150917586966236	0.033	85.7876	Unmasked
1933	../AF_models/H1142/unrelaxed_model_4_multimer_v3_pred_36.pdb	0.6230874007726374	0.10906555	0.2118699182229173	0.04	85.8194	Unmasked
1934	../AF_models/H1142/unrelaxed_model_4_multimer_v3_pred_37.pdb	0.6174212926740285	0.10201591	0.2050969885610508	0.035	85.9882	Unmasked
1935	../AF_models/H1142/unrelaxed_model_4_multimer_v3_pred_38.pdb	0.6137211631044418	0.09404521	0.1979803981444174	0.099	86.0078	Unmasked
1936	../AF_models/H1142/unrelaxed_model_4_multimer_v3_pred_39.pdb	0.6167049631083963	0.100626186	0.2038419410507869	0.039	85.6112	Unmasked
1937	../AF_models/H1142/unrelaxed_model_4_multimer_v3_pred_3.pdb	0.6157259204454137	0.09874874	0.2021441789163532	0.051	85.929	Unmasked
1938	../AF_models/H1142/unrelaxed_model_4_multimer_v3_pred_40.pdb	0.615086576827288	0.096628904	0.2003204388395787	0.073	86.0226	Unmasked
1939	../AF_models/H1142/unrelaxed_model_4_multimer_v3_pred_41.pdb	0.6131821654517342	0.09374581	0.1976330833093104	0.043	86.0713	Unmasked
1940	../AF_models/H1142/unrelaxed_model_4_multimer_v3_pred_42.pdb	0.6182668923681118	0.10107005	0.2045094156135149	0.035	86.6097	Unmasked
1941	../AF_models/H1142/unrelaxed_model_4_multimer_v3_pred_43.pdb	0.6166907611423227	0.09918866	0.2026890826808113	0.024	85.8263	Unmasked
1942	../AF_models/H1142/unrelaxed_model_4_multimer_v3_pred_44.pdb	0.617325154611877	0.10774122	0.2096580083508117	0.046	85.708	Unmasked
1943	../AF_models/H1142/unrelaxed_model_4_multimer_v3_pred_45.pdb	0.6124332922975767	0.09213179	0.1961920932587096	0.041	86.0208	Unmasked
1944	../AF_models/H1142/unrelaxed_model_4_multimer_v3_pred_46.pdb	0.6160099752263052	0.0950007	0.1992025543752476	0.033	86.5696	Unmasked
1945	../AF_models/H1142/unrelaxed_model_4_multimer_v3_pred_47.pdb	0.6162148967035936	0.096910045	0.2007710149814353	0.071	85.5519	Unmasked
1946	../AF_models/H1142/unrelaxed_model_4_multimer_v3_pred_48.pdb	0.6169269981613587	0.10416272	0.206715577893075	0.079	86.0057	Unmasked
1947	../AF_models/H1142/unrelaxed_model_4_multimer_v3_pred_49.pdb	0.6147852215191225	0.097018555	0.2005718881491919	0.043	86.4613	Unmasked
1948	../AF_models/H1142/unrelaxed_model_4_multimer_v3_pred_4.pdb	0.6125471500519427	0.08848444	0.1932969849897129	0.087	85.9762	Unmasked
1949	../AF_models/H1142/unrelaxed_model_4_multimer_v3_pred_50.pdb	0.6210469653173216	0.10992608	0.2121502588185455	0.041	86.3637	Unmasked
1950	../AF_models/H1142/unrelaxed_model_4_multimer_v3_pred_51.pdb	0.6163825227859707	0.102195844	0.2050331798005718	0.035	85.4363	Unmasked
1951	../AF_models/H1142/unrelaxed_model_4_multimer_v3_pred_52.pdb	0.6132922019278464	0.09277843	0.1968811838967692	0.017	85.6967	Unmasked
1952	../AF_models/H1142/unrelaxed_model_4_multimer_v3_pred_53.pdb	0.6185254394958666	0.10545424	0.2080684828748355	0.03	86.0445	Unmasked
1953	../AF_models/H1142/unrelaxed_model_4_multimer_v3_pred_54.pdb	0.6172138473716091	0.09372302	0.1984211866324486	0.031	86.2186	Unmasked
1954	../AF_models/H1142/unrelaxed_model_4_multimer_v3_pred_55.pdb	0.6164961086692949	0.10313875	0.2058102235591916	0.035	85.5995	Unmasked
1955	../AF_models/H1142/unrelaxed_model_4_multimer_v3_pred_56.pdb	0.6211015636228341	0.106118776	0.2091153334479097	0.046	86.2796	Unmasked
1956	../AF_models/H1142/unrelaxed_model_4_multimer_v3_pred_57.pdb	0.6169596132926347	0.09894171	0.2025452935157657	0.045	85.8474	Unmasked
1957	../AF_models/H1142/unrelaxed_model_4_multimer_v3_pred_58.pdb	0.6175018007063728	0.09963374	0.2032073508601161	0.044	85.8712	Unmasked
1958	../AF_models/H1142/unrelaxed_model_4_multimer_v3_pred_59.pdb	0.6165356612465845	0.09979726	0.203144937282047	0.093	85.7712	Unmasked
1959	../AF_models/H1142/unrelaxed_model_4_multimer_v3_pred_5.pdb	0.6174555311408111	0.1009902	0.204283265070249	0.042	86.2133	Unmasked
1960	../AF_models/H1142/unrelaxed_model_4_multimer_v3_pred_60.pdb	0.6167232112550478	0.09961362	0.2030355397157617	0.041	85.8923	Unmasked
1961	../AF_models/H1142/unrelaxed_model_4_multimer_v3_pred_61.pdb	0.6171834880700121	0.10134762	0.2045147918580057	0.03	85.9283	Unmasked
1962	../AF_models/H1142/unrelaxed_model_4_multimer_v3_pred_62.pdb	0.6175503391347618	0.103150405	0.2060303918187278	0.039	85.9212	Unmasked
1963	../AF_models/H1142/unrelaxed_model_4_multimer_v3_pred_63.pdb	0.6141664632754572	0.1008555	0.2035176922598888	0.031	85.7747	Unmasked
1964	../AF_models/H1142/unrelaxed_model_4_multimer_v3_pred_64.pdb	0.6118408255854241	0.09117083	0.1953048311288951	0.041	86.1028	Unmasked
1965	../AF_models/H1142/unrelaxed_model_4_multimer_v3_pred_65.pdb	0.6158346358605833	0.09808968	0.201638671232633	0.035	86.2722	Unmasked
1966	../AF_models/H1142/unrelaxed_model_4_multimer_v3_pred_66.pdb	0.6161907019415266	0.10288062	0.2055426359613491	0.021	85.5038	Unmasked
1967	../AF_models/H1142/unrelaxed_model_4_multimer_v3_pred_67.pdb	0.6151829156256872	0.09348288	0.1978228885526887	0.054	86.4237	Unmasked
1968	../AF_models/H1142/unrelaxed_model_4_multimer_v3_pred_68.pdb	0.6177264122860511	0.09931302	0.2029956990221516	0.083	86.2348	Unmasked
1969	../AF_models/H1142/unrelaxed_model_4_multimer_v3_pred_69.pdb	0.6174731438624421	0.104231805	0.2068800724599274	0.046	86.1977	Unmasked
1970	../AF_models/H1142/unrelaxed_model_4_multimer_v3_pred_6.pdb	0.6207550625629065	0.11101009	0.2129590841258931	0.037	85.7564	Unmasked
1971	../AF_models/H1142/unrelaxed_model_4_multimer_v3_pred_70.pdb	0.6153142868178666	0.09684451	0.2005384647587454	0.038	86.0077	Unmasked
1972	../AF_models/H1142/unrelaxed_model_4_multimer_v3_pred_71.pdb	0.6161883456685736	0.09760791	0.2013239976401844	0.058	86.3864	Unmasked
1973	../AF_models/H1142/unrelaxed_model_4_multimer_v3_pred_72.pdb	0.6165124801070213	0.09892332	0.202441150491848	0.032	86.192	Unmasked
1974	../AF_models/H1142/unrelaxed_model_4_multimer_v3_pred_73.pdb	0.6163854390333962	0.09767628	0.2014181095351948	0.057	86.4332	Unmasked
1975	../AF_models/H1142/unrelaxed_model_4_multimer_v3_pred_74.pdb	0.6204411539067637	0.10964656	0.21180547779063	0.037	86.4663	Unmasked
1976	../AF_models/H1142/unrelaxed_model_4_multimer_v3_pred_75.pdb	0.6172721479393286	0.10632743	0.2085163731189021	0.055	85.714	Unmasked
1977	../AF_models/H1142/unrelaxed_model_4_multimer_v3_pred_76.pdb	0.6173359624197964	0.10382834	0.2065298650990105	0.031	85.9708	Unmasked
1978	../AF_models/H1142/unrelaxed_model_4_multimer_v3_pred_77.pdb	0.6193682364189466	0.102885745	0.2061822436563937	0.036	86.139	Unmasked
1979	../AF_models/H1142/unrelaxed_model_4_multimer_v3_pred_78.pdb	0.6185568523245901	0.10635509	0.2087954452005595	0.03	86.1228	Unmasked
1980	../AF_models/H1142/unrelaxed_model_4_multimer_v3_pred_79.pdb	0.6189072602585627	0.10186154	0.205270681253983	0.037	86.2714	Unmasked
1981	../AF_models/H1142/unrelaxed_model_4_multimer_v3_pred_7.pdb	0.6151082756877979	0.09555739	0.1994675684523789	0.064	85.866	Unmasked
1982	../AF_models/H1142/unrelaxed_model_4_multimer_v3_pred_80.pdb	0.622139314434649	0.11001339	0.2124385733647588	0.065	86.5343	Unmasked
1983	../AF_models/H1142/unrelaxed_model_4_multimer_v3_pred_81.pdb	0.6216860499043111	0.1086663	0.2112702505997587	0.04	86.1077	Unmasked
1984	../AF_models/H1142/unrelaxed_model_4_multimer_v3_pred_82.pdb	0.6174535315509845	0.106115595	0.2083831819152078	0.044	85.5473	Unmasked
1985	../AF_models/H1142/unrelaxed_model_4_multimer_v3_pred_83.pdb	0.6204327762119894	0.101038195	0.204917111396649	0.036	86.0181	Unmasked
1986	../AF_models/H1142/unrelaxed_model_4_multimer_v3_pred_84.pdb	0.6145255870789718	0.09430526	0.1983493269914474	0.074	86.315	Unmasked
1987	../AF_models/H1142/unrelaxed_model_4_multimer_v3_pred_85.pdb	0.6191125474155	0.10451337	0.2074332050836096	0.032	85.7852	Unmasked
1988	../AF_models/H1142/unrelaxed_model_4_multimer_v3_pred_86.pdb	0.6143060103096496	0.0954143	0.1991926446564581	0.039	85.9624	Unmasked
1989	../AF_models/H1142/unrelaxed_model_4_multimer_v3_pred_87.pdb	0.6160113372547054	0.09465727	0.1989280851312999	0.028	86.102	Unmasked
1990	../AF_models/H1142/unrelaxed_model_4_multimer_v3_pred_88.pdb	0.6152818686009266	0.09478771	0.1988865412521525	0.064	86.2398	Unmasked
1991	../AF_models/H1142/unrelaxed_model_4_multimer_v3_pred_89.pdb	0.618086656102925	0.10241109	0.2055462042827188	0.078	85.9827	Unmasked
1992	../AF_models/H1142/unrelaxed_model_4_multimer_v3_pred_8.pdb	0.6158740316106663	0.09461165	0.1988641280784961	0.032	86.2047	Unmasked
1993	../AF_models/H1142/unrelaxed_model_4_multimer_v3_pred_90.pdb	0.61586062394734	0.09796991	0.2015480543835079	0.055	86.1608	Unmasked
1994	../AF_models/H1142/unrelaxed_model_4_multimer_v3_pred_91.pdb	0.6160950087026553	0.100537166	0.2036487345400611	0.062	85.8548	Unmasked
1995	../AF_models/H1142/unrelaxed_model_4_multimer_v3_pred_92.pdb	0.6159957190234401	0.09917374	0.2025381354466863	0.046	86.2978	Unmasked
1996	../AF_models/H1142/unrelaxed_model_4_multimer_v3_pred_93.pdb	0.6159492686041598	0.098327816	0.2018521061469794	0.037	86.2565	Unmasked
1997	../AF_models/H1142/unrelaxed_model_4_multimer_v3_pred_94.pdb	0.6207961606096204	0.111273065	0.213177684289435	0.043	85.6421	Unmasked
1998	../AF_models/H1142/unrelaxed_model_4_multimer_v3_pred_95.pdb	0.6175058901518496	0.09893493	0.2026491248649341	0.048	86.6734	Unmasked
[truncated: 1,516 more rows]
