# Supplementary material for: Unmasking AlphaFold to integrate experiments and predictions in multimeric complexes
Source: Nat Commun. 2024 Oct 9;15:8724. doi: 10.1038/s41467-024-52951-w (PMC11461844; doi:10.1038/s41467-024-52951-w)
Supplement: Supplementary file 8 — Source Data [file 41467_2024_52951_MOESM8_ESM.zip › H1142_perturbation_test.csv]

	Template DockQ	Template Fnat	Template iRMSD	Template LRMSD	Prediction DockQ	Prediction Fnat	Prediction iRMSD	Prediction LRMSD	Template quality (CAPRI)
0	0.74	0.641	0.884	3.731	0.904	0.821	0.383	1.868	Medium
1	0.295	0.051	3.561	5.786	0.01	0.0	13.579	61.885	Acceptable
2	0.37	0.179	2.305	6.493	0.885	0.821	0.492	2.287	Acceptable
3	0.24	0.0	4.089	6.911	0.011	0.0	12.989	59.56	Acceptable
4	0.428	0.231	2.123	5.307	0.905	0.846	0.444	1.934	Acceptable
5	0.296	0.077	3.472	6.172	0.895	0.821	0.457	1.971	Acceptable
6	0.257	0.051	3.773	7.188	0.01	0.0	13.443	61.647	Acceptable
7	0.452	0.308	2.457	4.562	0.889	0.821	0.492	2.061	Acceptable
8	0.264	0.128	3.63	8.185	0.01	0.0	13.526	61.36	Acceptable
9	0.713	0.462	0.857	2.462	0.923	0.872	0.376	1.824	Medium
10	0.277	0.077	3.486	6.954	0.01	0.0	13.592	61.356	Acceptable
11	0.346	0.179	2.808	6.42	0.01	0.0	13.461	62.252	Acceptable
12	0.697	0.692	1.296	3.92	0.894	0.795	0.391	1.935	Medium
13	0.748	0.59	0.946	2.149	0.907	0.821	0.369	1.769	Medium
14	0.286	0.077	3.365	6.728	0.897	0.846	0.466	2.284	Acceptable
15	0.353	0.051	2.75	4.515	0.896	0.821	0.458	1.905	Acceptable
16	0.357	0.179	1.801	8.799	0.894	0.821	0.464	1.945	Acceptable
17	0.526	0.256	1.715	3.029	0.893	0.821	0.461	2.044	Medium
18	0.579	0.487	1.297	5.876	0.888	0.795	0.423	2.097	Medium
19	0.261	0.103	3.944	7.628	0.01	0.0	13.466	62.325	Acceptable
20	0.214	0.026	4.146	8.505	0.01	0.0	13.446	61.587	Incorrect
21	0.689	0.769	1.455	4.465	0.884	0.769	0.399	1.943	Medium
22	0.251	0.026	4.208	6.714	0.01	0.0	13.54	61.937	Acceptable
23	0.663	0.385	1.011	2.541	0.909	0.821	0.363	1.725	Medium
24	0.284	0.051	3.753	6.05	0.01	0.0	13.453	61.556	Acceptable
25	0.654	0.615	1.377	4.2	0.906	0.846	0.447	1.897	Medium
26	0.241	0.026	4.182	7.178	0.01	0.0	12.864	63.09	Acceptable
27	0.639	0.538	1.111	5.135	0.892	0.795	0.393	2.019	Medium
28	0.408	0.359	2.587	6.737	0.891	0.821	0.478	2.073	Acceptable
29	0.57	0.564	1.688	5.513	0.905	0.846	0.446	1.934	Medium
30	0.312	0.051	3.048	5.718	0.904	0.846	0.444	2.013	Acceptable
31	0.509	0.538	2.673	4.915	0.875	0.769	0.455	2.169	Medium
32	0.389	0.103	2.502	4.249	0.895	0.821	0.457	1.942	Acceptable
33	0.169	0.0	6.202	9.339	0.01	0.0	13.544	61.093	Incorrect
34	0.333	0.077	2.83	5.538	0.893	0.821	0.465	2.017	Acceptable
35	0.309	0.154	2.945	7.441	0.887	0.821	0.475	2.289	Acceptable
36	0.243	0.179	3.178	11.144	0.893	0.821	0.47	1.975	Acceptable
37	0.163	0.026	5.46	10.576	0.01	0.0	13.642	60.375	Incorrect
38	0.587	0.487	1.236	5.864	0.888	0.795	0.425	2.096	Medium
39	0.47	0.333	2.552	3.985	0.895	0.821	0.453	1.972	Acceptable
40	0.34	0.154	2.788	6.365	0.9	0.846	0.45	2.197	Acceptable
41	0.619	0.513	1.158	5.34	0.888	0.795	0.424	2.102	Medium
42	0.478	0.359	1.782	6.088	0.903	0.846	0.459	1.958	Acceptable
43	0.231	0.026	4.427	7.465	0.01	0.0	13.43	61.451	Acceptable
44	0.736	0.769	1.357	2.994	0.882	0.769	0.409	2.015	Medium
45	0.275	0.077	4.154	6.471	0.01	0.0	13.35	62.526	Acceptable
46	0.304	0.077	2.783	6.78	0.894	0.821	0.459	1.986	Acceptable
47	0.183	0.026	4.929	9.642	0.01	0.0	13.566	61.32	Incorrect
48	0.732	0.615	1.012	2.954	0.899	0.821	0.437	1.861	Medium
49	0.33	0.051	2.814	5.335	0.902	0.846	0.446	2.146	Acceptable
50	0.293	0.077	3.541	6.243	0.892	0.821	0.471	2.066	Acceptable
51	0.248	0.103	3.855	8.351	0.01	0.0	13.524	61.296	Acceptable
52	0.658	0.462	1.15	3.097	0.895	0.795	0.39	1.895	Medium
53	0.266	0.103	3.118	8.353	0.9	0.846	0.477	2.018	Acceptable
54	0.434	0.282	2.73	4.398	0.887	0.821	0.472	2.33	Acceptable
55	0.334	0.154	2.881	6.428	0.886	0.821	0.472	2.356	Acceptable
56	0.27	0.026	3.721	6.32	0.899	0.846	0.459	2.199	Acceptable
57	0.444	0.205	2.099	4.41	0.893	0.821	0.466	1.998	Acceptable
58	0.205	0.103	3.914	10.741	0.01	0.0	13.451	61.328	Incorrect
59	0.758	0.487	0.626	2.213	0.892	0.795	0.417	1.891	Medium
60	0.253	0.077	3.805	7.711	0.884	0.821	0.49	2.359	Acceptable
61	0.294	0.026	2.72	6.592	0.877	0.769	0.445	2.127	Acceptable
62	0.323	0.231	2.286	9.615	0.893	0.821	0.472	1.982	Acceptable
63	0.533	0.436	1.702	5.216	0.904	0.821	0.388	1.86	Medium
64	0.473	0.231	1.932	4.082	0.891	0.821	0.465	2.144	Acceptable
65	0.725	0.795	1.289	4.19	0.894	0.821	0.469	1.948	Medium
66	0.436	0.205	2.234	4.336	0.9	0.846	0.455	2.168	Acceptable
67	0.566	0.564	2.026	4.496	0.884	0.769	0.401	1.982	Medium
68	0.763	0.769	1.051	3.59	0.896	0.795	0.383	1.846	Medium
69	0.771	0.615	0.741	2.921	0.9	0.821	0.414	1.972	Medium
70	0.235	0.154	3.171	11.141	0.893	0.821	0.462	2.058	Acceptable
71	0.321	0.077	2.867	5.942	0.868	0.744	0.461	2.019	Acceptable
72	0.367	0.128	2.67	5.128	0.903	0.846	0.45	2.059	Acceptable
73	0.301	0.128	3.114	7.13	0.01	0.0	13.395	62.282	Acceptable
74	0.63	0.487	1.121	4.77	0.887	0.795	0.428	2.141	Medium
75	0.3	0.051	2.541	7.071	0.878	0.769	0.44	2.077	Acceptable
76	0.372	0.179	2.636	5.684	0.891	0.821	0.489	2.0	Acceptable
77	0.28	0.103	3.117	7.694	0.907	0.846	0.427	1.943	Acceptable
78	0.351	0.179	2.827	6.183	0.891	0.821	0.479	2.059	Acceptable
79	0.303	0.103	3.746	5.998	0.01	0.0	13.491	61.591	Acceptable
80	0.316	0.051	2.995	5.617	0.873	0.744	0.441	1.867	Acceptable
81	0.401	0.205	2.599	4.943	0.894	0.821	0.468	1.958	Acceptable
82	0.678	0.487	1.027	3.324	0.906	0.821	0.372	1.812	Medium
83	0.279	0.026	3.665	5.996	0.01	0.0	13.545	61.681	Acceptable
84	0.249	0.051	3.114	8.367	0.893	0.821	0.468	1.98	Acceptable
85	0.386	0.205	2.309	6.139	0.881	0.821	0.511	2.415	Acceptable
86	0.519	0.308	1.387	5.425	0.895	0.821	0.464	1.93	Medium
87	0.144	0.0	6.122	10.992	0.01	0.0	13.618	61.809	Incorrect
88	0.592	0.308	1.365	2.494	0.898	0.821	0.448	1.847	Medium
89	0.267	0.026	3.779	6.393	0.01	0.0	13.609	61.245	Acceptable
90	0.516	0.462	2.529	3.878	0.896	0.846	0.466	2.311	Medium
91	0.81	0.718	0.863	1.709	0.891	0.795	0.41	1.975	High
92	0.43	0.333	2.165	6.487	0.893	0.846	0.48	2.426	Acceptable
93	0.615	0.667	2.065	3.789	0.883	0.769	0.401	1.993	Medium
94	0.559	0.667	1.971	6.342	0.882	0.769	0.416	2.009	Medium
95	0.422	0.231	2.196	5.325	0.902	0.846	0.452	2.065	Acceptable
96	0.422	0.282	2.443	5.437	0.893	0.821	0.453	2.113	Acceptable
97	0.754	0.615	0.942	2.361	0.905	0.821	0.383	1.857	Medium
98	0.667	0.436	1.105	2.584	0.885	0.769	0.396	1.953	Medium
99	0.299	0.103	2.887	7.221	0.866	0.744	0.467	2.119	Acceptable
100	0.412	0.282	2.84	5.097	0.884	0.821	0.488	2.373	Acceptable
101	0.331	0.103	2.768	6.039	0.874	0.769	0.458	2.178	Acceptable
102	0.495	0.41	2.252	4.659	0.896	0.821	0.457	1.889	Medium
103	0.244	0.026	3.018	8.385	0.01	0.0	13.473	61.046	Acceptable
104	0.196	0.026	4.853	8.925	0.01	0.0	13.447	61.561	Incorrect
105	0.327	0.103	3.133	5.683	0.01	0.0	13.476	61.638	Acceptable
106	0.313	0.051	2.837	5.959	0.892	0.821	0.459	2.15	Acceptable
107	0.486	0.154	1.527	4.064	0.892	0.821	0.459	2.137	Acceptable
108	0.414	0.282	2.588	5.443	0.863	0.744	0.493	2.063	Acceptable
109	0.335	0.103	2.683	6.042	0.906	0.846	0.435	1.977	Acceptable
110	0.456	0.231	2.014	4.528	0.905	0.846	0.452	1.918	Acceptable
111	0.208	0.026	3.845	9.106	0.01	0.0	13.532	61.391	Incorrect
112	0.549	0.231	1.474	2.703	0.867	0.744	0.464	2.056	Medium
113	0.338	0.128	2.898	5.89	0.868	0.744	0.466	1.986	Acceptable
114	0.217	0.0	3.851	8.163	0.01	0.0	13.446	61.442	Incorrect
115	0.597	0.462	1.455	4.07	0.874	0.744	0.433	1.852	Medium
116	0.459	0.359	2.108	5.803	0.895	0.821	0.457	1.989	Acceptable
117	0.415	0.179	2.337	4.613	0.905	0.846	0.448	1.952	Acceptable
118	0.199	0.026	3.024	10.993	0.868	0.744	0.459	2.031	Incorrect
119	0.142	0.0	5.768	11.284	0.01	0.0	13.309	62.471	Incorrect
120	0.272	0.077	3.723	6.931	0.01	0.0	13.41	61.402	Acceptable
121	0.417	0.308	2.688	5.48	0.891	0.821	0.487	2.008	Acceptable
122	0.506	0.564	2.6	5.502	0.891	0.821	0.475	2.053	Medium
123	0.336	0.051	2.877	4.981	0.01	0.0	13.403	61.58	Acceptable
124	0.465	0.282	1.624	6.193	0.895	0.821	0.471	1.886	Acceptable
125	0.499	0.256	1.794	3.841	0.876	0.769	0.445	2.138	Medium
126	0.337	0.077	2.907	5.255	0.87	0.744	0.451	1.988	Acceptable
127	0.528	0.282	1.518	4.144	0.894	0.821	0.473	1.921	Medium
128	0.603	0.513	1.212	5.672	0.913	0.872	0.423	2.123	Medium
129	0.78	0.718	0.946	2.727	0.895	0.795	0.392	1.883	Medium
130	0.705	0.744	1.546	3.02	0.879	0.769	0.425	2.103	Medium
131	0.716	0.487	0.882	2.533	0.903	0.846	0.46	1.945	Medium
132	0.297	0.103	3.39	6.597	0.898	0.846	0.472	2.163	Acceptable
133	0.26	0.026	3.024	7.571	0.01	0.0	13.572	61.341	Acceptable
134	0.503	0.462	2.193	5.187	0.888	0.821	0.468	2.292	Medium
135	0.745	0.615	0.999	2.367	0.881	0.769	0.417	2.021	Medium
136	0.42	0.231	1.656	7.261	0.908	0.846	0.426	1.897	Acceptable
137	0.377	0.179	2.647	5.443	0.01	0.0	13.597	61.651	Acceptable
138	0.226	0.026	3.971	8.065	0.01	0.0	13.432	62.198	Incorrect
139	0.227	0.026	4.387	7.691	0.009	0.0	13.763	65.425	Incorrect
140	0.253	0.026	3.73	7.027	0.901	0.846	0.453	2.163	Acceptable
141	0.358	0.103	2.026	6.676	0.907	0.846	0.428	1.943	Acceptable
142	0.468	0.359	2.439	4.635	0.894	0.821	0.46	1.99	Acceptable
143	0.284	0.077	3.11	7.128	0.868	0.744	0.465	1.964	Acceptable
144	0.544	0.231	1.457	3.049	0.869	0.744	0.446	2.066	Medium
145	0.552	0.385	1.299	5.552	0.891	0.846	0.481	2.526	Medium
146	0.152	0.0	5.997	10.458	0.01	0.0	13.358	62.314	Incorrect
147	0.727	0.615	1.049	2.923	0.906	0.846	0.445	1.882	Medium
148	0.268	0.026	3.645	6.45	0.897	0.846	0.471	2.246	Acceptable
149	0.635	0.282	1.065	1.762	0.873	0.744	0.425	1.976	Medium
150	0.339	0.103	2.639	5.966	0.896	0.821	0.451	1.927	Acceptable
151	0.392	0.256	2.582	6.002	0.892	0.821	0.489	1.936	Acceptable
152	0.28	0.077	4.01	6.39	0.01	0.0	12.92	63.137	Acceptable
153	0.307	0.154	3.033	7.384	0.9	0.846	0.465	2.129	Acceptable
154	0.258	0.205	3.345	10.371	0.887	0.821	0.473	2.319	Acceptable
155	0.228	0.103	4.688	8.695	0.01	0.0	13.68	61.157	Incorrect
156	0.193	0.026	4.409	9.391	0.903	0.846	0.455	2.021	Incorrect
157	0.642	0.667	1.593	4.406	0.89	0.821	0.451	2.266	Medium
158	0.232	0.051	4.452	7.778	0.01	0.0	13.442	62.205	Acceptable
159	0.245	0.026	3.206	7.994	0.207	0.103	3.264	11.738	Acceptable
160	0.365	0.154	2.433	6.035	0.901	0.846	0.474	1.976	Acceptable
161	0.283	0.0	3.141	6.061	0.01	0.0	13.427	62.058	Acceptable
162	0.15	0.0	5.977	10.583	0.01	0.0	13.44	61.192	Incorrect
163	0.399	0.231	2.691	5.176	0.89	0.821	0.492	2.012	Acceptable
164	0.324	0.179	2.413	8.257	0.899	0.846	0.484	2.076	Acceptable
165	0.372	0.359	2.004	10.483	0.897	0.821	0.451	1.859	Acceptable
166	0.674	0.615	1.189	4.328	0.907	0.846	0.442	1.869	Medium
167	0.378	0.128	2.334	5.378	0.903	0.846	0.45	2.067	Acceptable
168	0.308	0.179	3.026	7.754	0.866	0.744	0.469	2.101	Acceptable
169	0.36	0.128	2.84	5.136	0.878	0.769	0.447	2.034	Acceptable
170	0.319	0.077	3.021	5.815	0.895	0.821	0.463	1.931	Acceptable
171	0.306	0.103	2.698	7.235	0.906	0.846	0.44	1.913	Acceptable
172	0.363	0.154	2.641	5.692	0.902	0.846	0.456	2.047	Acceptable
173	0.431	0.154	1.951	4.695	0.893	0.821	0.46	2.075	Acceptable
174	0.405	0.282	2.31	6.43	0.886	0.821	0.491	2.278	Acceptable
175	0.349	0.128	2.348	6.547	0.903	0.846	0.464	1.96	Acceptable
176	0.31	0.128	3.411	6.388	0.01	0.0	13.447	61.57	Acceptable
177	0.396	0.179	2.496	5.007	0.873	0.769	0.475	2.133	Acceptable
178	0.156	0.0	4.518	11.126	0.01	0.0	13.584	61.594	Incorrect
179	0.449	0.205	2.212	3.895	0.903	0.846	0.442	2.094	Acceptable
180	0.322	0.205	3.319	7.086	0.01	0.0	13.523	61.436	Acceptable
181	0.326	0.077	2.952	5.633	0.896	0.821	0.451	1.955	Acceptable
182	0.483	0.205	1.68	4.227	0.868	0.744	0.448	2.096	Acceptable
183	0.348	0.154	3.22	5.407	0.895	0.821	0.453	1.995	Acceptable
184	0.317	0.077	3.329	5.507	0.01	0.0	13.458	61.72	Acceptable
185	0.292	0.051	3.544	5.91	0.01	0.0	13.437	61.451	Acceptable
186	0.171	0.0	6.186	9.244	0.01	0.0	13.496	61.395	Incorrect
187	0.233	0.179	3.122	12.079	0.892	0.821	0.457	2.157	Acceptable
188	0.248	0.026	4.378	6.768	0.01	0.0	13.558	61.378	Acceptable
189	0.395	0.231	2.756	5.21	0.888	0.821	0.5	2.054	Acceptable
190	0.439	0.205	2.107	4.567	0.874	0.769	0.464	2.162	Acceptable
191	0.18	0.0	5.527	9.016	0.01	0.0	13.495	61.561	Incorrect
192	0.388	0.333	2.824	6.783	0.889	0.821	0.482	2.153	Acceptable
193	0.7	0.615	1.165	3.403	0.904	0.846	0.454	1.94	Medium
194	0.133	0.0	6.098	11.826	0.01	0.0	13.621	61.933	Incorrect
195	0.251	0.154	3.867	9.053	0.87	0.744	0.451	1.941	Acceptable
196	0.194	0.077	5.514	9.65	0.01	0.0	13.399	61.424	Incorrect
197	0.316	0.103	3.338	5.846	0.893	0.846	0.504	2.224	Acceptable
198	0.067	0.0	7.521	19.256	0.042	0.0	7.702	27.015	Incorrect
199	0.342	0.128	2.721	6.054	0.894	0.821	0.472	1.941	Acceptable
200	0.221	0.154	4.008	10.689	0.89	0.821	0.475	2.136	Incorrect
201	0.276	0.051	3.878	6.292	0.01	0.0	13.416	61.505	Acceptable
202	0.287	0.128	3.31	7.481	0.01	0.0	13.529	61.073	Acceptable
203	0.345	0.179	2.896	6.317	0.89	0.821	0.488	2.052	Acceptable
204	0.241	0.231	3.389	12.189	0.87	0.744	0.46	1.93	Acceptable
205	0.117	0.026	5.578	14.395	0.01	0.0	13.518	61.441	Incorrect
206	0.609	0.641	1.269	6.901	0.903	0.846	0.463	1.929	Medium
207	0.235	0.205	4.416	10.458	0.89	0.821	0.481	2.072	Acceptable
208	0.218	0.026	4.403	8.095	0.873	0.769	0.458	2.226	Incorrect
209	0.425	0.231	2.148	5.349	0.902	0.846	0.456	2.085	Acceptable
210	0.216	0.051	4.268	8.748	0.01	0.0	13.445	61.596	Incorrect
211	0.271	0.051	3.16	7.254	0.01	0.0	13.355	62.682	Acceptable
212	0.186	0.0	5.185	8.859	0.01	0.0	13.54	61.352	Incorrect
213	0.159	0.0	5.454	10.24	0.01	0.0	13.582	60.913	Incorrect
214	0.404	0.282	2.571	5.868	0.865	0.744	0.477	2.07	Acceptable
215	0.209	0.026	4.375	8.566	0.01	0.0	13.443	61.71	Incorrect
216	0.182	0.0	4.75	9.301	0.01	0.0	13.411	61.722	Incorrect
217	0.238	0.051	4.373	7.555	0.01	0.0	12.808	63.057	Acceptable
218	0.146	0.0	6.136	10.79	0.01	0.0	13.672	61.842	Incorrect
219	0.29	0.154	3.264	7.803	0.896	0.821	0.449	1.948	Acceptable
220	0.187	0.0	4.917	8.92	0.01	0.0	13.411	61.266	Incorrect
221	0.201	0.154	3.836	12.489	0.891	0.821	0.474	2.1	Incorrect
222	0.274	0.051	3.211	7.054	0.01	0.0	13.464	61.559	Acceptable
223	0.29	0.077	3.757	6.152	0.891	0.821	0.476	2.077	Acceptable
224	0.212	0.128	3.163	12.266	0.862	0.744	0.488	2.208	Incorrect
225	0.178	0.0	5.46	9.13	0.01	0.0	13.582	61.026	Incorrect
226	0.402	0.154	2.471	4.467	0.886	0.821	0.495	2.252	Acceptable
227	0.369	0.103	2.401	5.247	0.894	0.821	0.461	2.004	Acceptable
228	0.462	0.462	1.889	7.893	0.907	0.846	0.444	1.845	Acceptable
229	0.174	0.0	4.639	9.848	0.01	0.0	13.539	61.351	Incorrect
230	0.121	0.0	7.361	12.299	0.01	0.0	13.455	62.305	Incorrect
231	0.292	0.154	3.381	7.591	0.01	0.0	13.59	60.991	Acceptable
232	0.082	0.026	5.255	20.754	0.01	0.0	13.513	61.101	Incorrect
233	0.257	0.385	4.691	13.206	0.887	0.821	0.497	2.162	Acceptable
234	0.246	0.359	2.98	18.367	0.241	0.231	2.549	15.285	Acceptable
235	0.109	0.0	4.955	14.947	0.01	0.0	13.427	61.171	Incorrect
236	0.153	0.051	4.898	12.302	0.01	0.0	13.504	60.782	Incorrect
237	0.102	0.0	5.602	15.183	0.01	0.0	13.345	62.24	Incorrect
238	0.575	0.718	1.674	7.497	0.903	0.846	0.465	1.958	Medium
239	0.224	0.154	4.068	10.46	0.87	0.744	0.454	1.956	Incorrect
240	0.476	0.538	1.656	9.594	0.896	0.821	0.455	1.905	Acceptable
241	0.407	0.231	2.676	4.896	0.887	0.821	0.494	2.165	Acceptable
242	0.281	0.128	3.3	7.809	0.892	0.821	0.47	2.043	Acceptable
243	0.539	0.718	1.968	8.0	0.891	0.821	0.48	2.029	Medium
244	0.298	0.077	2.784	7.049	0.895	0.821	0.456	1.942	Acceptable
245	0.219	0.026	4.194	8.18	0.888	0.821	0.465	2.286	Incorrect
246	0.275	0.128	2.936	8.683	0.869	0.744	0.466	1.941	Acceptable
247	0.318	0.103	3.312	5.814	0.01	0.0	13.505	61.376	Acceptable
248	0.189	0.026	4.488	9.554	0.871	0.744	0.442	1.97	Incorrect
249	0.684	0.564	0.993	4.331	0.891	0.795	0.404	2.031	Medium
250	0.41	0.231	2.231	5.704	0.886	0.821	0.489	2.244	Acceptable
251	0.354	0.103	2.757	5.168	0.904	0.846	0.441	2.017	Acceptable
252	0.721	0.692	1.16	3.624	0.9	0.846	0.47	2.084	Medium
253	0.161	0.0	6.33	9.772	0.01	0.0	13.516	61.298	Incorrect
254	0.49	0.59	1.677	9.691	0.893	0.846	0.483	2.41	Medium
255	0.125	0.0	7.758	11.834	0.01	0.0	13.448	61.522	Incorrect
256	0.288	0.128	3.146	7.673	0.867	0.744	0.474	1.989	Acceptable
257	0.523	0.359	1.812	4.199	0.902	0.846	0.47	1.941	Medium
258	0.32	0.128	3.205	6.223	0.892	0.821	0.476	2.02	Acceptable
259	0.383	0.333	3.081	6.616	0.896	0.846	0.467	2.317	Acceptable
260	0.167	0.0	4.786	10.145	0.01	0.0	13.554	61.5	Incorrect
261	0.129	0.0	6.185	12.06	0.01	0.0	13.379	61.169	Incorrect
262	0.136	0.0	5.965	11.637	0.01	0.0	13.495	61.726	Incorrect
263	0.105	0.0	6.835	13.984	0.01	0.0	13.407	61.451	Incorrect
264	0.374	0.385	2.949	7.982	0.868	0.744	0.465	1.979	Acceptable
265	0.138	0.026	4.041	14.121	0.01	0.0	13.222	62.482	Incorrect
266	0.692	0.769	1.306	5.066	0.897	0.795	0.377	1.862	Medium
267	0.314	0.154	2.875	7.311	0.902	0.846	0.456	2.053	Acceptable
268	0.094	0.0	6.853	15.342	0.01	0.0	13.578	61.614	Incorrect
269	0.273	0.077	3.283	7.406	0.89	0.821	0.474	2.122	Acceptable
270	0.263	0.103	2.516	9.93	0.888	0.821	0.466	2.289	Acceptable
271	0.512	0.231	1.642	3.553	0.894	0.821	0.447	2.07	Medium
272	0.237	0.128	3.971	9.231	0.01	0.0	13.494	61.373	Acceptable
273	0.157	0.026	4.229	12.053	0.01	0.0	13.234	62.281	Incorrect
274	0.709	0.564	1.047	2.979	0.908	0.846	0.433	1.873	Medium
275	0.115	0.0	6.017	13.38	0.01	0.0	13.227	62.598	Incorrect
276	0.113	0.0	6.601	13.33	0.01	0.0	13.537	61.315	Incorrect
277	0.262	0.231	3.934	9.828	0.887	0.821	0.49	2.184	Acceptable
278	0.311	0.103	2.613	7.201	0.897	0.821	0.442	1.915	Acceptable
279	0.447	0.205	2.035	4.451	0.893	0.821	0.467	2.009	Acceptable
280	0.191	0.077	3.449	11.883	0.901	0.846	0.451	2.14	Incorrect
281	0.385	0.308	2.092	8.349	0.879	0.821	0.502	2.561	Acceptable
282	0.127	0.0	7.672	11.741	0.01	0.0	13.488	61.181	Incorrect
283	0.302	0.103	3.316	6.473	0.01	0.0	13.623	61.515	Acceptable
284	0.381	0.333	2.695	7.313	0.887	0.821	0.491	2.201	Acceptable
285	0.255	0.103	3.432	8.46	0.896	0.846	0.48	2.254	Acceptable
286	0.148	0.0	5.118	11.212	0.01	0.0	13.623	61.007	Incorrect
287	0.787	0.718	0.974	2.165	0.893	0.795	0.398	1.963	Medium
288	0.454	0.359	2.04	6.203	0.89	0.846	0.493	2.464	Acceptable
289	0.203	0.0	5.067	8.028	0.01	0.0	13.545	61.375	Incorrect
290	0.305	0.128	2.961	7.206	0.888	0.821	0.48	2.196	Acceptable
291	0.356	0.128	3.041	4.989	0.892	0.821	0.478	2.018	Acceptable
292	0.442	0.205	2.086	4.516	0.889	0.821	0.475	2.172	Acceptable
293	0.289	0.051	2.936	6.805	0.903	0.846	0.44	2.087	Acceptable
294	0.626	0.436	1.074	4.52	0.876	0.769	0.43	2.219	Medium
