# Supplementary material for: Unmasking AlphaFold to integrate experiments and predictions in multimeric complexes
Source: Nat Commun. 2024 Oct 9;15:8724. doi: 10.1038/s41467-024-52951-w (PMC11461844; doi:10.1038/s41467-024-52951-w)
Supplement: Supplementary file 8 — Source Data [file 41467_2024_52951_MOESM8_ESM.zip › nf1.csv]

	model	pTM	ipTM	Ranking confidence	DockQ
0	NF1_P21359_homodimer_clipped/unrelaxed_model_3_multimer_v3_pred_50.pdb	0.5083128486335374	0.5180534	0.5161052996766586	0.173
1	NF1_P21359_homodimer_clipped/unrelaxed_model_3_multimer_v3_pred_80.pdb	0.504739467784603	0.5007041	0.501511181291906	0.17
2	NF1_P21359_homodimer_clipped/unrelaxed_model_4_multimer_v3_pred_725.pdb	0.6423520134614806	0.64331234	0.6431202707037708	0.272
3	NF1_P21359_homodimer_clipped/unrelaxed_model_4_multimer_v3_pred_854.pdb	0.6323098748722258	0.6295732	0.6301205557544745	0.266
4	NF1_P21359_homodimer_clipped/unrelaxed_model_3_multimer_v3_pred_81.pdb	0.5121744962406023	0.5155572	0.5148806828632327	0.166
5	NF1_P21359_homodimer_clipped/unrelaxed_model_5_multimer_v3_pred_40.pdb	0.5765272914072467	0.6061517	0.6002268182973185	0.275
6	NF1_P21359_homodimer_clipped/unrelaxed_model_5_multimer_v3_pred_14.pdb	0.5520457191361405	0.5774499	0.5723690780618473	0.259
7	NF1_P21359_homodimer_clipped/unrelaxed_model_4_multimer_v3_pred_823.pdb	0.6274472530100069	0.63474375	0.6332844506782953	0.266
8	NF1_P21359_homodimer_clipped/unrelaxed_model_4_multimer_v3_pred_751.pdb	0.6410991446710343	0.639854	0.6401030400700712	0.244
9	NF1_P21359_homodimer_clipped/unrelaxed_model_4_multimer_v3_pred_596.pdb	0.5640641199405088	0.565071	0.5648696133862952	0.19
10	NF1_P21359_homodimer_clipped/unrelaxed_model_4_multimer_v3_pred_645.pdb	0.651679107805996	0.65611017	0.6552239555638848	0.261
11	NF1_P21359_homodimer_clipped/unrelaxed_model_4_multimer_v3_pred_800.pdb	0.6365672786298502	0.64132226	0.6403712598336361	0.262
12	NF1_P21359_homodimer_clipped/unrelaxed_model_4_multimer_v3_pred_433.pdb	0.6318565430334858	0.6356993	0.6349307263313066	0.269
13	NF1_P21359_homodimer_clipped/unrelaxed_model_4_multimer_v3_pred_460.pdb	0.6355678637688806	0.6372222	0.6368913094175945	0.259
14	NF1_P21359_homodimer_clipped/unrelaxed_model_4_multimer_v3_pred_467.pdb	0.6341801817901878	0.6340784	0.6340987431146293	0.262
15	NF1_P21359_homodimer_clipped/unrelaxed_model_4_multimer_v3_pred_401.pdb	0.6352210720047039	0.63906765	0.6382983342739877	0.256
16	NF1_P21359_homodimer_clipped/unrelaxed_model_4_multimer_v3_pred_731.pdb	0.647966537399073	0.65248716	0.6515830345000783	0.258
17	NF1_P21359_homodimer_clipped/unrelaxed_model_4_multimer_v3_pred_926.pdb	0.6351949884274409	0.6386664	0.6379721107836328	0.248
18	NF1_P21359_homodimer_clipped/unrelaxed_model_3_multimer_v3_pred_6.pdb	0.5364188314860412	0.5538424	0.5503577065743078	0.167
19	NF1_P21359_homodimer_clipped/unrelaxed_model_2_multimer_v3_pred_51.pdb	0.5468290384564473	0.55235523	0.5512499915749565	0.266
20	NF1_P21359_homodimer_clipped/unrelaxed_model_4_multimer_v3_pred_703.pdb	0.6409096644340884	0.6400612	0.6402308926188733	0.248
21	NF1_P21359_homodimer_clipped/unrelaxed_model_4_multimer_v3_pred_31.pdb	0.6249462688732914	0.63668334	0.6343359296474611	0.263
22	NF1_P21359_homodimer_clipped/unrelaxed_model_4_multimer_v3_pred_353.pdb	0.6344202236195942	0.6365721	0.636141742783001	0.264
23	NF1_P21359_homodimer_clipped/unrelaxed_model_3_multimer_v3_pred_122.pdb	0.5111137724335726	0.5268941	0.5237380285345661	0.169
24	NF1_P21359_homodimer_clipped/unrelaxed_model_4_multimer_v3_pred_5.pdb	0.6541609316107992	0.6607858	0.6594608217286541	0.282
25	NF1_P21359_homodimer_clipped/unrelaxed_model_1_multimer_v3_pred_181.pdb	0.5024696401442439	0.49481094	0.496342679096964	0.165
26	NF1_P21359_homodimer_clipped/unrelaxed_model_4_multimer_v3_pred_961.pdb	0.6292839239971202	0.6343049	0.6333006896761331	0.274
27	NF1_P21359_homodimer_clipped/unrelaxed_model_4_multimer_v3_pred_853.pdb	0.6388284528105646	0.64123774	0.6407558791607458	0.258
28	NF1_P21359_homodimer_clipped/unrelaxed_model_4_multimer_v3_pred_255.pdb	0.6291679543848234	0.6318518	0.6313150247453729	0.269
29	NF1_P21359_homodimer_clipped/unrelaxed_model_2_multimer_v3_pred_61.pdb	0.5441537300333661	0.5391756	0.5401712496993002	0.266
30	NF1_P21359_homodimer_clipped/unrelaxed_model_1_multimer_v3_pred_81.pdb	0.5015520273989951	0.4967547	0.4977141702045305	0.166
31	NF1_P21359_homodimer_clipped/unrelaxed_model_5_multimer_v3_pred_160.pdb	0.5755240178331125	0.59452176	0.5907222123190639	0.273
32	NF1_P21359_homodimer_clipped/unrelaxed_model_4_multimer_v3_pred_222.pdb	0.6438568918027687	0.6485648	0.6476232307775459	0.258
33	NF1_P21359_homodimer_clipped/unrelaxed_model_4_multimer_v3_pred_543.pdb	0.6543252584094671	0.66214335	0.660579731399911	0.243
34	NF1_P21359_homodimer_clipped/unrelaxed_model_4_multimer_v3_pred_334.pdb	0.6457982001347	0.64069647	0.6417168128022086	0.26
35	NF1_P21359_homodimer_clipped/unrelaxed_model_4_multimer_v3_pred_461.pdb	0.6468206876775786	0.64852315	0.6481826590351496	0.257
36	NF1_P21359_homodimer_clipped/unrelaxed_model_4_multimer_v3_pred_257.pdb	0.6389073082229714	0.6406654	0.6403137912039204	0.266
37	NF1_P21359_homodimer_clipped/unrelaxed_model_4_multimer_v3_pred_644.pdb	0.6205953644389361	0.62320554	0.6226835069393009	0.259
38	NF1_P21359_homodimer_clipped/unrelaxed_model_4_multimer_v3_pred_594.pdb	0.5596621454319062	0.5690944	0.5672079646698773	0.181
39	NF1_P21359_homodimer_clipped/unrelaxed_model_2_multimer_v3_pred_12.pdb	0.5556046571802403	0.55465305	0.554843370248304	0.263
40	NF1_P21359_homodimer_clipped/unrelaxed_model_4_multimer_v3_pred_406.pdb	0.6317315438738716	0.63798267	0.6367324419687441	0.261
41	NF1_P21359_homodimer_clipped/unrelaxed_model_2_multimer_v3_pred_30.pdb	0.5485294405236634	0.5438001	0.5447459805729944	0.272
42	NF1_P21359_homodimer_clipped/unrelaxed_model_2_multimer_v3_pred_112.pdb	0.5532656250988777	0.56037223	0.5589509117324221	0.286
43	NF1_P21359_homodimer_clipped/unrelaxed_model_3_multimer_v3_pred_131.pdb	0.5159712102400731	0.52035415	0.5194775634286298	0.165
44	NF1_P21359_homodimer_clipped/unrelaxed_model_4_multimer_v3_pred_863.pdb	0.6362433697795362	0.640086	0.6393174701137442	0.272
45	NF1_P21359_homodimer_clipped/unrelaxed_model_5_multimer_v3_pred_71.pdb	0.5837436381319585	0.60657513	0.6020088327594484	0.282
46	NF1_P21359_homodimer_clipped/unrelaxed_model_4_multimer_v3_pred_1002.pdb	0.6361381055991857	0.644415	0.6427596378739875	0.268
47	NF1_P21359_homodimer_clipped/unrelaxed_model_4_multimer_v3_pred_936.pdb	0.6392876841549635	0.643716	0.6428303189660025	0.266
48	NF1_P21359_homodimer_clipped/unrelaxed_model_2_multimer_v3_pred_120.pdb	0.5575384521776883	0.5529708	0.5538843517361969	0.266
49	NF1_P21359_homodimer_clipped/unrelaxed_model_2_multimer_v3_pred_52.pdb	0.556870409995439	0.5731238	0.5698731321394687	0.272
50	NF1_P21359_homodimer_clipped/unrelaxed_model_2_multimer_v3_pred_62.pdb	0.5616016373338077	0.5535971	0.5551980015695448	0.27
51	NF1_P21359_homodimer_clipped/unrelaxed_model_4_multimer_v3_pred_772.pdb	0.6420734617355748	0.63892245	0.6395526546884236	0.264
52	NF1_P21359_homodimer_clipped/unrelaxed_model_4_multimer_v3_pred_312.pdb	0.6323934062417218	0.6327952	0.6327148529707565	0.257
53	NF1_P21359_homodimer_clipped/unrelaxed_model_1_multimer_v3_pred_42.pdb	0.5009919387811331	0.49575347	0.4968011614226085	0.163
54	NF1_P21359_homodimer_clipped/unrelaxed_model_4_multimer_v3_pred_332.pdb	0.6375849541579077	0.6399034	0.6394397317678608	0.263
55	NF1_P21359_homodimer_clipped/unrelaxed_model_4_multimer_v3_pred_905.pdb	0.6424984519541307	0.6365463	0.637736741400958	0.26
56	NF1_P21359_homodimer_clipped/unrelaxed_model_4_multimer_v3_pred_140.pdb	0.6292394745628533	0.6283436	0.6285227606352269	0.26
57	NF1_P21359_homodimer_clipped/unrelaxed_model_4_multimer_v3_pred_613.pdb	0.6442368684056856	0.646994	0.6464425694514009	0.272
58	NF1_P21359_homodimer_clipped/unrelaxed_model_4_multimer_v3_pred_674.pdb	0.6462435625500516	0.6480621	0.647698400467774	0.269
59	NF1_P21359_homodimer_clipped/unrelaxed_model_4_multimer_v3_pred_963.pdb	0.6391292381134699	0.6400214	0.6398429546325817	0.244
60	NF1_P21359_homodimer_clipped/unrelaxed_model_2_multimer_v3_pred_142.pdb	0.5408740615480386	0.5402868	0.5404042358325569	0.275
61	NF1_P21359_homodimer_clipped/unrelaxed_model_3_multimer_v3_pred_30.pdb	0.5143981337821675	0.52127516	0.5198997569139042	0.17
62	NF1_P21359_homodimer_clipped/unrelaxed_model_4_multimer_v3_pred_425.pdb	0.6564046671709434	0.6456747	0.6478206978384856	0.27
63	NF1_P21359_homodimer_clipped/unrelaxed_model_4_multimer_v3_pred_372.pdb	0.6538882467906538	0.6504035	0.6511004490407479	0.246
64	NF1_P21359_homodimer_clipped/unrelaxed_model_4_multimer_v3_pred_666.pdb	0.6338541113372257	0.629921	0.630707637529286	0.256
65	NF1_P21359_homodimer_clipped/unrelaxed_model_4_multimer_v3_pred_922.pdb	0.6377719105559468	0.64210296	0.6412367475286699	0.267
66	NF1_P21359_homodimer_clipped/unrelaxed_model_5_multimer_v3_pred_3.pdb	0.5809000708722041	0.60896736	0.6033539052419458	0.269
67	NF1_P21359_homodimer_clipped/unrelaxed_model_1_multimer_pred_42.pdb	0.3810842427910116	0.34153098	0.3494416315019279	0.033
68	NF1_P21359_homodimer_clipped/unrelaxed_model_4_multimer_v3_pred_954.pdb	0.6498335023051773	0.64892495	0.6491066578890141	0.259
69	NF1_P21359_homodimer_clipped/unrelaxed_model_3_multimer_v3_pred_160.pdb	0.5017151022114422	0.50545067	0.5047035532029086	0.167
70	NF1_P21359_homodimer_clipped/unrelaxed_model_4_multimer_v3_pred_710.pdb	0.6465195862695542	0.6421602	0.6430320590385789	0.264
71	NF1_P21359_homodimer_clipped/unrelaxed_model_3_multimer_v3_pred_180.pdb	0.5150180710427901	0.52497834	0.5229862859462289	0.175
72	NF1_P21359_homodimer_clipped/unrelaxed_model_4_multimer_v3_pred_556.pdb	0.5805892728812617	0.58625907	0.5851251082231029	0.215
73	NF1_P21359_homodimer_clipped/unrelaxed_model_4_multimer_v3_pred_276.pdb	0.6461503001029452	0.65161854	0.6505248922502033	0.269
74	NF1_P21359_homodimer_clipped/unrelaxed_model_4_multimer_v3_pred_236.pdb	0.6455620132288711	0.6409534	0.6418751399199443	0.263
75	NF1_P21359_homodimer_clipped/unrelaxed_model_4_multimer_v3_pred_295.pdb	0.6472163893987468	0.6415186	0.6426581521473276	0.228
76	NF1_P21359_homodimer_clipped/unrelaxed_model_4_multimer_v3_pred_966.pdb	0.6575329469747391	0.6649682	0.6634811434568375	0.275
77	NF1_P21359_homodimer_clipped/unrelaxed_model_3_multimer_v3_pred_10.pdb	0.5305823627357941	0.54234517	0.5399926055122467	0.164
78	NF1_P21359_homodimer_clipped/unrelaxed_model_1_multimer_v3_pred_18.pdb	0.4996104233165426	0.49206036	0.4935703752974638	0.167
79	NF1_P21359_homodimer_clipped/unrelaxed_model_4_multimer_v3_pred_861.pdb	0.6459629192028934	0.64248335	0.6431792667324243	0.26
80	NF1_P21359_homodimer_clipped/unrelaxed_model_4_multimer_v3_pred_653.pdb	0.6396818561687975	0.64076114	0.6405452808406931	0.257
81	NF1_P21359_homodimer_clipped/unrelaxed_model_4_multimer_v3_pred_90.pdb	0.6308988864644198	0.63211375	0.6318707810923225	0.253
82	NF1_P21359_homodimer_clipped/unrelaxed_model_4_multimer_v3_pred_830.pdb	0.63987935487332	0.6364447	0.6371316212493222	0.262
83	NF1_P21359_homodimer_clipped/unrelaxed_model_5_multimer_v3_pred_20.pdb	0.5573407781338946	0.5844362	0.579017098192697	0.255
84	NF1_P21359_homodimer_clipped/unrelaxed_model_4_multimer_v3_pred_841.pdb	0.6603006846500941	0.6615169	0.6612736607947649	0.273
85	NF1_P21359_homodimer_clipped/unrelaxed_model_5_multimer_v3_pred_151.pdb	0.5759498099010503	0.59759337	0.5932646556600196	0.278
86	NF1_P21359_homodimer_clipped/unrelaxed_model_4_multimer_v3_pred_512.pdb	0.6128960812992215	0.6178458	0.6168558352173639	0.239
87	NF1_P21359_homodimer_clipped/unrelaxed_model_3_multimer_v3_pred_20.pdb	0.5131962783061386	0.5103748	0.5109390832369114	0.163
88	NF1_P21359_homodimer_clipped/unrelaxed_model_4_multimer_v3_pred_755.pdb	0.6323267625119947	0.63519686	0.634622844186359	0.271
89	NF1_P21359_homodimer_clipped/unrelaxed_model_4_multimer_v3_pred_373.pdb	0.640768509654905	0.63480824	0.6360002957877925	0.273
90	NF1_P21359_homodimer_clipped/unrelaxed_model_4_multimer_v3_pred_516.pdb	0.6352343170322621	0.6344378	0.6345971029694407	0.267
91	NF1_P21359_homodimer_clipped/unrelaxed_model_4_multimer_v3_pred_414.pdb	0.6263164956349112	0.6324431	0.6312177554563281	0.268
92	NF1_P21359_homodimer_clipped/unrelaxed_model_2_multimer_v3_pred_101.pdb	0.5639421951492115	0.5661544	0.5657119753305015	0.282
93	NF1_P21359_homodimer_clipped/unrelaxed_model_4_multimer_v3_pred_171.pdb	0.6372422256343871	0.6509519	0.6482099826787574	0.266
94	NF1_P21359_homodimer_clipped/unrelaxed_model_4_multimer_v3_pred_964.pdb	0.6250890266479083	0.6298317	0.6288831427014079	0.267
95	NF1_P21359_homodimer_clipped/unrelaxed_model_4_multimer_v3_pred_582.pdb	0.5872568023860001	0.587	0.587051370395413	0.226
96	NF1_P21359_homodimer_clipped/unrelaxed_model_4_multimer_v3_pred_35.pdb	0.6117691265860399	0.6201525	0.6184758040769737	0.255
97	NF1_P21359_homodimer_clipped/unrelaxed_model_4_multimer_v3_pred_217.pdb	0.6425438660693131	0.6356333	0.6370154050650589	0.27
98	NF1_P21359_homodimer_clipped/unrelaxed_model_4_multimer_v3_pred_260.pdb	0.6261678876245192	0.6240493	0.6244730222575698	0.262
99	NF1_P21359_homodimer_clipped/unrelaxed_model_4_multimer_v3_pred_792.pdb	0.6546018359598347	0.6530578	0.6533666181074943	0.252
100	NF1_P21359_homodimer_clipped/unrelaxed_model_5_multimer_v3_pred_21.pdb	0.5710318333584916	0.59735996	0.5920943309203556	0.273
101	NF1_P21359_homodimer_clipped/unrelaxed_model_3_multimer_v3_pred_202.pdb	0.5116094849960592	0.5221815	0.5200671057394463	0.168
102	NF1_P21359_homodimer_clipped/unrelaxed_model_4_multimer_v3_pred_741.pdb	0.643303478102065	0.6364062	0.6377856422146514	0.276
103	NF1_P21359_homodimer_clipped/unrelaxed_model_4_multimer_v3_pred_402.pdb	0.6375841011595944	0.63849014	0.6383089325823827	0.274
104	NF1_P21359_homodimer_clipped/unrelaxed_model_3_multimer_v3_pred_170.pdb	0.5104790446236164	0.5125867	0.5121651791944987	0.166
105	NF1_P21359_homodimer_clipped/unrelaxed_model_4_multimer_v3_pred_896.pdb	0.6568910973177635	0.64948875	0.6509692171594756	0.265
106	NF1_P21359_homodimer_clipped/unrelaxed_model_4_multimer_v3_pred_20.pdb	0.5830795429938502	0.58536243	0.5849058561085357	0.228
107	NF1_P21359_homodimer_clipped/unrelaxed_model_4_multimer_v3_pred_412.pdb	0.6374423528743515	0.6333743	0.6341878895964768	0.269
108	NF1_P21359_homodimer_clipped/unrelaxed_model_4_multimer_v3_pred_292.pdb	0.6529830007022606	0.6521849	0.652344523037791	0.272
109	NF1_P21359_homodimer_clipped/unrelaxed_model_4_multimer_v3_pred_753.pdb	0.65022032535919	0.6479839	0.6484311919944454	0.252
110	NF1_P21359_homodimer_clipped/unrelaxed_model_4_multimer_v3_pred_323.pdb	0.6381739030602883	0.6406482	0.6401533295775118	0.269
111	NF1_P21359_homodimer_clipped/unrelaxed_model_4_multimer_v3_pred_301.pdb	0.6400740389064801	0.64806587	0.6464674998131564	0.256
112	NF1_P21359_homodimer_clipped/unrelaxed_model_5_multimer_v3_pred_182.pdb	0.5817630271712002	0.606794	0.6017878051717889	0.276
113	NF1_P21359_homodimer_clipped/unrelaxed_model_3_multimer_v3_pred_52.pdb	0.5118062051765822	0.52032745	0.5186232001112442	0.164
114	NF1_P21359_homodimer_clipped/unrelaxed_model_4_multimer_v3_pred_550.pdb	0.5829806396148098	0.58377826	0.5836187376336553	0.249
115	NF1_P21359_homodimer_clipped/unrelaxed_model_4_multimer_v3_pred_574.pdb	0.5954896584063958	0.59103626	0.5919269397836961	0.23
116	NF1_P21359_homodimer_clipped/unrelaxed_model_1_multimer_v3_pred_151.pdb	0.509615710562601	0.5006235	0.5024219614637165	0.162
117	NF1_P21359_homodimer_clipped/unrelaxed_model_2_multimer_v3_pred_35.pdb	0.5540483825925104	0.5561324	0.5557155774737024	0.27
118	NF1_P21359_homodimer_clipped/unrelaxed_model_1_multimer_v3_pred_122.pdb	0.4981617996090988	0.4913024	0.492674280583746	0.165
119	NF1_P21359_homodimer_clipped/unrelaxed_model_4_multimer_v3_pred_356.pdb	0.6273565974053168	0.62761354	0.6275621550523525	0.233
120	NF1_P21359_homodimer_clipped/unrelaxed_model_5_multimer_v3_pred_62.pdb	0.5751533187802839	0.60054994	0.5954706127917013	0.27
121	NF1_P21359_homodimer_clipped/unrelaxed_model_4_multimer_v3_pred_277.pdb	0.6400342418309859	0.64052653	0.6404280748676621	0.265
122	NF1_P21359_homodimer_clipped/unrelaxed_model_3_multimer_v3_pred_90.pdb	0.5142194685445294	0.5167769	0.5162654292008493	0.166
123	NF1_P21359_homodimer_clipped/unrelaxed_model_2_multimer_v3_pred_11.pdb	0.5440846169466106	0.55283374	0.5510839121435946	0.253
124	NF1_P21359_homodimer_clipped/unrelaxed_model_4_multimer_v3_pred_517.pdb	0.6379060999949177	0.63982016	0.6394373467842619	0.252
125	NF1_P21359_homodimer_clipped/unrelaxed_model_4_multimer_v3_pred_914.pdb	0.6359953423553861	0.6306628	0.6317293075763019	0.268
126	NF1_P21359_homodimer_clipped/unrelaxed_model_3_multimer_v3_pred_21.pdb	0.5075006939097044	0.50340474	0.5042239279970288	0.164
127	NF1_P21359_homodimer_clipped/unrelaxed_model_4_multimer_v3_pred_584.pdb	0.558210730121294	0.5669748	0.5652220009894687	0.174
128	NF1_P21359_homodimer_clipped/unrelaxed_model_4_multimer_v3_pred_960.pdb	0.6597670432786585	0.6572541	0.6577566885324407	0.263
129	NF1_P21359_homodimer_clipped/unrelaxed_model_4_multimer_v3_pred_1004.pdb	0.6435938329333025	0.6414628	0.6418890088962308	0.265
130	NF1_P21359_homodimer_clipped/unrelaxed_model_1_multimer_v3_pred_110.pdb	0.5170531181341124	0.5067474	0.5088085633088294	0.168
131	NF1_P21359_homodimer_clipped/unrelaxed_model_4_multimer_v3_pred_852.pdb	0.6378615365791022	0.63716483	0.6373041722450197	0.279
132	NF1_P21359_homodimer_clipped/unrelaxed_model_1_multimer_v3_pred_6.pdb	0.5117659788752129	0.5051925	0.506507210362445	0.168
133	NF1_P21359_homodimer_clipped/unrelaxed_model_4_multimer_v3_pred_393.pdb	0.6541138683060588	0.6530087	0.6532297331949032	0.262
134	NF1_P21359_homodimer_clipped/unrelaxed_model_3_multimer_v3_pred_130.pdb	0.5128768057451356	0.52313626	0.5210843676492712	0.168
135	NF1_P21359_homodimer_clipped/unrelaxed_model_5_multimer_v3_pred_150.pdb	0.579374699728667	0.6165333	0.6091015634808896	0.27
136	NF1_P21359_homodimer_clipped/unrelaxed_model_4_multimer_v3_pred_475.pdb	0.6348793827256409	0.6457794	0.6435993735544056	0.272
137	NF1_P21359_homodimer_clipped/unrelaxed_model_1_multimer_v3_pred_192.pdb	0.5040538537688666	0.49405584	0.4960554406680189	0.165
138	NF1_P21359_homodimer_clipped/unrelaxed_model_1_multimer_v3_pred_71.pdb	0.5017295586524927	0.49211454	0.4940375468623345	0.166
139	NF1_P21359_homodimer_clipped/unrelaxed_model_4_multimer_v3_pred_230.pdb	0.642189213887495	0.63640815	0.6375643629343594	0.265
140	NF1_P21359_homodimer_clipped/unrelaxed_model_1_multimer_v3_pred_20.pdb	0.4907979750632995	0.48232332	0.484018249988551	0.158
141	NF1_P21359_homodimer_clipped/unrelaxed_model_1_multimer_v3_pred_172.pdb	0.5085190293770716	0.49612036	0.4986000966545281	0.166
142	NF1_P21359_homodimer_clipped/unrelaxed_model_4_multimer_v3_pred_120.pdb	0.6301617826172805	0.6435069	0.6408378641833683	0.247
143	NF1_P21359_homodimer_clipped/unrelaxed_model_4_multimer_v3_pred_391.pdb	0.6319067884630911	0.6334641	0.633152636073966	0.256
144	NF1_P21359_homodimer_clipped/unrelaxed_model_4_multimer_v3_pred_851.pdb	0.6339340896956814	0.6328969	0.6331043380807378	0.253
145	NF1_P21359_homodimer_clipped/unrelaxed_model_4_multimer_v3_pred_560.pdb	0.5646685258189704	0.5725372	0.5709634521730714	0.187
146	NF1_P21359_homodimer_clipped/unrelaxed_model_4_multimer_v3_pred_343.pdb	0.6431196448540942	0.6404169	0.6409574651188902	0.267
147	NF1_P21359_homodimer_clipped/unrelaxed_model_5_multimer_v3_pred_130.pdb	0.5860122949420512	0.60498035	0.6011867386209786	0.291
148	NF1_P21359_homodimer_clipped/unrelaxed_model_4_multimer_v3_pred_307.pdb	0.6360649466818309	0.642761	0.6414217829765029	0.252
149	NF1_P21359_homodimer_clipped/unrelaxed_model_5_multimer_v3_pred_11.pdb	0.5648304125013175	0.584742	0.5807596902120555	0.259
150	NF1_P21359_homodimer_clipped/unrelaxed_model_4_multimer_v3_pred_246.pdb	0.6400485425315451	0.6421124	0.6416996079508891	0.269
151	NF1_P21359_homodimer_clipped/unrelaxed_model_2_multimer_v3_pred_31.pdb	0.5528483849170475	0.5429992	0.5449690433621937	0.28
152	NF1_P21359_homodimer_clipped/unrelaxed_model_4_multimer_v3_pred_665.pdb	0.6470900643034718	0.64636624	0.6465110037359385	0.263
153	NF1_P21359_homodimer_clipped/unrelaxed_model_4_multimer_v3_pred_972.pdb	0.6530550922104408	0.6550595	0.654658631586009	0.257
154	NF1_P21359_homodimer_clipped/unrelaxed_model_4_multimer_v3_pred_317.pdb	0.6422514995393245	0.64995956	0.6484179512750524	0.271
155	NF1_P21359_homodimer_clipped/unrelaxed_model_4_multimer_v3_pred_875.pdb	0.6282791381047137	0.6416115	0.6389450408014847	0.273
156	NF1_P21359_homodimer_clipped/unrelaxed_model_4_multimer_v3_pred_892.pdb	0.6312597419277353	0.6353868	0.6345614080718264	0.266
157	NF1_P21359_homodimer_clipped/unrelaxed_model_2_multimer_v3_pred_10.pdb	0.5888502841077377	0.5906774	0.5903119612710105	0.254
158	NF1_P21359_homodimer_clipped/unrelaxed_model_3_multimer_v3_pred_142.pdb	0.5098224480920385	0.515037	0.5139940897618404	0.164
159	NF1_P21359_homodimer_clipped/unrelaxed_model_4_multimer_v3_pred_350.pdb	0.6369337584758354	0.6424531	0.6413492112593762	0.258
160	NF1_P21359_homodimer_clipped/unrelaxed_model_4_multimer_v3_pred_160.pdb	0.6218343193816533	0.6302345	0.6285544477996705	0.25
161	NF1_P21359_homodimer_clipped/unrelaxed_model_4_multimer_v3_pred_482.pdb	0.6356304656413014	0.6382729	0.6377443983345591	0.258
162	NF1_P21359_homodimer_clipped/unrelaxed_model_5_multimer_v3_pred_9.pdb	0.5801577636697448	0.6081506	0.6025520338435681	0.268
163	NF1_P21359_homodimer_clipped/unrelaxed_model_4_multimer_v3_pred_254.pdb	0.6558899568456414	0.65325147	0.6537791666773559	0.265
164	NF1_P21359_homodimer_clipped/unrelaxed_model_3_multimer_v3_pred_34.pdb	0.5085214326787588	0.52307093	0.5201610316834568	0.167
165	NF1_P21359_homodimer_clipped/unrelaxed_model_1_multimer_v3_pred_111.pdb	0.5038343002487912	0.49642444	0.4979064093051293	0.164
166	NF1_P21359_homodimer_clipped/unrelaxed_model_3_multimer_v3_pred_22.pdb	0.5098992471809416	0.50906444	0.5092313982032781	0.164
167	NF1_P21359_homodimer_clipped/unrelaxed_model_2_multimer_v3_pred_130.pdb	0.5413323406772698	0.5491909	0.5476191712299364	0.264
168	NF1_P21359_homodimer_clipped/unrelaxed_model_2_multimer_v3_pred_192.pdb	0.5484123572030929	0.54347026	0.5444586822255307	0.273
169	NF1_P21359_homodimer_clipped/unrelaxed_model_4_multimer_v3_pred_282.pdb	0.6319145029973672	0.6347466	0.6341801894941268	0.26
170	NF1_P21359_homodimer_clipped/unrelaxed_model_4_multimer_v3_pred_870.pdb	0.644078410559785	0.6492308	0.6482003046858096	0.264
171	NF1_P21359_homodimer_clipped/unrelaxed_model_4_multimer_v3_pred_442.pdb	0.6391304607277646	0.6396426	0.6395401691414025	0.268
172	NF1_P21359_homodimer_clipped/unrelaxed_model_2_multimer_v3_pred_7.pdb	0.5946493906605727	0.59507465	0.5949896010325052	0.259
173	NF1_P21359_homodimer_clipped/unrelaxed_model_2_multimer_v3_pred_102.pdb	0.5473310457124154	0.5685881	0.5643366715600856	0.274
174	NF1_P21359_homodimer_clipped/unrelaxed_model_4_multimer_v3_pred_991.pdb	0.6314422821076295	0.6328763	0.6325894779974537	0.25
175	NF1_P21359_homodimer_clipped/unrelaxed_model_4_multimer_v3_pred_341.pdb	0.649646815513706	0.6504451	0.650285446019001	0.261
176	NF1_P21359_homodimer_clipped/unrelaxed_model_4_multimer_v3_pred_640.pdb	0.6420555526603091	0.6388126	0.6394611917851136	0.269
177	NF1_P21359_homodimer_clipped/unrelaxed_model_4_multimer_v3_pred_387.pdb	0.6299512638565175	0.63218516	0.6317383816622947	0.238
178	NF1_P21359_homodimer_clipped/unrelaxed_model_4_multimer_v3_pred_422.pdb	0.6547463389286377	0.6531044	0.6534328073670265	0.284
179	NF1_P21359_homodimer_clipped/unrelaxed_model_4_multimer_v3_pred_996.pdb	0.6432945836782045	0.65149724	0.6498567126035608	0.262
180	NF1_P21359_homodimer_clipped/unrelaxed_model_4_multimer_v3_pred_471.pdb	0.652140903981929	0.65374136	0.6534212685649405	0.271
181	NF1_P21359_homodimer_clipped/unrelaxed_model_5_multimer_v3_pred_52.pdb	0.58360384028747	0.61461043	0.608409114920287	0.273
182	NF1_P21359_homodimer_clipped/unrelaxed_model_4_multimer_v3_pred_604.pdb	0.6392004681203848	0.6447276	0.6436221637839892	0.261
183	NF1_P21359_homodimer_clipped/unrelaxed_model_4_multimer_v3_pred_955.pdb	0.6440965070936531	0.64218485	0.6425671842617483	0.269
184	NF1_P21359_homodimer_clipped/unrelaxed_model_4_multimer_v3_pred_720.pdb	0.6411595656989413	0.6379031	0.638554388573138	0.272
185	NF1_P21359_homodimer_clipped/unrelaxed_model_4_multimer_v3_pred_346.pdb	0.6434298417388076	0.65326816	0.6513004950964187	0.268
186	NF1_P21359_homodimer_clipped/unrelaxed_model_4_multimer_v3_pred_872.pdb	0.6319005856067413	0.6301682	0.6305146767526959	0.259
187	NF1_P21359_homodimer_clipped/unrelaxed_model_3_multimer_v3_pred_141.pdb	0.5096703399358741	0.52036834	0.5182287380921553	0.169
188	NF1_P21359_homodimer_clipped/unrelaxed_model_4_multimer_v3_pred_243.pdb	0.6434900164015493	0.6411491	0.6416172861935179	0.252
189	NF1_P21359_homodimer_clipped/unrelaxed_model_4_multimer_v3_pred_33.pdb	0.6215478835663073	0.62810326	0.6267921816937303	0.26
190	NF1_P21359_homodimer_clipped/unrelaxed_model_4_multimer_v3_pred_680.pdb	0.6333253867086384	0.63592935	0.6354085542094036	0.266
191	NF1_P21359_homodimer_clipped/unrelaxed_model_1_multimer_v3_pred_160.pdb	0.5004089044482833	0.49034917	0.4923611197263266	0.164
192	NF1_P21359_homodimer_clipped/unrelaxed_model_4_multimer_v3_pred_530.pdb	0.6513738444758319	0.65593004	0.655018802708643	0.274
193	NF1_P21359_homodimer_clipped/unrelaxed_model_4_multimer_v3_pred_924.pdb	0.6456363945768148	0.64585793	0.6458136230620914	0.27
194	NF1_P21359_homodimer_clipped/unrelaxed_model_4_multimer_v3_pred_831.pdb	0.6426536064503623	0.64045936	0.6408982082438078	0.265
195	NF1_P21359_homodimer_clipped/unrelaxed_model_4_multimer_v3_pred_122.pdb	0.6259660761491874	0.625641	0.6257060059097692	0.246
196	NF1_P21359_homodimer_clipped/unrelaxed_model_4_multimer_v3_pred_980.pdb	0.643865958023004	0.6505426	0.6492072850799426	0.253
197	NF1_P21359_homodimer_clipped/unrelaxed_model_4_multimer_v3_pred_324.pdb	0.6393570882211392	0.64362454	0.6427710529591693	0.263
198	NF1_P21359_homodimer_clipped/unrelaxed_model_5_multimer_v3_pred_102.pdb	0.5780744436237649	0.60781884	0.6018699622721163	0.282
199	NF1_P21359_homodimer_clipped/unrelaxed_model_2_multimer_v3_pred_131.pdb	0.5617864895241257	0.56076884	0.56097237206254	0.275
200	NF1_P21359_homodimer_clipped/unrelaxed_model_4_multimer_v3_pred_455.pdb	0.6465470252173886	0.63841885	0.6400444876698206	0.271
201	NF1_P21359_homodimer_clipped/unrelaxed_model_4_multimer_v3_pred_806.pdb	0.6431202979280575	0.64682627	0.6460850733795569	0.25
202	NF1_P21359_homodimer_clipped/unrelaxed_model_4_multimer_v3_pred_375.pdb	0.6313194506549433	0.6406196	0.6387595509128491	0.259
203	NF1_P21359_homodimer_clipped/unrelaxed_model_4_multimer_v3_pred_493.pdb	0.6499267640122119	0.64997125	0.6499623501779307	0.264
204	NF1_P21359_homodimer_clipped/unrelaxed_model_4_multimer_v3_pred_210.pdb	0.647448847959513	0.64726865	0.6473046919246663	0.262
205	NF1_P21359_homodimer_clipped/unrelaxed_model_5_multimer_v3_pred_51.pdb	0.5641465670838806	0.592173	0.5865676976636023	0.277
206	NF1_P21359_homodimer_clipped/unrelaxed_model_4_multimer_v3_pred_673.pdb	0.6399244417980533	0.64220047	0.6417452643361732	0.251
207	NF1_P21359_homodimer_clipped/unrelaxed_model_4_multimer_v3_pred_485.pdb	0.6606775536077083	0.6536125	0.6550255062964929	0.255
208	NF1_P21359_homodimer_clipped/unrelaxed_model_5_multimer_v3_pred_191.pdb	0.5895231909181364	0.6170317	0.611529992950473	0.276
209	NF1_P21359_homodimer_clipped/unrelaxed_model_5_multimer_v3_pred_142.pdb	0.5733070221626643	0.5979097	0.5929891555922009	0.279
210	NF1_P21359_homodimer_clipped/unrelaxed_model_4_multimer_v3_pred_880.pdb	0.6304105427859559	0.6353102	0.6343302469849256	0.263
211	NF1_P21359_homodimer_clipped/unrelaxed_model_2_multimer_v3_pred_20.pdb	0.5451361362607069	0.5493943	0.5485426748687185	0.259
212	NF1_P21359_homodimer_clipped/unrelaxed_model_4_multimer_v3_pred_241.pdb	0.630803561426819	0.6331346	0.6326683950856569	0.262
213	NF1_P21359_homodimer_clipped/unrelaxed_model_4_multimer_v3_pred_62.pdb	0.6360344574731235	0.6439414	0.642360013442867	0.265
214	NF1_P21359_homodimer_clipped/unrelaxed_model_4_multimer_v3_pred_333.pdb	0.6377745932006068	0.6429836	0.641941810958847	0.26
215	NF1_P21359_homodimer_clipped/unrelaxed_model_4_multimer_v3_pred_130.pdb	0.6373581544745035	0.64911366	0.6467625549671663	0.256
216	NF1_P21359_homodimer_clipped/unrelaxed_model_4_multimer_v3_pred_225.pdb	0.6422895199229686	0.6373383	0.6383285285268301	0.275
217	NF1_P21359_homodimer_clipped/unrelaxed_model_4_multimer_v3_pred_602.pdb	0.6356675248344392	0.6427885	0.6413643284837336	0.273
218	NF1_P21359_homodimer_clipped/unrelaxed_model_4_multimer_v3_pred_434.pdb	0.6592592845891196	0.6612299	0.6608357836908952	0.267
219	NF1_P21359_homodimer_clipped/unrelaxed_model_4_multimer_v3_pred_745.pdb	0.6545945778503829	0.64874554	0.6499153450134361	0.262
220	NF1_P21359_homodimer_clipped/unrelaxed_model_5_multimer_v3_pred_16.pdb	0.5530909472471647	0.5786257	0.5735187326623236	0.26
221	NF1_P21359_homodimer_clipped/unrelaxed_model_4_multimer_v3_pred_170.pdb	0.6326229159314462	0.63850486	0.6373284734145608	0.261
222	NF1_P21359_homodimer_clipped/unrelaxed_model_4_multimer_v3_pred_682.pdb	0.6436269004470492	0.64681613	0.6461782876516657	0.276
223	NF1_P21359_homodimer_clipped/unrelaxed_model_4_multimer_v3_pred_544.pdb	0.6439223899801415	0.6403384	0.6410552146903643	0.238
224	NF1_P21359_homodimer_clipped/unrelaxed_model_4_multimer_v3_pred_355.pdb	0.6339265178430418	0.63387054	0.6338817372081348	0.252
225	NF1_P21359_homodimer_clipped/unrelaxed_model_4_multimer_v3_pred_570.pdb	0.5676269959641828	0.5715825	0.57079139612582	0.218
226	NF1_P21359_homodimer_clipped/unrelaxed_model_5_multimer_v3_pred_180.pdb	0.5777863553279035	0.6018595	0.5970448790215134	0.284
227	NF1_P21359_homodimer_clipped/unrelaxed_model_4_multimer_v3_pred_591.pdb	0.5917245965045614	0.5983395	0.5970165177353606	0.255
228	NF1_P21359_homodimer_clipped/unrelaxed_model_1_multimer_v3_pred_80.pdb	0.501490113368164	0.49125585	0.4933027023535034	0.163
229	NF1_P21359_homodimer_clipped/unrelaxed_model_4_multimer_v3_pred_641.pdb	0.6476903753228922	0.6578929	0.6558523813237338	0.261
230	NF1_P21359_homodimer_clipped/unrelaxed_model_4_multimer_v3_pred_191.pdb	0.6266664052059432	0.6363362	0.6344022469530539	0.244
231	NF1_P21359_homodimer_clipped/unrelaxed_model_4_multimer_v3_pred_971.pdb	0.6388158609147057	0.63994706	0.6397208175992009	0.263
232	NF1_P21359_homodimer_clipped/unrelaxed_model_2_multimer_v3_pred_33.pdb	0.5521127136493847	0.5481694	0.5489580423026309	0.28
233	NF1_P21359_homodimer_clipped/unrelaxed_model_4_multimer_v3_pred_290.pdb	0.6339400306191152	0.63561463	0.6352797129719676	0.265
234	NF1_P21359_homodimer_clipped/unrelaxed_model_1_multimer_v3_pred_142.pdb	0.5077385237276031	0.5006887	0.5020986423981085	0.166
235	NF1_P21359_homodimer_clipped/unrelaxed_model_4_multimer_v3_pred_855.pdb	0.6471015280885258	0.64333975	0.6440921081384572	0.273
236	NF1_P21359_homodimer_clipped/unrelaxed_model_4_multimer_v3_pred_952.pdb	0.6488888564338557	0.64498925	0.6457691729591345	0.27
237	NF1_P21359_homodimer_clipped/unrelaxed_model_4_multimer_v3_pred_992.pdb	0.6434295548219089	0.6439427	0.643840081954372	0.267
238	NF1_P21359_homodimer_clipped/unrelaxed_model_1_multimer_v3_pred_170.pdb	0.5106946530520803	0.50055885	0.5025860131299473	0.165
239	NF1_P21359_homodimer_clipped/unrelaxed_model_4_multimer_v3_pred_976.pdb	0.6153983999690269	0.622403	0.6210021004955144	0.264
240	NF1_P21359_homodimer_clipped/unrelaxed_model_4_multimer_v3_pred_511.pdb	0.6445631621241261	0.64070916	0.6414799618315635	0.26
241	NF1_P21359_homodimer_clipped/unrelaxed_model_4_multimer_v3_pred_711.pdb	0.6433522688392694	0.6454559	0.6450351712513744	0.269
242	NF1_P21359_homodimer_clipped/unrelaxed_model_4_multimer_v3_pred_150.pdb	0.6348363959618535	0.64199024	0.640559474703235	0.256
243	NF1_P21359_homodimer_clipped/unrelaxed_model_4_multimer_v3_pred_32.pdb	0.6264331777683538	0.6268509	0.626767357981039	0.251
244	NF1_P21359_homodimer_clipped/unrelaxed_model_4_multimer_v3_pred_612.pdb	0.6370538886036107	0.63800883	0.637817844065937	0.263
245	NF1_P21359_homodimer_clipped/unrelaxed_model_4_multimer_v3_pred_162.pdb	0.6320328049589392	0.63976264	0.6382166729912996	0.249
246	NF1_P21359_homodimer_clipped/unrelaxed_model_3_multimer_v3_pred_120.pdb	0.5146219780546049	0.5171057	0.5166089544793292	0.166
247	NF1_P21359_homodimer_clipped/unrelaxed_model_4_multimer_v3_pred_643.pdb	0.6574721103466756	0.65390533	0.6546186877401116	0.269
248	NF1_P21359_homodimer_clipped/unrelaxed_model_1_multimer_v3_pred_121.pdb	0.4986774157192508	0.4891891	0.4910867538195094	0.16
249	NF1_P21359_homodimer_clipped/unrelaxed_model_3_multimer_v3_pred_140.pdb	0.5151232174782483	0.51809716	0.517502373293013	0.174
250	NF1_P21359_homodimer_clipped/unrelaxed_model_4_multimer_v3_pred_316.pdb	0.646748241454578	0.6436766	0.6442909114897681	0.258
251	NF1_P21359_homodimer_clipped/unrelaxed_model_4_multimer_v3_pred_376.pdb	0.6345173921287117	0.63636076	0.6359920900285255	0.263
252	NF1_P21359_homodimer_clipped/unrelaxed_model_4_multimer_v3_pred_795.pdb	0.6411086084987594	0.6380863	0.6386907768755331	0.267
253	NF1_P21359_homodimer_clipped/unrelaxed_model_5_multimer_v3_pred_90.pdb	0.5799055649124714	0.60604775	0.6008193125979728	0.272
254	NF1_P21359_homodimer_clipped/unrelaxed_model_4_multimer_v3_pred_490.pdb	0.6450831566720223	0.6402496	0.6412163192921682	0.255
255	NF1_P21359_homodimer_clipped/unrelaxed_model_4_multimer_v3_pred_652.pdb	0.6363869865202789	0.6407608	0.6398860208086945	0.274
256	NF1_P21359_homodimer_clipped/unrelaxed_model_5_multimer_pred_41.pdb	0.3780866133914418	0.33130053	0.3406577441641892	0.063
257	NF1_P21359_homodimer_clipped/unrelaxed_model_2_multimer_v3_pred_150.pdb	0.567154990661023	0.561613	0.5627214167570825	0.275
258	NF1_P21359_homodimer_clipped/unrelaxed_model_4_multimer_v3_pred_235.pdb	0.6579374080330525	0.6514457	0.6527440310603458	0.256
259	NF1_P21359_homodimer_clipped/unrelaxed_model_5_multimer_v3_pred_37.pdb	0.5844289762426442	0.6223588	0.6147728344330992	0.277
260	NF1_P21359_homodimer_clipped/unrelaxed_model_4_multimer_v3_pred_322.pdb	0.6386311174047129	0.6355275	0.6361482167365577	0.267
261	NF1_P21359_homodimer_clipped/unrelaxed_model_4_multimer_v3_pred_773.pdb	0.6323145249635446	0.6449244	0.6424024267822598	0.263
262	NF1_P21359_homodimer_clipped/unrelaxed_model_4_multimer_v3_pred_912.pdb	0.6467080962566758	0.6405038	0.6417446782570725	0.262
263	NF1_P21359_homodimer_clipped/unrelaxed_model_4_multimer_v3_pred_796.pdb	0.6473990714939619	0.646527	0.646701408155604	0.258
264	NF1_P21359_homodimer_clipped/unrelaxed_model_2_multimer_v3_pred_122.pdb	0.5455173181623387	0.54159486	0.5423793539828096	0.281
265	NF1_P21359_homodimer_clipped/unrelaxed_model_4_multimer_v3_pred_535.pdb	0.6348785917778833	0.6387909	0.6380084427360698	0.26
266	NF1_P21359_homodimer_clipped/unrelaxed_model_4_multimer_v3_pred_663.pdb	0.6489352980678198	0.65227216	0.6516047914708638	0.277
267	NF1_P21359_homodimer_clipped/unrelaxed_model_4_multimer_v3_pred_360.pdb	0.623260645414535	0.644433	0.6401985463192351	0.263
268	NF1_P21359_homodimer_clipped/unrelaxed_model_4_multimer_v3_pred_714.pdb	0.6403201231593749	0.6419002	0.6415841700481348	0.265
269	NF1_P21359_homodimer_clipped/unrelaxed_model_4_multimer_v3_pred_807.pdb	0.6427973588814253	0.63709116	0.6382323996327304	0.274
270	NF1_P21359_homodimer_clipped/unrelaxed_model_4_multimer_v3_pred_451.pdb	0.6378825326668895	0.6402724	0.639794409670585	0.274
271	NF1_P21359_homodimer_clipped/unrelaxed_model_4_multimer_v3_pred_245.pdb	0.641843867950604	0.6466793	0.6457121993408532	0.258
272	NF1_P21359_homodimer_clipped/unrelaxed_model_4_multimer_v3_pred_351.pdb	0.6357708695993131	0.641039	0.6399853850099505	0.266
273	NF1_P21359_homodimer_clipped/unrelaxed_model_5_multimer_v3_pred_141.pdb	0.5745490837061855	0.6025242	0.5969291934959978	0.271
274	NF1_P21359_homodimer_clipped/unrelaxed_model_4_multimer_v3_pred_760.pdb	0.6211876066554027	0.6282456	0.6268339950249282	0.244
275	NF1_P21359_homodimer_clipped/unrelaxed_model_2_multimer_v3_pred_162.pdb	0.5368798266366437	0.54828066	0.5460004903975192	0.261
276	NF1_P21359_homodimer_clipped/unrelaxed_model_2_multimer_v3_pred_36.pdb	0.5478739352567644	0.54835457	0.5482584399291606	0.272
277	NF1_P21359_homodimer_clipped/unrelaxed_model_4_multimer_v3_pred_950.pdb	0.6530925694076563	0.65386546	0.6537108791464238	0.264
278	NF1_P21359_homodimer_clipped/unrelaxed_model_4_multimer_v3_pred_244.pdb	0.6503224048113028	0.64480716	0.6459102088827928	0.275
279	NF1_P21359_homodimer_clipped/unrelaxed_model_4_multimer_v3_pred_834.pdb	0.6353538182040155	0.64279956	0.6413104086450756	0.256
280	NF1_P21359_homodimer_clipped/unrelaxed_model_4_multimer_v3_pred_457.pdb	0.6416358103168515	0.6409396	0.6410788367154698	0.261
281	NF1_P21359_homodimer_clipped/unrelaxed_model_4_multimer_v3_pred_746.pdb	0.6246116317380354	0.6262856	0.6259508164141354	0.258
282	NF1_P21359_homodimer_clipped/unrelaxed_model_4_multimer_v3_pred_942.pdb	0.6385363053838069	0.6323391	0.6335785570057164	0.268
283	NF1_P21359_homodimer_clipped/unrelaxed_model_4_multimer_v3_pred_321.pdb	0.6362338737770601	0.6451339	0.6433539048060712	0.263
284	NF1_P21359_homodimer_clipped/unrelaxed_model_4_multimer_v3_pred_676.pdb	0.6447559698129364	0.6417751	0.6423712512593402	0.261
285	NF1_P21359_homodimer_clipped/unrelaxed_model_4_multimer_v3_pred_846.pdb	0.6243589122484255	0.6318722	0.6303695241489039	0.261
286	NF1_P21359_homodimer_clipped/unrelaxed_model_4_multimer_v3_pred_385.pdb	0.6364795563756898	0.6340525	0.6345379232990638	0.254
287	NF1_P21359_homodimer_clipped/unrelaxed_model_4_multimer_v3_pred_576.pdb	0.5467587492382022	0.56027424	0.5575711445314784	0.18
288	NF1_P21359_homodimer_clipped/unrelaxed_model_4_multimer_v3_pred_934.pdb	0.6454709039601917	0.6426181	0.6431886765653538	0.258
289	NF1_P21359_homodimer_clipped/unrelaxed_model_3_multimer_v3_pred_102.pdb	0.5114469057377625	0.5158919	0.5150029088269958	0.17
290	NF1_P21359_homodimer_clipped/unrelaxed_model_4_multimer_v3_pred_492.pdb	0.6446538066014962	0.6472292	0.6467141170331899	0.273
291	NF1_P21359_homodimer_clipped/unrelaxed_model_4_multimer_v3_pred_92.pdb	0.6161597486037844	0.6209904	0.6200242661575245	0.256
292	NF1_P21359_homodimer_clipped/unrelaxed_model_4_multimer_pred_42.pdb	0.377036073229026	0.3163485	0.3284860091251753	0.002
293	NF1_P21359_homodimer_clipped/unrelaxed_model_4_multimer_v3_pred_1000.pdb	0.6488681906542666	0.64079666	0.6424109672324159	0.273
294	NF1_P21359_homodimer_clipped/unrelaxed_model_4_multimer_v3_pred_783.pdb	0.6469405422729633	0.6518084	0.6508348133190947	0.267
295	NF1_P21359_homodimer_clipped/unrelaxed_model_3_multimer_v3_pred_191.pdb	0.5144146264020732	0.51472515	0.5146630442226754	0.166
296	NF1_P21359_homodimer_clipped/unrelaxed_model_4_multimer_v3_pred_900.pdb	0.633423036453355	0.635754	0.6352877986664034	0.27
297	NF1_P21359_homodimer_clipped/unrelaxed_model_4_multimer_v3_pred_152.pdb	0.6121910284379002	0.6184577	0.6172043456717109	0.245
298	NF1_P21359_homodimer_clipped/unrelaxed_model_1_multimer_v3_pred_40.pdb	0.5216984571896257	0.51072204	0.5129173243419779	0.163
299	NF1_P21359_homodimer_clipped/unrelaxed_model_4_multimer_v3_pred_683.pdb	0.6374920164185984	0.6435964	0.6423755318847939	0.254
300	NF1_P21359_homodimer_clipped/unrelaxed_model_4_multimer_v3_pred_234.pdb	0.6339003344085785	0.6415592	0.6400274137597675	0.266
301	NF1_P21359_homodimer_clipped/unrelaxed_model_4_multimer_v3_pred_601.pdb	0.6458772489787706	0.6483886	0.6478863491487815	0.266
302	NF1_P21359_homodimer_clipped/unrelaxed_model_4_multimer_v3_pred_21.pdb	0.6312707362448562	0.62961674	0.6299475371415494	0.245
303	NF1_P21359_homodimer_clipped/unrelaxed_model_5_multimer_v3_pred_23.pdb	0.5681795789527058	0.59125173	0.5866373005256487	0.273
304	NF1_P21359_homodimer_clipped/unrelaxed_model_2_multimer_v3_pred_70.pdb	0.538301212438584	0.54775554	0.5458646740215303	0.263
305	NF1_P21359_homodimer_clipped/unrelaxed_model_4_multimer_v3_pred_781.pdb	0.6452601593358258	0.6502441	0.6492473252936789	0.269
306	NF1_P21359_homodimer_clipped/unrelaxed_model_4_multimer_v3_pred_82.pdb	0.622717625124175	0.62918496	0.6278914940800108	0.254
307	NF1_P21359_homodimer_clipped/unrelaxed_model_4_multimer_v3_pred_70.pdb	0.6072028847416984	0.6108642	0.6101319545881102	0.243
308	NF1_P21359_homodimer_clipped/unrelaxed_model_4_multimer_v3_pred_250.pdb	0.6493634089432945	0.6434279	0.6446150085251092	0.26
309	NF1_P21359_homodimer_clipped/unrelaxed_model_4_multimer_v3_pred_270.pdb	0.6430765761365446	0.64363647	0.6435244872854144	0.256
310	NF1_P21359_homodimer_clipped/unrelaxed_model_1_multimer_v3_pred_51.pdb	0.5035412710868914	0.49476895	0.4965234121076981	0.162
311	NF1_P21359_homodimer_clipped/unrelaxed_model_2_multimer_v3_pred_4.pdb	0.5962935353750992	0.598861	0.59834749033918	0.258
312	NF1_P21359_homodimer_clipped/unrelaxed_model_2_multimer_v3_pred_161.pdb	0.5479015023629831	0.54619557	0.5465367537959609	0.271
313	NF1_P21359_homodimer_clipped/unrelaxed_model_4_multimer_v3_pred_313.pdb	0.6455231425815053	0.6397995	0.6409442090521899	0.269
314	NF1_P21359_homodimer_clipped/unrelaxed_model_4_multimer_v3_pred_102.pdb	0.6418634275538554	0.6413087	0.6414196654149459	0.266
315	NF1_P21359_homodimer_clipped/unrelaxed_model_4_multimer_v3_pred_110.pdb	0.5862617451357905	0.58813924	0.5877637378058447	0.251
316	NF1_P21359_homodimer_clipped/unrelaxed_model_4_multimer_v3_pred_10.pdb	0.6584163094298521	0.66514623	0.6638002472070154	0.285
317	NF1_P21359_homodimer_clipped/unrelaxed_model_4_multimer_v3_pred_532.pdb	0.6278655894218202	0.63218594	0.631321866663661	0.267
318	NF1_P21359_homodimer_clipped/unrelaxed_model_5_multimer_v3_pred_72.pdb	0.5770178653943114	0.6027502	0.5976037188002978	0.281
319	NF1_P21359_homodimer_clipped/unrelaxed_model_4_multimer_v3_pred_40.pdb	0.628642743543473	0.6400384	0.6377592455775911	0.251
320	NF1_P21359_homodimer_clipped/unrelaxed_model_4_multimer_v3_pred_251.pdb	0.6473792341590998	0.6453948	0.6457916885066247	0.27
321	NF1_P21359_homodimer_clipped/unrelaxed_model_4_multimer_v3_pred_581.pdb	0.5965275845652771	0.5944514	0.5948666588808289	0.246
322	NF1_P21359_homodimer_clipped/unrelaxed_model_2_multimer_v3_pred_181.pdb	0.5598135376814899	0.55408883	0.5552337722945988	0.272
323	NF1_P21359_homodimer_clipped/unrelaxed_model_4_multimer_v3_pred_562.pdb	0.5546187320533937	0.56738675	0.5648331435359228	0.2
324	NF1_P21359_homodimer_clipped/unrelaxed_model_1_multimer_v3_pred_22.pdb	0.4922947633599996	0.4858533	0.4871416041917754	0.155
325	NF1_P21359_homodimer_clipped/unrelaxed_model_5_multimer_v3_pred_18.pdb	0.5558896238429182	0.5851389	0.5792890583440231	0.266
326	NF1_P21359_homodimer_clipped/unrelaxed_model_1_multimer_v3_pred_180.pdb	0.5056173392169278	0.4972834	0.4989501871274432	0.164
327	NF1_P21359_homodimer_clipped/unrelaxed_model_4_multimer_v3_pred_336.pdb	0.6403767527786576	0.6436744	0.6430148494570987	0.285
328	NF1_P21359_homodimer_clipped/unrelaxed_model_5_multimer_v3_pred_13.pdb	0.5675494484947701	0.58659196	0.5827834568986611	0.255
329	NF1_P21359_homodimer_clipped/unrelaxed_model_4_multimer_v3_pred_837.pdb	0.6335268982344603	0.63598865	0.6354963018118092	0.257
330	NF1_P21359_homodimer_clipped/unrelaxed_model_4_multimer_v3_pred_18.pdb	0.5943722220867976	0.5953701	0.5951705354970714	0.235
331	NF1_P21359_homodimer_clipped/unrelaxed_model_4_multimer_v3_pred_893.pdb	0.6369972370813531	0.6437178	0.6423737077464708	0.265
332	NF1_P21359_homodimer_clipped/unrelaxed_model_4_multimer_v3_pred_111.pdb	0.6288475421583801	0.63037944	0.6300730591518908	0.249
333	NF1_P21359_homodimer_clipped/unrelaxed_model_4_multimer_v3_pred_603.pdb	0.6390425784291495	0.6382326	0.6383945867002343	0.269
334	NF1_P21359_homodimer_clipped/unrelaxed_model_4_multimer_v3_pred_261.pdb	0.6329334077531268	0.634167	0.6339202939926419	0.264
335	NF1_P21359_homodimer_clipped/unrelaxed_model_4_multimer_v3_pred_212.pdb	0.6296809483314993	0.6297765	0.6297573719172764	0.261
336	NF1_P21359_homodimer_clipped/unrelaxed_model_4_multimer_v3_pred_380.pdb	0.6442827375127875	0.6413661	0.6419494468250673	0.267
337	NF1_P21359_homodimer_clipped/unrelaxed_model_4_multimer_v3_pred_866.pdb	0.6465071093630012	0.6490987	0.648580377332195	0.269
338	NF1_P21359_homodimer_clipped/unrelaxed_model_4_multimer_v3_pred_284.pdb	0.6533434844763439	0.6530929	0.6531430335194144	0.27
339	NF1_P21359_homodimer_clipped/unrelaxed_model_4_multimer_v3_pred_791.pdb	0.633749749194128	0.6392072	0.6381156972906078	0.251
340	NF1_P21359_homodimer_clipped/unrelaxed_model_3_multimer_pred_42.pdb	0.3689634235711669	0.33829886	0.3444317704838867	0.142
341	NF1_P21359_homodimer_clipped/unrelaxed_model_5_multimer_v3_pred_60.pdb	0.5996858588277747	0.6187935	0.6149719618046174	0.282
342	NF1_P21359_homodimer_clipped/unrelaxed_model_1_multimer_v3_pred_8.pdb	0.507594902520186	0.50256556	0.5035714306840909	0.168
343	NF1_P21359_homodimer_clipped/unrelaxed_model_4_multimer_v3_pred_1006.pdb	0.6481829463804811	0.64766866	0.64777151702573	0.257
344	NF1_P21359_homodimer_clipped/unrelaxed_model_4_multimer_v3_pred_826.pdb	0.6296432305794692	0.63595545	0.6346930084510989	0.26
345	NF1_P21359_homodimer_clipped/unrelaxed_model_4_multimer_v3_pred_394.pdb	0.6486462390130066	0.64955544	0.6493736035765271	0.26
346	NF1_P21359_homodimer_clipped/unrelaxed_model_2_multimer_v3_pred_2.pdb	0.59228350340103	0.5934203	0.5931929620480039	0.253
347	NF1_P21359_homodimer_clipped/unrelaxed_model_1_multimer_v3_pred_200.pdb	0.5157385734374849	0.4980284	0.5015704327355927	0.168
348	NF1_P21359_homodimer_clipped/unrelaxed_model_5_multimer_v3_pred_201.pdb	0.5979301744497894	0.61586434	0.6122775040824627	0.278
349	NF1_P21359_homodimer_clipped/unrelaxed_model_5_multimer_pred_42.pdb	0.3789686440428073	0.33088106	0.3404985761443769	0.056
350	NF1_P21359_homodimer_clipped/unrelaxed_model_5_multimer_v3_pred_7.pdb	0.5745862854864825	0.6018555	0.5964016702442692	0.265
351	NF1_P21359_homodimer_clipped/unrelaxed_model_4_multimer_v3_pred_510.pdb	0.6403930756386984	0.6424044	0.6420021170961234	0.268
352	NF1_P21359_homodimer_clipped/unrelaxed_model_5_multimer_v3_pred_92.pdb	0.5904991153240637	0.617461	0.6120686436367122	0.278
353	NF1_P21359_homodimer_clipped/unrelaxed_model_5_multimer_v3_pred_190.pdb	0.5811255007510131	0.60434663	0.5997024065161695	0.279
354	NF1_P21359_homodimer_clipped/unrelaxed_model_5_multimer_v3_pred_17.pdb	0.5598808660195855	0.58028674	0.5762055662092882	0.265
355	NF1_P21359_homodimer_clipped/unrelaxed_model_4_multimer_v3_pred_281.pdb	0.6459357764097329	0.6436839	0.6441342835778451	0.266
356	NF1_P21359_homodimer_clipped/unrelaxed_model_4_multimer_v3_pred_742.pdb	0.6426585621388308	0.6439535	0.6436945141703199	0.251
357	NF1_P21359_homodimer_clipped/unrelaxed_model_5_multimer_v3_pred_122.pdb	0.5876630302475452	0.61403674	0.6087619971475315	0.274
358	NF1_P21359_homodimer_clipped/unrelaxed_model_3_multimer_v3_pred_2.pdb	0.5302572068435687	0.5417069	0.5394169771047977	0.165
359	NF1_P21359_homodimer_clipped/unrelaxed_model_1_multimer_v3_pred_34.pdb	0.5068817310086662	0.48926038	0.4927846466015135	0.165
360	NF1_P21359_homodimer_clipped/unrelaxed_model_4_multimer_v3_pred_404.pdb	0.6354626143584728	0.6415963	0.6403695767047024	0.267
361	NF1_P21359_homodimer_clipped/unrelaxed_model_1_multimer_v3_pred_13.pdb	0.5042238658775302	0.4996223	0.5005426014683527	0.164
362	NF1_P21359_homodimer_clipped/unrelaxed_model_4_multimer_v3_pred_71.pdb	0.6224456356408141	0.6208241	0.6211484059977918	0.252
363	NF1_P21359_homodimer_clipped/unrelaxed_model_4_multimer_v3_pred_201.pdb	0.6282296563819266	0.63378084	0.6326706009236022	0.251
364	NF1_P21359_homodimer_clipped/unrelaxed_model_3_multimer_v3_pred_35.pdb	0.5084551910861808	0.5127293	0.5118744679352537	0.166
365	NF1_P21359_homodimer_clipped/unrelaxed_model_4_multimer_v3_pred_462.pdb	0.6356575633110795	0.6342374	0.6345214395726163	0.276
366	NF1_P21359_homodimer_clipped/unrelaxed_model_1_multimer_v3_pred_202.pdb	0.5103950832776762	0.5034727	0.5048571653066583	0.162
367	NF1_P21359_homodimer_clipped/unrelaxed_model_4_multimer_v3_pred_754.pdb	0.6373895822831579	0.6409854	0.640266259886197	0.265
368	NF1_P21359_homodimer_clipped/unrelaxed_model_4_multimer_v3_pred_403.pdb	0.6425448848384521	0.63693345	0.6380557337120751	0.26
369	NF1_P21359_homodimer_clipped/unrelaxed_model_1_multimer_v3_pred_41.pdb	0.5015568584772248	0.49951896	0.4999265402669171	0.162
370	NF1_P21359_homodimer_clipped/unrelaxed_model_4_multimer_v3_pred_812.pdb	0.6424350088458137	0.64238375	0.6423940051718727	0.274
371	NF1_P21359_homodimer_clipped/unrelaxed_model_4_multimer_v3_pred_611.pdb	0.6524759190104231	0.6453378	0.646765439844565	0.275
372	NF1_P21359_homodimer_clipped/unrelaxed_model_4_multimer_v3_pred_814.pdb	0.6482757333813444	0.64335644	0.6443403006374505	0.27
373	NF1_P21359_homodimer_clipped/unrelaxed_model_3_multimer_v3_pred_8.pdb	0.5366197475217813	0.5465731	0.5445824314837264	0.166
374	NF1_P21359_homodimer_clipped/unrelaxed_model_4_multimer_v3_pred_973.pdb	0.6446177486624657	0.65001476	0.6489353562205302	0.27
375	NF1_P21359_homodimer_clipped/unrelaxed_model_4_multimer_v3_pred_790.pdb	0.6389513975519663	0.6434119	0.6425197793272878	0.24
376	NF1_P21359_homodimer_clipped/unrelaxed_model_4_multimer_v3_pred_953.pdb	0.6353171440371477	0.63600636	0.6358685130359452	0.261
377	NF1_P21359_homodimer_clipped/unrelaxed_model_4_multimer_v3_pred_770.pdb	0.6607117594725437	0.6659723	0.6649201858331074	0.262
378	NF1_P21359_homodimer_clipped/unrelaxed_model_4_multimer_v3_pred_985.pdb	0.6283460810911176	0.6318978	0.6311874619152451	0.263
379	NF1_P21359_homodimer_clipped/unrelaxed_model_2_multimer_v3_pred_34.pdb	0.5509962437900238	0.5557996	0.5548389315277802	0.285
380	NF1_P21359_homodimer_clipped/unrelaxed_model_4_multimer_v3_pred_232.pdb	0.6546264062058192	0.65999997	0.658925254538283	0.256
381	NF1_P21359_homodimer_clipped/unrelaxed_model_4_multimer_v3_pred_15.pdb	0.5838398164093143	0.582628	0.5828703726446559	0.232
382	NF1_P21359_homodimer_clipped/unrelaxed_model_2_multimer_v3_pred_111.pdb	0.5518010661925282	0.54185283	0.5438424787109177	0.258
383	NF1_P21359_homodimer_clipped/unrelaxed_model_4_multimer_v3_pred_686.pdb	0.6455521210413125	0.643266	0.6437232419725447	0.255
384	NF1_P21359_homodimer_clipped/unrelaxed_model_4_multimer_v3_pred_894.pdb	0.640144745488457	0.6349102	0.6359571297922715	0.251
385	NF1_P21359_homodimer_clipped/unrelaxed_model_4_multimer_v3_pred_474.pdb	0.6488675062401014	0.64466166	0.6455028332182351	0.263
386	NF1_P21359_homodimer_clipped/unrelaxed_model_4_multimer_v3_pred_651.pdb	0.6455715804934344	0.64695024	0.6466745120215385	0.264
387	NF1_P21359_homodimer_clipped/unrelaxed_model_4_multimer_v3_pred_464.pdb	0.6360353743380551	0.63500935	0.6352145535816004	0.276
388	NF1_P21359_homodimer_clipped/unrelaxed_model_4_multimer_v3_pred_220.pdb	0.6528671540311046	0.65622985	0.6555573137102737	0.251
389	NF1_P21359_homodimer_clipped/unrelaxed_model_2_multimer_v3_pred_190.pdb	0.5512799070341178	0.54368794	0.5452063331219115	0.278
390	NF1_P21359_homodimer_clipped/unrelaxed_model_5_multimer_v3_pred_91.pdb	0.5849886095064241	0.6142632	0.6084082634357086	0.277
391	NF1_P21359_homodimer_clipped/unrelaxed_model_4_multimer_v3_pred_726.pdb	0.6346439872294585	0.63308096	0.6333935649019464	0.265
392	NF1_P21359_homodimer_clipped/unrelaxed_model_4_multimer_v3_pred_605.pdb	0.6387022766009319	0.6359656	0.6365129238870809	0.264
393	NF1_P21359_homodimer_clipped/unrelaxed_model_5_multimer_v3_pred_15.pdb	0.550718729371792	0.5795671	0.5737974056949151	0.264
394	NF1_P21359_homodimer_clipped/unrelaxed_model_4_multimer_v3_pred_267.pdb	0.6472520190566748	0.6521141	0.6511416784542794	0.264
395	NF1_P21359_homodimer_clipped/unrelaxed_model_4_multimer_v3_pred_223.pdb	0.642665140153827	0.6465781	0.6457954868320349	0.255
396	NF1_P21359_homodimer_clipped/unrelaxed_model_4_multimer_v3_pred_895.pdb	0.6397447324031409	0.64385927	0.64303636026847	0.26
397	NF1_P21359_homodimer_clipped/unrelaxed_model_4_multimer_v3_pred_264.pdb	0.6305814749717777	0.63316226	0.6326461030387891	0.27
398	NF1_P21359_homodimer_clipped/unrelaxed_model_4_multimer_v3_pred_775.pdb	0.651358954783126	0.6573029	0.6561141237965911	0.277
399	NF1_P21359_homodimer_clipped/unrelaxed_model_4_multimer_v3_pred_564.pdb	0.610141326576793	0.61134547	0.6111046412766623	0.245
400	NF1_P21359_homodimer_clipped/unrelaxed_model_1_multimer_v3_pred_101.pdb	0.5113485179577949	0.49583286	0.4989359919674134	0.165
401	NF1_P21359_homodimer_clipped/unrelaxed_model_4_multimer_v3_pred_504.pdb	0.6383996166542671	0.63299763	0.6340780289521913	0.265
402	NF1_P21359_homodimer_clipped/unrelaxed_model_4_multimer_v3_pred_734.pdb	0.6478180004408188	0.64216936	0.6432990851650682	0.271
403	NF1_P21359_homodimer_clipped/unrelaxed_model_4_multimer_v3_pred_1001.pdb	0.649782676774784	0.6514274	0.6510984459079353	0.266
404	NF1_P21359_homodimer_clipped/unrelaxed_model_3_multimer_v3_pred_192.pdb	0.5092673512267092	0.50925076	0.509254078308086	0.169
405	NF1_P21359_homodimer_clipped/unrelaxed_model_5_multimer_v3_pred_170.pdb	0.5726786983143735	0.60221046	0.5963041093375573	0.273
406	NF1_P21359_homodimer_clipped/unrelaxed_model_2_multimer_v3_pred_1.pdb	0.5954819309917218	0.597906	0.5974211809676315	0.259
407	NF1_P21359_homodimer_clipped/unrelaxed_model_4_multimer_v3_pred_16.pdb	0.5838197070849582	0.5845827	0.5844300905563959	0.237
408	NF1_P21359_homodimer_clipped/unrelaxed_model_4_multimer_v3_pred_730.pdb	0.6429396116279235	0.64587957	0.645291575661156	0.256
409	NF1_P21359_homodimer_clipped/unrelaxed_model_4_multimer_v3_pred_766.pdb	0.6399341181418458	0.63693225	0.6375326266984376	0.249
410	NF1_P21359_homodimer_clipped/unrelaxed_model_4_multimer_v3_pred_815.pdb	0.633997582514776	0.6354114	0.6351286218801525	0.261
411	NF1_P21359_homodimer_clipped/unrelaxed_model_4_multimer_v3_pred_722.pdb	0.6416102440182568	0.64583164	0.6449873644317031	0.269
412	NF1_P21359_homodimer_clipped/unrelaxed_model_4_multimer_v3_pred_12.pdb	0.5867093908457317	0.5874848	0.5873296997481259	0.234
413	NF1_P21359_homodimer_clipped/unrelaxed_model_3_multimer_v3_pred_37.pdb	0.5067801174448487	0.50469327	0.5051106392726612	0.166
414	NF1_P21359_homodimer_clipped/unrelaxed_model_3_multimer_v3_pred_190.pdb	0.5077035489019648	0.5072301	0.5073247921931127	0.162
415	NF1_P21359_homodimer_clipped/unrelaxed_model_3_multimer_v3_pred_36.pdb	0.5092987744689634	0.51579356	0.5144946044421326	0.164
416	NF1_P21359_homodimer_clipped/unrelaxed_model_4_multimer_v3_pred_283.pdb	0.6387508919883678	0.6438936	0.6428650580058278	0.26
417	NF1_P21359_homodimer_clipped/unrelaxed_model_4_multimer_v3_pred_302.pdb	0.6362018409361222	0.6342796	0.6346640551684257	0.26
418	NF1_P21359_homodimer_clipped/unrelaxed_model_4_multimer_v3_pred_34.pdb	0.6220958057298467	0.632385	0.630327173536106	0.256
419	NF1_P21359_homodimer_clipped/unrelaxed_model_4_multimer_v3_pred_712.pdb	0.6477149106280421	0.64559007	0.6460150356534405	0.265
420	NF1_P21359_homodimer_clipped/unrelaxed_model_4_multimer_v3_pred_365.pdb	0.6462115527615616	0.6428335	0.6435090875908867	0.28
421	NF1_P21359_homodimer_clipped/unrelaxed_model_4_multimer_v3_pred_910.pdb	0.641043925402832	0.6418954	0.6417251157995606	0.265
422	NF1_P21359_homodimer_clipped/unrelaxed_model_4_multimer_v3_pred_625.pdb	0.6424114958684458	0.65338457	0.6511899522193435	0.273
423	NF1_P21359_homodimer_clipped/unrelaxed_model_4_multimer_v3_pred_465.pdb	0.6532752907581673	0.65283775	0.6529252607883522	0.248
424	NF1_P21359_homodimer_clipped/unrelaxed_model_4_multimer_v3_pred_716.pdb	0.6463502109165338	0.6498994	0.6491895806812316	0.256
425	NF1_P21359_homodimer_clipped/unrelaxed_model_4_multimer_v3_pred_331.pdb	0.6463733383532556	0.64394104	0.6444275035165984	0.261
426	NF1_P21359_homodimer_clipped/unrelaxed_model_3_multimer_v3_pred_18.pdb	0.5199183464912427	0.5179492	0.5183430481129458	0.17
427	NF1_P21359_homodimer_clipped/unrelaxed_model_4_multimer_v3_pred_503.pdb	0.6457321473548981	0.656411	0.6542752231874104	0.26
428	NF1_P21359_homodimer_clipped/unrelaxed_model_1_multimer_v3_pred_61.pdb	0.5127784867236082	0.50608814	0.5074262074460401	0.161
429	NF1_P21359_homodimer_clipped/unrelaxed_model_5_multimer_v3_pred_32.pdb	0.582706996191785	0.6169586	0.6101082937696071	0.271
430	NF1_P21359_homodimer_clipped/unrelaxed_model_3_multimer_v3_pred_17.pdb	0.5107448147328557	0.51358676	0.5130183706003798	0.171
431	NF1_P21359_homodimer_clipped/unrelaxed_model_5_multimer_v3_pred_70.pdb	0.5787087258265415	0.61152375	0.6049607431206306	0.285
432	NF1_P21359_homodimer_clipped/unrelaxed_model_4_multimer_v3_pred_330.pdb	0.6454160836851455	0.6429258	0.6434238558514089	0.256
433	NF1_P21359_homodimer_clipped/unrelaxed_model_3_multimer_v3_pred_7.pdb	0.5362322519629852	0.5545956	0.5509229221028021	0.17
434	NF1_P21359_homodimer_clipped/unrelaxed_model_4_multimer_v3_pred_832.pdb	0.6388098557362472	0.63666546	0.6370943419053061	0.248
435	NF1_P21359_homodimer_clipped/unrelaxed_model_4_multimer_v3_pred_536.pdb	0.6446617765340121	0.6491544	0.6482558950406893	0.248
436	NF1_P21359_homodimer_clipped/unrelaxed_model_1_multimer_v3_pred_82.pdb	0.5075846254585709	0.49294186	0.4958704101991361	0.16
437	NF1_P21359_homodimer_clipped/unrelaxed_model_4_multimer_v3_pred_633.pdb	0.6376186000036185	0.645087	0.6435933229670323	0.269
438	NF1_P21359_homodimer_clipped/unrelaxed_model_4_multimer_v3_pred_314.pdb	0.6353713166601749	0.6332705	0.6336906650043983	0.268
439	NF1_P21359_homodimer_clipped/unrelaxed_model_1_multimer_v3_pred_9.pdb	0.5132391267394917	0.50806797	0.5091021977539043	0.17
440	NF1_P21359_homodimer_clipped/unrelaxed_model_2_multimer_v3_pred_8.pdb	0.5971165349425526	0.59788907	0.5977345595825047	0.264
441	NF1_P21359_homodimer_clipped/unrelaxed_model_2_multimer_pred_40.pdb	0.386885762397685	0.34300756	0.3517832041152792	0.043
442	NF1_P21359_homodimer_clipped/unrelaxed_model_4_multimer_v3_pred_421.pdb	0.6443130249338436	0.639179	0.640205798040968	0.265
443	NF1_P21359_homodimer_clipped/unrelaxed_model_4_multimer_v3_pred_81.pdb	0.6346912455142397	0.64470315	0.6427007689392739	0.253
444	NF1_P21359_homodimer_clipped/unrelaxed_model_3_multimer_v3_pred_40.pdb	0.5101155452040731	0.5192408	0.5174157462936222	0.167
445	NF1_P21359_homodimer_clipped/unrelaxed_model_4_multimer_v3_pred_642.pdb	0.639486866690701	0.6356242	0.6363967095808161	0.264
446	NF1_P21359_homodimer_clipped/unrelaxed_model_3_multimer_v3_pred_1.pdb	0.5366547149991894	0.5499247	0.5472706803197842	0.169
447	NF1_P21359_homodimer_clipped/unrelaxed_model_4_multimer_v3_pred_440.pdb	0.6457008000513548	0.65223134	0.6509252285222339	0.243
448	NF1_P21359_homodimer_clipped/unrelaxed_model_4_multimer_v3_pred_882.pdb	0.6317566594215255	0.6377629	0.6365616552180454	0.259
449	NF1_P21359_homodimer_clipped/unrelaxed_model_1_multimer_v3_pred_72.pdb	0.5012490114988083	0.49160767	0.4935359351122617	0.164
450	NF1_P21359_homodimer_clipped/unrelaxed_model_4_multimer_v3_pred_885.pdb	0.643802802597901	0.6415789	0.6420236907075685	0.263
451	NF1_P21359_homodimer_clipped/unrelaxed_model_4_multimer_v3_pred_383.pdb	0.6543321140510996	0.6582283	0.6574490453382962	0.255
452	NF1_P21359_homodimer_clipped/unrelaxed_model_4_multimer_v3_pred_8.pdb	0.6388111168920094	0.64583063	0.6444267283832847	0.277
453	NF1_P21359_homodimer_clipped/unrelaxed_model_5_multimer_v3_pred_50.pdb	0.5872534596655632	0.6126885	0.6076014773792797	0.279
454	NF1_P21359_homodimer_clipped/unrelaxed_model_1_multimer_v3_pred_150.pdb	0.5053755699498086	0.49528682	0.4973045718451863	0.163
455	NF1_P21359_homodimer_clipped/unrelaxed_model_3_multimer_v3_pred_5.pdb	0.533169915118602	0.5464102	0.5437621454077537	0.166
456	NF1_P21359_homodimer_clipped/unrelaxed_model_4_multimer_v3_pred_72.pdb	0.6381216692468169	0.6358298	0.6362881789116193	0.26
457	NF1_P21359_homodimer_clipped/unrelaxed_model_4_multimer_v3_pred_304.pdb	0.6409805557558224	0.63859534	0.6390723852600512	0.27
458	NF1_P21359_homodimer_clipped/unrelaxed_model_3_multimer_v3_pred_112.pdb	0.5131761355945734	0.51604795	0.5154735907663757	0.166
459	NF1_P21359_homodimer_clipped/unrelaxed_model_4_multimer_v3_pred_501.pdb	0.6455129751502365	0.6509141	0.6498338534223813	0.261
460	NF1_P21359_homodimer_clipped/unrelaxed_model_4_multimer_v3_pred_776.pdb	0.6383087247304922	0.6479918	0.6460551661191942	0.254
461	NF1_P21359_homodimer_clipped/unrelaxed_model_4_multimer_v3_pred_965.pdb	0.6448743736892131	0.650908	0.649701269391163	0.259
462	NF1_P21359_homodimer_clipped/unrelaxed_model_4_multimer_v3_pred_296.pdb	0.6497050785448464	0.65020156	0.6501022629623873	0.262
463	NF1_P21359_homodimer_clipped/unrelaxed_model_4_multimer_v3_pred_752.pdb	0.6601361683668119	0.6500404	0.6520595441592023	0.271
464	NF1_P21359_homodimer_clipped/unrelaxed_model_4_multimer_v3_pred_291.pdb	0.6444768132122091	0.64549446	0.6452909314900981	0.258
465	NF1_P21359_homodimer_clipped/unrelaxed_model_3_multimer_v3_pred_100.pdb	0.5177346335064691	0.5190692	0.5188022825362548	0.172
466	NF1_P21359_homodimer_clipped/unrelaxed_model_4_multimer_v3_pred_662.pdb	0.6298385774177488	0.6347573	0.633773539763335	0.254
467	NF1_P21359_homodimer_clipped/unrelaxed_model_2_multimer_v3_pred_160.pdb	0.5514479407315135	0.55322963	0.5528732921410537	0.283
468	NF1_P21359_homodimer_clipped/unrelaxed_model_4_multimer_v3_pred_480.pdb	0.6418788472901553	0.6499398	0.6483275898315662	0.247
469	NF1_P21359_homodimer_clipped/unrelaxed_model_4_multimer_v3_pred_661.pdb	0.6343126641670386	0.62915957	0.6301901886256441	0.255
470	NF1_P21359_homodimer_clipped/unrelaxed_model_4_multimer_v3_pred_274.pdb	0.6532388863763242	0.64126796	0.6436621415178186	0.261
471	NF1_P21359_homodimer_clipped/unrelaxed_model_4_multimer_v3_pred_435.pdb	0.6467260783208628	0.65631336	0.6543959034540896	0.244
472	NF1_P21359_homodimer_clipped/unrelaxed_model_4_multimer_v3_pred_42.pdb	0.638697362099294	0.64306295	0.6421898317643413	0.251
473	NF1_P21359_homodimer_clipped/unrelaxed_model_4_multimer_v3_pred_990.pdb	0.6269740926070424	0.62692386	0.6269339058169408	0.269
474	NF1_P21359_homodimer_clipped/unrelaxed_model_3_multimer_v3_pred_121.pdb	0.5045118959439158	0.4980084	0.4993090993502211	0.162
475	NF1_P21359_homodimer_clipped/unrelaxed_model_3_multimer_pred_41.pdb	0.3727025036424837	0.33782196	0.3447980690878718	0.157
476	NF1_P21359_homodimer_clipped/unrelaxed_model_4_multimer_v3_pred_364.pdb	0.6471853763189588	0.6434476	0.6441951376264627	0.266
477	NF1_P21359_homodimer_clipped/unrelaxed_model_4_multimer_v3_pred_693.pdb	0.6398206674031518	0.6387884	0.6389948551450592	0.261
478	NF1_P21359_homodimer_clipped/unrelaxed_model_4_multimer_v3_pred_486.pdb	0.6399179197975665	0.6421535	0.6417063851680094	0.259
479	NF1_P21359_homodimer_clipped/unrelaxed_model_4_multimer_v3_pred_273.pdb	0.6471159923082029	0.64261705	0.6435168359280713	0.257
480	NF1_P21359_homodimer_clipped/unrelaxed_model_4_multimer_v3_pred_945.pdb	0.6455261892732378	0.6398219	0.6409627474676847	0.263
481	NF1_P21359_homodimer_clipped/unrelaxed_model_2_multimer_v3_pred_172.pdb	0.5580882726042987	0.5566809	0.5569623887127544	0.273
482	NF1_P21359_homodimer_clipped/unrelaxed_model_4_multimer_pred_40.pdb	0.3739568029811457	0.31646383	0.3279624230657116	0.023
483	NF1_P21359_homodimer_clipped/unrelaxed_model_4_multimer_v3_pred_721.pdb	0.6441274926805624	0.6548737	0.6527244815378215	0.276
484	NF1_P21359_homodimer_clipped/unrelaxed_model_4_multimer_v3_pred_816.pdb	0.6433115876562043	0.63762134	0.638759392039908	0.273
485	NF1_P21359_homodimer_clipped/unrelaxed_model_4_multimer_v3_pred_445.pdb	0.6368751157668868	0.635018	0.6353894160061606	0.268
486	NF1_P21359_homodimer_clipped/unrelaxed_model_1_multimer_pred_41.pdb	0.3797542541824068	0.33958083	0.347615517965998	0.031
487	NF1_P21359_homodimer_clipped/unrelaxed_model_4_multimer_v3_pred_890.pdb	0.6491281613879816	0.6569475	0.6553836271201257	0.274
488	NF1_P21359_homodimer_clipped/unrelaxed_model_4_multimer_v3_pred_431.pdb	0.6331851385855953	0.6325561	0.6326818923716601	0.275
489	NF1_P21359_homodimer_clipped/unrelaxed_model_4_multimer_v3_pred_361.pdb	0.6327526704195336	0.6325253	0.6325707939410845	0.275
490	NF1_P21359_homodimer_clipped/unrelaxed_model_5_multimer_v3_pred_110.pdb	0.5764063355116	0.593138	0.589791650708277	0.273
491	NF1_P21359_homodimer_clipped/unrelaxed_model_4_multimer_v3_pred_765.pdb	0.653057344017864	0.65441215	0.6541411891099693	0.241
492	NF1_P21359_homodimer_clipped/unrelaxed_model_4_multimer_v3_pred_430.pdb	0.6489729118213968	0.6432202	0.6443707313510958	0.277
493	NF1_P21359_homodimer_clipped/unrelaxed_model_4_multimer_v3_pred_764.pdb	0.6355116417086912	0.6331489	0.6336214552338282	0.258
494	NF1_P21359_homodimer_clipped/unrelaxed_model_4_multimer_v3_pred_426.pdb	0.63994763112262	0.6357094	0.6365570501808229	0.27
495	NF1_P21359_homodimer_clipped/unrelaxed_model_3_multimer_v3_pred_4.pdb	0.5319347003358521	0.5448162	0.542239896839021	0.165
496	NF1_P21359_homodimer_clipped/unrelaxed_model_3_multimer_v3_pred_162.pdb	0.510583869185595	0.51816523	0.5166489584379491	0.17
497	NF1_P21359_homodimer_clipped/unrelaxed_model_4_multimer_v3_pred_970.pdb	0.6584945833243121	0.65975094	0.6594996673972844	0.252
498	NF1_P21359_homodimer_clipped/unrelaxed_model_1_multimer_v3_pred_70.pdb	0.5068514424643806	0.49964175	0.5010836855189381	0.163
499	NF1_P21359_homodimer_clipped/unrelaxed_model_2_multimer_v3_pred_132.pdb	0.5381723165964496	0.53245884	0.5336015367598417	0.276
500	NF1_P21359_homodimer_clipped/unrelaxed_model_5_multimer_v3_pred_5.pdb	0.5786009019321744	0.6072376	0.6015102423371186	0.269
501	NF1_P21359_homodimer_clipped/unrelaxed_model_3_multimer_v3_pred_132.pdb	0.505753517412425	0.51329327	0.5117853165195945	0.168
502	NF1_P21359_homodimer_clipped/unrelaxed_model_2_multimer_v3_pred_17.pdb	0.5524016586334208	0.55596006	0.5552483790594479	0.268
503	NF1_P21359_homodimer_clipped/unrelaxed_model_1_multimer_v3_pred_152.pdb	0.4916923112184986	0.48490107	0.4862593187195298	0.16
504	NF1_P21359_homodimer_clipped/unrelaxed_model_4_multimer_v3_pred_495.pdb	0.6346461572983174	0.6380455	0.6373656232901078	0.263
505	NF1_P21359_homodimer_clipped/unrelaxed_model_4_multimer_v3_pred_494.pdb	0.6291538747295276	0.63757956	0.6358944231697825	0.268
506	NF1_P21359_homodimer_clipped/unrelaxed_model_4_multimer_v3_pred_845.pdb	0.6520556900986508	0.6475896	0.6484828371621862	0.27
507	NF1_P21359_homodimer_clipped/unrelaxed_model_4_multimer_v3_pred_52.pdb	0.6072150124131115	0.6117757	0.610863559504717	0.253
508	NF1_P21359_homodimer_clipped/unrelaxed_model_1_multimer_v3_pred_12.pdb	0.4922946020033609	0.48743504	0.4884069546871712	0.162
509	NF1_P21359_homodimer_clipped/unrelaxed_model_3_multimer_v3_pred_12.pdb	0.520909764320473	0.51937276	0.5196801618637283	0.172
510	NF1_P21359_homodimer_clipped/unrelaxed_model_4_multimer_v3_pred_803.pdb	0.6410987051576371	0.64855003	0.6470597678869963	0.27
511	NF1_P21359_homodimer_clipped/unrelaxed_model_4_multimer_v3_pred_943.pdb	0.6453582413664303	0.64327985	0.6436955286596386	0.256
512	NF1_P21359_homodimer_clipped/unrelaxed_model_4_multimer_v3_pred_856.pdb	0.6475922532969203	0.6411598	0.6424462689577239	0.252
513	NF1_P21359_homodimer_clipped/unrelaxed_model_3_multimer_v3_pred_51.pdb	0.5122760005729773	0.5130451	0.512891258159029	0.165
514	NF1_P21359_homodimer_clipped/unrelaxed_model_5_multimer_v3_pred_200.pdb	0.5835091545511496	0.61648214	0.6098875418172124	0.287
515	NF1_P21359_homodimer_clipped/unrelaxed_model_1_multimer_v3_pred_62.pdb	0.5044394619137288	0.4980083	0.49929454101861	0.163
516	NF1_P21359_homodimer_clipped/unrelaxed_model_3_multimer_v3_pred_111.pdb	0.5106923820657763	0.5207275	0.518720488589669	0.167
517	NF1_P21359_homodimer_clipped/unrelaxed_model_4_multimer_v3_pred_873.pdb	0.6426180698472729	0.63925064	0.6399241228500698	0.27
518	NF1_P21359_homodimer_clipped/unrelaxed_model_2_multimer_v3_pred_9.pdb	0.5936722903226077	0.5950452	0.594770625209297	0.254
519	NF1_P21359_homodimer_clipped/unrelaxed_model_4_multimer_v3_pred_534.pdb	0.6424213667513853	0.6452045	0.6446478609204676	0.285
520	NF1_P21359_homodimer_clipped/unrelaxed_model_1_multimer_v3_pred_102.pdb	0.4940660401576956	0.48548424	0.4872006019829552	0.163
521	NF1_P21359_homodimer_clipped/unrelaxed_model_4_multimer_v3_pred_514.pdb	0.6458544695122435	0.64403915	0.6444022171446363	0.266
522	NF1_P21359_homodimer_clipped/unrelaxed_model_1_multimer_v3_pred_120.pdb	0.5064390891968327	0.49988645	0.5011969803607289	0.163
523	NF1_P21359_homodimer_clipped/unrelaxed_model_4_multimer_v3_pred_453.pdb	0.6491006983274545	0.65299153	0.652213366289026	0.252
524	NF1_P21359_homodimer_clipped/unrelaxed_model_4_multimer_v3_pred_1003.pdb	0.630352988029734	0.64139754	0.6391886262466939	0.261
525	NF1_P21359_homodimer_clipped/unrelaxed_model_4_multimer_v3_pred_300.pdb	0.6409683747834962	0.64107114	0.6410505875696144	0.267
526	NF1_P21359_homodimer_clipped/unrelaxed_model_1_multimer_v3_pred_19.pdb	0.4995843393036347	0.49165183	0.4932383343066498	0.166
527	NF1_P21359_homodimer_clipped/unrelaxed_model_4_multimer_v3_pred_805.pdb	0.6448885382795533	0.6372876	0.6388078010396997	0.261
528	NF1_P21359_homodimer_clipped/unrelaxed_model_4_multimer_v3_pred_213.pdb	0.6302681683685111	0.6327247	0.632233395560299	0.257
529	NF1_P21359_homodimer_clipped/unrelaxed_model_4_multimer_v3_pred_656.pdb	0.64903406343135	0.65473616	0.6535957416718657	0.26
530	NF1_P21359_homodimer_clipped/unrelaxed_model_4_multimer_v3_pred_811.pdb	0.6459466830572181	0.63848686	0.6399788263575373	0.257
531	NF1_P21359_homodimer_clipped/unrelaxed_model_4_multimer_v3_pred_836.pdb	0.6371351948030182	0.6423951	0.6413431022693195	0.272
532	NF1_P21359_homodimer_clipped/unrelaxed_model_4_multimer_v3_pred_920.pdb	0.6508142289580281	0.64695466	0.6477265703094279	0.273
533	NF1_P21359_homodimer_clipped/unrelaxed_model_4_multimer_v3_pred_566.pdb	0.5938133207382428	0.5896121	0.5904523652279708	0.249
534	NF1_P21359_homodimer_clipped/unrelaxed_model_2_multimer_v3_pred_100.pdb	0.5537290623865642	0.566749	0.5641449938432797	0.268
535	NF1_P21359_homodimer_clipped/unrelaxed_model_4_multimer_v3_pred_366.pdb	0.6497543395372942	0.646099	0.6468300450009647	0.26
536	NF1_P21359_homodimer_clipped/unrelaxed_model_5_multimer_v3_pred_140.pdb	0.5655261719351246	0.5931273	0.5876070826078501	0.275
537	NF1_P21359_homodimer_clipped/unrelaxed_model_4_multimer_v3_pred_842.pdb	0.6393703149988428	0.6425185	0.6418888792839482	0.28
538	NF1_P21359_homodimer_clipped/unrelaxed_model_4_multimer_v3_pred_446.pdb	0.6456204998876529	0.64996827	0.6490987131672279	0.267
539	NF1_P21359_homodimer_clipped/unrelaxed_model_4_multimer_v3_pred_325.pdb	0.6281788901045127	0.6328305	0.6319001785030803	0.26
540	NF1_P21359_homodimer_clipped/unrelaxed_model_2_multimer_v3_pred_71.pdb	0.5553716067300252	0.5536972	0.5540321040913664	0.265
541	NF1_P21359_homodimer_clipped/unrelaxed_model_4_multimer_v3_pred_502.pdb	0.6269792574943772	0.63536584	0.633688526517186	0.279
542	NF1_P21359_homodimer_clipped/unrelaxed_model_4_multimer_v3_pred_561.pdb	0.6059078814509549	0.6038719	0.604279081859649	0.238
543	NF1_P21359_homodimer_clipped/unrelaxed_model_3_multimer_v3_pred_91.pdb	0.5053621215494808	0.5116244	0.5103719409877526	0.165
544	NF1_P21359_homodimer_clipped/unrelaxed_model_4_multimer_v3_pred_876.pdb	0.6310638424710486	0.63990015	0.6381328868261189	0.249
545	NF1_P21359_homodimer_clipped/unrelaxed_model_4_multimer_v3_pred_450.pdb	0.6357402600528379	0.6412281	0.6401305158472375	0.256
546	NF1_P21359_homodimer_clipped/unrelaxed_model_1_multimer_v3_pred_33.pdb	0.5218665398209862	0.5108767	0.5130746801108037	0.168
547	NF1_P21359_homodimer_clipped/unrelaxed_model_2_multimer_v3_pred_15.pdb	0.5512764371420591	0.5497348	0.5500431044297546	0.25
548	NF1_P21359_homodimer_clipped/unrelaxed_model_2_multimer_v3_pred_110.pdb	0.5698867177619401	0.5603935	0.5622921533515823	0.275
549	NF1_P21359_homodimer_clipped/unrelaxed_model_4_multimer_v3_pred_272.pdb	0.64227982907167	0.648967	0.6476295879456817	0.276
550	NF1_P21359_homodimer_clipped/unrelaxed_model_4_multimer_v3_pred_626.pdb	0.6411425873872598	0.6462635	0.6452393016266219	0.262
551	NF1_P21359_homodimer_clipped/unrelaxed_model_4_multimer_v3_pred_285.pdb	0.6276797013619818	0.6175455	0.6195723286696132	0.22
552	NF1_P21359_homodimer_clipped/unrelaxed_model_4_multimer_v3_pred_563.pdb	0.5613839115180468	0.55713654	0.5579860108192344	0.178
553	NF1_P21359_homodimer_clipped/unrelaxed_model_4_multimer_v3_pred_354.pdb	0.6438880295085417	0.649452	0.6483391827449702	0.267
554	NF1_P21359_homodimer_clipped/unrelaxed_model_2_multimer_v3_pred_200.pdb	0.5442826095939217	0.54671425	0.546227918937217	0.279
555	NF1_P21359_homodimer_clipped/unrelaxed_model_4_multimer_v3_pred_496.pdb	0.654946845589222	0.6578672	0.6572831236954811	0.279
556	NF1_P21359_homodimer_clipped/unrelaxed_model_4_multimer_v3_pred_944.pdb	0.6372635771403254	0.65163845	0.6487634740187634	0.265
557	NF1_P21359_homodimer_clipped/unrelaxed_model_4_multimer_v3_pred_941.pdb	0.6368430719980807	0.6356252	0.6358687612654609	0.271
558	NF1_P21359_homodimer_clipped/unrelaxed_model_4_multimer_v3_pred_294.pdb	0.6358669109056572	0.6383645	0.6378649772586462	0.269
559	NF1_P21359_homodimer_clipped/unrelaxed_model_4_multimer_v3_pred_400.pdb	0.6409489460154845	0.6473454	0.6460661281618372	0.272
560	NF1_P21359_homodimer_clipped/unrelaxed_model_4_multimer_v3_pred_472.pdb	0.6594537807385299	0.66731095	0.665739518659913	0.256
561	NF1_P21359_homodimer_clipped/unrelaxed_model_4_multimer_v3_pred_865.pdb	0.6269724672467452	0.6323975	0.6313124717360923	0.253
562	NF1_P21359_homodimer_clipped/unrelaxed_model_2_multimer_v3_pred_151.pdb	0.551414044914756	0.54466283	0.5460130755539961	0.272
563	NF1_P21359_homodimer_clipped/unrelaxed_model_4_multimer_v3_pred_444.pdb	0.650748637521116	0.6497547	0.6499534899401362	0.254
564	NF1_P21359_homodimer_clipped/unrelaxed_model_4_multimer_v3_pred_850.pdb	0.6305201422279489	0.6321278	0.6318062856019618	0.265
565	NF1_P21359_homodimer_clipped/unrelaxed_model_4_multimer_v3_pred_572.pdb	0.5539704060599335	0.5611715	0.5597312588700678	0.186
566	NF1_P21359_homodimer_clipped/unrelaxed_model_3_multimer_v3_pred_71.pdb	0.502573557656427	0.5066559	0.5058394090257923	0.168
567	NF1_P21359_homodimer_clipped/unrelaxed_model_4_multimer_v3_pred_311.pdb	0.6298502839148479	0.6329485	0.6323288710224716	0.252
568	NF1_P21359_homodimer_clipped/unrelaxed_model_4_multimer_v3_pred_14.pdb	0.5875681440410062	0.5937137	0.5924845894252667	0.233
569	NF1_P21359_homodimer_clipped/unrelaxed_model_4_multimer_v3_pred_13.pdb	0.5806863126493855	0.5880156	0.5865497552819523	0.229
570	NF1_P21359_homodimer_clipped/unrelaxed_model_5_multimer_v3_pred_36.pdb	0.5867222720466643	0.6188579	0.6124307905451971	0.276
571	NF1_P21359_homodimer_clipped/unrelaxed_model_1_multimer_pred_40.pdb	0.3884932821784865	0.34124884	0.3506977285105874	0.041
572	NF1_P21359_homodimer_clipped/unrelaxed_model_4_multimer_v3_pred_286.pdb	0.6401426896163447	0.6407937	0.6406634828390405	0.27
573	NF1_P21359_homodimer_clipped/unrelaxed_model_4_multimer_v3_pred_181.pdb	0.6246868419086148	0.6327465	0.6311345825083099	0.249
574	NF1_P21359_homodimer_clipped/unrelaxed_model_1_multimer_v3_pred_17.pdb	0.4991232110713336	0.48945916	0.4913919678063078	0.16
575	NF1_P21359_homodimer_clipped/unrelaxed_model_4_multimer_v3_pred_335.pdb	0.6310403706280239	0.6360026	0.6350101542800237	0.273
576	NF1_P21359_homodimer_clipped/unrelaxed_model_4_multimer_v3_pred_575.pdb	0.5988111484781327	0.5946849	0.5955101487782681	0.242
577	NF1_P21359_homodimer_clipped/unrelaxed_model_4_multimer_v3_pred_702.pdb	0.651662469895832	0.65257835	0.6523951770846352	0.258
578	NF1_P21359_homodimer_clipped/unrelaxed_model_4_multimer_v3_pred_886.pdb	0.6449392630289688	0.6540023	0.6521896996822099	0.273
579	NF1_P21359_homodimer_clipped/unrelaxed_model_5_multimer_v3_pred_34.pdb	0.5758628604182751	0.6139989	0.6063716840221316	0.281
580	NF1_P21359_homodimer_clipped/unrelaxed_model_3_multimer_pred_40.pdb	0.3684975810450097	0.3324393	0.3396509589275078	0.151
581	NF1_P21359_homodimer_clipped/unrelaxed_model_4_multimer_v3_pred_476.pdb	0.6619907261010681	0.66137743	0.6615000891899402	0.275
582	NF1_P21359_homodimer_clipped/unrelaxed_model_4_multimer_v3_pred_320.pdb	0.6414234736774076	0.64478326	0.6441113014859698	0.254
583	NF1_P21359_homodimer_clipped/unrelaxed_model_5_multimer_v3_pred_31.pdb	0.5788888465491396	0.6092325	0.6031637575453016	0.283
584	NF1_P21359_homodimer_clipped/unrelaxed_model_4_multimer_v3_pred_11.pdb	0.5827540162206981	0.59367955	0.59149444109204	0.224
585	NF1_P21359_homodimer_clipped/unrelaxed_model_3_multimer_v3_pred_11.pdb	0.5124324002373218	0.5107927	0.5111206181547642	0.166
586	NF1_P21359_homodimer_clipped/unrelaxed_model_4_multimer_v3_pred_537.pdb	0.6332035393519417	0.64550346	0.6430434769591336	0.262
587	NF1_P21359_homodimer_clipped/unrelaxed_model_2_multimer_v3_pred_6.pdb	0.5963267749634034	0.5985711	0.5981222523468067	0.261
588	NF1_P21359_homodimer_clipped/unrelaxed_model_4_multimer_v3_pred_654.pdb	0.6417656011944248	0.6382941	0.6389884008480159	0.273
589	NF1_P21359_homodimer_clipped/unrelaxed_model_4_multimer_v3_pred_253.pdb	0.6434887105318059	0.6341411	0.636010612131996	0.275
590	NF1_P21359_homodimer_clipped/unrelaxed_model_4_multimer_v3_pred_432.pdb	0.6557040138210406	0.66229236	0.6609746917717765	0.263
591	NF1_P21359_homodimer_clipped/unrelaxed_model_4_multimer_v3_pred_91.pdb	0.6242569206444055	0.631907	0.6303769731181389	0.26
592	NF1_P21359_homodimer_clipped/unrelaxed_model_4_multimer_v3_pred_732.pdb	0.6587671207704512	0.6592126	0.659123495565223	0.262
593	NF1_P21359_homodimer_clipped/unrelaxed_model_4_multimer_v3_pred_902.pdb	0.6370344204490848	0.6423627	0.6412970551408423	0.278
594	NF1_P21359_homodimer_clipped/unrelaxed_model_5_multimer_v3_pred_100.pdb	0.5685057486592634	0.59371877	0.5886761634647628	0.281
595	NF1_P21359_homodimer_clipped/unrelaxed_model_3_multimer_v3_pred_61.pdb	0.5119890866607764	0.51371825	0.5133724152630635	0.165
596	NF1_P21359_homodimer_clipped/unrelaxed_model_2_multimer_v3_pred_18.pdb	0.5644335385379731	0.5573227	0.5587448524677265	0.257
597	NF1_P21359_homodimer_clipped/unrelaxed_model_4_multimer_v3_pred_620.pdb	0.6420612381750057	0.647258	0.646218634582633	0.258
598	NF1_P21359_homodimer_clipped/unrelaxed_model_4_multimer_v3_pred_933.pdb	0.6390600704451099	0.6405336	0.6402389149526695	0.266
599	NF1_P21359_homodimer_clipped/unrelaxed_model_4_multimer_v3_pred_740.pdb	0.6427589222730252	0.6461654	0.6454840812075348	0.269
600	NF1_P21359_homodimer_clipped/unrelaxed_model_4_multimer_v3_pred_484.pdb	0.6270202423063163	0.6411378	0.6383142714684654	0.259
601	NF1_P21359_homodimer_clipped/unrelaxed_model_4_multimer_v3_pred_615.pdb	0.6416134224112704	0.6324485	0.6342814800297394	0.248
602	NF1_P21359_homodimer_clipped/unrelaxed_model_4_multimer_v3_pred_786.pdb	0.6432444373132403	0.64437354	0.6441477163505875	0.269
603	NF1_P21359_homodimer_clipped/unrelaxed_model_4_multimer_v3_pred_51.pdb	0.6239497847122402	0.6326542	0.6309133089932293	0.248
604	NF1_P21359_homodimer_clipped/unrelaxed_model_2_multimer_v3_pred_16.pdb	0.5558896007589778	0.55909073	0.5584505069743053	0.251
605	NF1_P21359_homodimer_clipped/unrelaxed_model_5_multimer_v3_pred_2.pdb	0.5811255591431999	0.6107476	0.6048231724365501	0.261
606	NF1_P21359_homodimer_clipped/unrelaxed_model_4_multimer_v3_pred_930.pdb	0.6416521385253542	0.6372667	0.638143784104607	0.267
607	NF1_P21359_homodimer_clipped/unrelaxed_model_4_multimer_v3_pred_762.pdb	0.6379534281298762	0.6416607	0.640919237872069	0.269
608	NF1_P21359_homodimer_clipped/unrelaxed_model_4_multimer_v3_pred_41.pdb	0.619156854683391	0.6173675	0.6177253757584555	0.238
609	NF1_P21359_homodimer_clipped/unrelaxed_model_4_multimer_v3_pred_701.pdb	0.6638604133060322	0.66002357	0.6607909387097904	0.256
610	NF1_P21359_homodimer_clipped/unrelaxed_model_4_multimer_v3_pred_256.pdb	0.6472962589194151	0.65050125	0.6498602527604456	0.273
611	NF1_P21359_homodimer_clipped/unrelaxed_model_4_multimer_v3_pred_515.pdb	0.6415645292554826	0.6503892	0.6486242614419169	0.281
612	NF1_P21359_homodimer_clipped/unrelaxed_model_4_multimer_v3_pred_820.pdb	0.6352694192867103	0.64178026	0.6404780896373714	0.273
613	NF1_P21359_homodimer_clipped/unrelaxed_model_4_multimer_v3_pred_326.pdb	0.6420989168396997	0.6370629	0.6380701091430864	0.258
614	NF1_P21359_homodimer_clipped/unrelaxed_model_4_multimer_v3_pred_940.pdb	0.6374260214536223	0.63332033	0.6341414695495136	0.253
615	NF1_P21359_homodimer_clipped/unrelaxed_model_4_multimer_v3_pred_735.pdb	0.6548556663758882	0.6476613	0.6491001959277656	0.267
616	NF1_P21359_homodimer_clipped/unrelaxed_model_5_multimer_v3_pred_181.pdb	0.5833828898793223	0.61833507	0.611344632556553	0.305
617	NF1_P21359_homodimer_clipped/unrelaxed_model_4_multimer_v3_pred_884.pdb	0.6385135029908015	0.6453238	0.6439617509674229	0.266
618	NF1_P21359_homodimer_clipped/unrelaxed_model_4_multimer_v3_pred_214.pdb	0.6336246333551149	0.6353649	0.6350168387498805	0.266
619	NF1_P21359_homodimer_clipped/unrelaxed_model_2_multimer_v3_pred_92.pdb	0.5489383770740959	0.5476438	0.5479026999814696	0.263
620	NF1_P21359_homodimer_clipped/unrelaxed_model_1_multimer_v3_pred_201.pdb	0.516242904445299	0.5087981	0.5102870788138645	0.18
621	NF1_P21359_homodimer_clipped/unrelaxed_model_2_multimer_v3_pred_14.pdb	0.5499221179290041	0.546983	0.5475708264788672	0.253
622	NF1_P21359_homodimer_clipped/unrelaxed_model_1_multimer_v3_pred_11.pdb	0.4879476912849062	0.48299193	0.4839830853150867	0.163
623	NF1_P21359_homodimer_clipped/unrelaxed_model_4_multimer_v3_pred_571.pdb	0.6210435474462244	0.62762547	0.626309081803698	0.246
624	NF1_P21359_homodimer_clipped/unrelaxed_model_4_multimer_v3_pred_843.pdb	0.647689108739937	0.6474695	0.6475134382030656	0.255
625	NF1_P21359_homodimer_clipped/unrelaxed_model_4_multimer_v3_pred_452.pdb	0.6557096531048716	0.6611903	0.6600941477230251	0.265
626	NF1_P21359_homodimer_clipped/unrelaxed_model_4_multimer_v3_pred_36.pdb	0.6440605484817005	0.6501508	0.6489327304238792	0.254
627	NF1_P21359_homodimer_clipped/unrelaxed_model_4_multimer_v3_pred_916.pdb	0.6449469403497075	0.64695936	0.6465568796013136	0.268
628	NF1_P21359_homodimer_clipped/unrelaxed_model_4_multimer_v3_pred_782.pdb	0.6445343652128446	0.64790106	0.6472277196001861	0.26
629	NF1_P21359_homodimer_clipped/unrelaxed_model_4_multimer_v3_pred_956.pdb	0.6221723075198515	0.6273318	0.6262998961505768	0.263
630	NF1_P21359_homodimer_clipped/unrelaxed_model_2_multimer_v3_pred_170.pdb	0.5553246557692277	0.54631627	0.548117944001746	0.275
631	NF1_P21359_homodimer_clipped/unrelaxed_model_4_multimer_v3_pred_844.pdb	0.6411164264173863	0.6334055	0.6349476905721736	0.266
632	NF1_P21359_homodimer_clipped/unrelaxed_model_4_multimer_v3_pred_513.pdb	0.6434603040477436	0.65336806	0.6513865054659208	0.262
633	NF1_P21359_homodimer_clipped/unrelaxed_model_1_multimer_v3_pred_171.pdb	0.5057477793001459	0.50465685	0.5048750368933544	0.16
634	NF1_P21359_homodimer_clipped/unrelaxed_model_4_multimer_v3_pred_344.pdb	0.6398965646017669	0.6419511	0.6415401802299237	0.27
635	NF1_P21359_homodimer_clipped/unrelaxed_model_4_multimer_v3_pred_423.pdb	0.6274739475348787	0.6332294	0.6320782894154231	0.255
636	NF1_P21359_homodimer_clipped/unrelaxed_model_4_multimer_v3_pred_761.pdb	0.6494359637888842	0.65134215	0.6509609155971323	0.251
637	NF1_P21359_homodimer_clipped/unrelaxed_model_4_multimer_pred_41.pdb	0.3741037017669384	0.31599426	0.3276161505096377	0.013
638	NF1_P21359_homodimer_clipped/unrelaxed_model_4_multimer_v3_pred_691.pdb	0.6497806481331134	0.6469094	0.6474836622041374	0.274
639	NF1_P21359_homodimer_clipped/unrelaxed_model_4_multimer_v3_pred_37.pdb	0.6428655487575274	0.6547512	0.6523740550334879	0.252
640	NF1_P21359_homodimer_clipped/unrelaxed_model_4_multimer_v3_pred_660.pdb	0.6352051456026797	0.64294577	0.6413976422797156	0.258
641	NF1_P21359_homodimer_clipped/unrelaxed_model_4_multimer_v3_pred_297.pdb	0.6458806757629616	0.6480774	0.6476380778253218	0.263
642	NF1_P21359_homodimer_clipped/unrelaxed_model_4_multimer_v3_pred_655.pdb	0.6373021982207971	0.63960254	0.6391424731829778	0.269
643	NF1_P21359_homodimer_clipped/unrelaxed_model_1_multimer_v3_pred_32.pdb	0.5125579483884665	0.5052134	0.5066822935656328	0.165
644	NF1_P21359_homodimer_clipped/unrelaxed_model_4_multimer_v3_pred_646.pdb	0.6431140506464073	0.6413005	0.641663209680673	0.259
645	NF1_P21359_homodimer_clipped/unrelaxed_model_5_multimer_v3_pred_6.pdb	0.576776140867417	0.60477227	0.5991730439541231	0.268
646	NF1_P21359_homodimer_clipped/unrelaxed_model_4_multimer_v3_pred_946.pdb	0.6402602829145918	0.6358925	0.6367660649142173	0.262
647	NF1_P21359_homodimer_clipped/unrelaxed_model_4_multimer_v3_pred_833.pdb	0.6527587884671936	0.64604276	0.6473859690429261	0.246
648	NF1_P21359_homodimer_clipped/unrelaxed_model_5_multimer_v3_pred_10.pdb	0.5796524517099337	0.60462666	0.5996318148048774	0.262
649	NF1_P21359_homodimer_clipped/unrelaxed_model_4_multimer_v3_pred_784.pdb	0.6289544664089182	0.63367337	0.6327295891893764	0.263
650	NF1_P21359_homodimer_clipped/unrelaxed_model_4_multimer_v3_pred_835.pdb	0.6304931528710848	0.6275002	0.6280987717180159	0.282
651	NF1_P21359_homodimer_clipped/unrelaxed_model_2_multimer_v3_pred_37.pdb	0.5631893576808688	0.5589243	0.5597773254241132	0.274
652	NF1_P21359_homodimer_clipped/unrelaxed_model_4_multimer_v3_pred_4.pdb	0.6426597621310738	0.6539754	0.6517122941467958	0.28
653	NF1_P21359_homodimer_clipped/unrelaxed_model_5_multimer_v3_pred_120.pdb	0.5885122347535328	0.6025589	0.5997495756280747	0.266
654	NF1_P21359_homodimer_clipped/unrelaxed_model_2_multimer_pred_42.pdb	0.3902251596971326	0.34155184	0.3512865041836892	0.042
655	NF1_P21359_homodimer_clipped/unrelaxed_model_5_multimer_v3_pred_162.pdb	0.5874383955994624	0.6056638	0.6020187002380566	0.283
656	NF1_P21359_homodimer_clipped/unrelaxed_model_4_multimer_v3_pred_247.pdb	0.6561403359659074	0.6540153	0.6544403093196464	0.26
657	NF1_P21359_homodimer_clipped/unrelaxed_model_3_multimer_v3_pred_15.pdb	0.526966149661603	0.5304055	0.5297176470465784	0.167
658	NF1_P21359_homodimer_clipped/unrelaxed_model_2_multimer_pred_41.pdb	0.3920480535240968	0.34294373	0.352764593080918	0.062
659	NF1_P21359_homodimer_clipped/unrelaxed_model_1_multimer_v3_pred_16.pdb	0.4986201799077141	0.4931754	0.4942643458875487	0.164
660	NF1_P21359_homodimer_clipped/unrelaxed_model_4_multimer_v3_pred_565.pdb	0.5885966903991754	0.5922606	0.5915278173889171	0.248
661	NF1_P21359_homodimer_clipped/unrelaxed_model_4_multimer_v3_pred_262.pdb	0.6423869858674516	0.6453356	0.6447458889184854	0.274
662	NF1_P21359_homodimer_clipped/unrelaxed_model_4_multimer_v3_pred_287.pdb	0.6547741502165474	0.65202487	0.6525747221636709	0.274
663	NF1_P21359_homodimer_clipped/unrelaxed_model_4_multimer_v3_pred_610.pdb	0.6460436414699355	0.65119326	0.6501633372112234	0.261
664	NF1_P21359_homodimer_clipped/unrelaxed_model_1_multimer_v3_pred_141.pdb	0.5026867005672584	0.4958191	0.4971926135509517	0.166
665	NF1_P21359_homodimer_clipped/unrelaxed_model_5_multimer_v3_pred_35.pdb	0.5871991757273451	0.60771453	0.6036114621901468	0.279
666	NF1_P21359_homodimer_clipped/unrelaxed_model_4_multimer_v3_pred_80.pdb	0.6206655787524713	0.6264788	0.6253161487399962	0.244
667	NF1_P21359_homodimer_clipped/unrelaxed_model_4_multimer_v3_pred_454.pdb	0.6362411073381742	0.63781035	0.637496501039168	0.261
668	NF1_P21359_homodimer_clipped/unrelaxed_model_4_multimer_v3_pred_540.pdb	0.6418549473182413	0.6422681	0.6421854864576668	0.258
669	NF1_P21359_homodimer_clipped/unrelaxed_model_4_multimer_v3_pred_271.pdb	0.6483629692141548	0.6452129	0.6458429048169521	0.268
670	NF1_P21359_homodimer_clipped/unrelaxed_model_4_multimer_v3_pred_634.pdb	0.6562757214343256	0.6494324	0.6508010808713378	0.27
671	NF1_P21359_homodimer_clipped/unrelaxed_model_4_multimer_v3_pred_715.pdb	0.6650419191233373	0.66314745	0.6635263434193941	0.266
672	NF1_P21359_homodimer_clipped/unrelaxed_model_4_multimer_v3_pred_447.pdb	0.6294981628466845	0.63636214	0.634989340897584	0.26
673	NF1_P21359_homodimer_clipped/unrelaxed_model_4_multimer_v3_pred_624.pdb	0.6316314522282642	0.6403875	0.638636270838109	0.26
674	NF1_P21359_homodimer_clipped/unrelaxed_model_4_multimer_v3_pred_921.pdb	0.6439582615260631	0.6347684	0.6366063934398561	0.259
675	NF1_P21359_homodimer_clipped/unrelaxed_model_4_multimer_v3_pred_2.pdb	0.646487237108299	0.65380895	0.6523446085239548	0.281
676	NF1_P21359_homodimer_clipped/unrelaxed_model_4_multimer_v3_pred_913.pdb	0.6412742508458396	0.63924575	0.639651448985086	0.267
677	NF1_P21359_homodimer_clipped/unrelaxed_model_3_multimer_v3_pred_101.pdb	0.5115520665652546	0.52369815	0.5212689342023332	0.163
678	NF1_P21359_homodimer_clipped/unrelaxed_model_4_multimer_v3_pred_592.pdb	0.556383496387556	0.5630318	0.56170213339006	0.204
679	NF1_P21359_homodimer_clipped/unrelaxed_model_4_multimer_v3_pred_441.pdb	0.6388995665054921	0.64438736	0.6432898048111082	0.26
680	NF1_P21359_homodimer_clipped/unrelaxed_model_4_multimer_v3_pred_622.pdb	0.6446815751279548	0.63761747	0.6390302900927297	0.27
681	NF1_P21359_homodimer_clipped/unrelaxed_model_4_multimer_v3_pred_553.pdb	0.552785673970646	0.56375575	0.5615617353190316	0.191
682	NF1_P21359_homodimer_clipped/unrelaxed_model_2_multimer_v3_pred_140.pdb	0.5503031123877797	0.5471872	0.5478103897810228	0.275
683	NF1_P21359_homodimer_clipped/unrelaxed_model_1_multimer_v3_pred_100.pdb	0.5105818504850301	0.5004752	0.5024965523632414	0.163
684	NF1_P21359_homodimer_clipped/unrelaxed_model_4_multimer_v3_pred_392.pdb	0.6386191895316804	0.6307198	0.6322996626438849	0.252
685	NF1_P21359_homodimer_clipped/unrelaxed_model_1_multimer_v3_pred_10.pdb	0.5070363621534422	0.5026952	0.5035634346926514	0.169
686	NF1_P21359_homodimer_clipped/unrelaxed_model_1_multimer_v3_pred_130.pdb	0.5098630182695882	0.50021863	0.5021475075235466	0.163
687	NF1_P21359_homodimer_clipped/unrelaxed_model_4_multimer_v3_pred_903.pdb	0.6484766889925531	0.6455461	0.6461322007440673	0.267
688	NF1_P21359_homodimer_clipped/unrelaxed_model_2_multimer_v3_pred_90.pdb	0.5427483461890029	0.5428164	0.5428027896601639	0.277
689	NF1_P21359_homodimer_clipped/unrelaxed_model_4_multimer_v3_pred_614.pdb	0.6342615634664174	0.64307475	0.6413121134134984	0.265
690	NF1_P21359_homodimer_clipped/unrelaxed_model_5_multimer_v3_pred_19.pdb	0.5592426261544751	0.57856137	0.5746976177144155	0.258
691	NF1_P21359_homodimer_clipped/unrelaxed_model_3_multimer_v3_pred_152.pdb	0.5105028873633142	0.52025276	0.5183027888526678	0.165
692	NF1_P21359_homodimer_clipped/unrelaxed_model_4_multimer_v3_pred_22.pdb	0.6260267215815487	0.6283012	0.6278463069170177	0.255
693	NF1_P21359_homodimer_clipped/unrelaxed_model_4_multimer_v3_pred_233.pdb	0.6256504007756672	0.63779646	0.6353672494208806	0.277
694	NF1_P21359_homodimer_clipped/unrelaxed_model_3_multimer_v3_pred_201.pdb	0.5061521251749501	0.5184611	0.5159993116011521	0.167
695	NF1_P21359_homodimer_clipped/unrelaxed_model_4_multimer_v3_pred_883.pdb	0.6391841022417046	0.64498365	0.643823739851417	0.274
696	NF1_P21359_homodimer_clipped/unrelaxed_model_3_multimer_v3_pred_42.pdb	0.505540469212354	0.51175773	0.5105142789926173	0.169
697	NF1_P21359_homodimer_clipped/unrelaxed_model_1_multimer_v3_pred_50.pdb	0.4974038096089453	0.49386808	0.4945752281312007	0.161
698	NF1_P21359_homodimer_clipped/unrelaxed_model_5_multimer_v3_pred_202.pdb	0.5769387448735035	0.59923923	0.5947791330994566	0.275
699	NF1_P21359_homodimer_clipped/unrelaxed_model_4_multimer_v3_pred_211.pdb	0.6437577311831824	0.64682734	0.6462134183374666	0.268
700	NF1_P21359_homodimer_clipped/unrelaxed_model_4_multimer_v3_pred_675.pdb	0.6464930997835782	0.65096927	0.6500740334698992	0.282
701	NF1_P21359_homodimer_clipped/unrelaxed_model_4_multimer_v3_pred_520.pdb	0.6374782570254203	0.64204526	0.6411318589856505	0.265
702	NF1_P21359_homodimer_clipped/unrelaxed_model_4_multimer_v3_pred_771.pdb	0.6354442548681855	0.6393642	0.6385801973328901	0.26
703	NF1_P21359_homodimer_clipped/unrelaxed_model_1_multimer_v3_pred_90.pdb	0.5014617669611326	0.49482143	0.4961494967943262	0.164
704	NF1_P21359_homodimer_clipped/unrelaxed_model_1_multimer_v3_pred_31.pdb	0.4994943325424266	0.4936793	0.494842318389894	0.162
705	NF1_P21359_homodimer_clipped/unrelaxed_model_2_multimer_v3_pred_141.pdb	0.5511989041381624	0.5597265	0.5580209621630817	0.262
706	NF1_P21359_homodimer_clipped/unrelaxed_model_5_multimer_v3_pred_61.pdb	0.5751272064714408	0.607621	0.6011222525888438	0.271
707	NF1_P21359_homodimer_clipped/unrelaxed_model_2_multimer_v3_pred_202.pdb	0.5562809008482381	0.55030113	0.5514970878387151	0.278
708	NF1_P21359_homodimer_clipped/unrelaxed_model_4_multimer_v3_pred_19.pdb	0.5773250327349123	0.5773879	0.5773753497171485	0.23
709	NF1_P21359_homodimer_clipped/unrelaxed_model_4_multimer_v3_pred_1005.pdb	0.640259558568044	0.6369643	0.6376233686227886	0.276
710	NF1_P21359_homodimer_clipped/unrelaxed_model_4_multimer_v3_pred_180.pdb	0.5942789597866558	0.59732777	0.5967180069994454	0.255
711	NF1_P21359_homodimer_clipped/unrelaxed_model_4_multimer_v3_pred_545.pdb	0.6352078065543143	0.63918334	0.6383882352763169	0.265
712	NF1_P21359_homodimer_clipped/unrelaxed_model_1_multimer_v3_pred_60.pdb	0.4921970791888244	0.48547506	0.4868194664969446	0.165
713	NF1_P21359_homodimer_clipped/unrelaxed_model_4_multimer_v3_pred_700.pdb	0.6462137061079481	0.6427574	0.6434486738387771	0.256
714	NF1_P21359_homodimer_clipped/unrelaxed_model_1_multimer_v3_pred_132.pdb	0.4976579176043963	0.48488808	0.4874420449466605	0.166
715	NF1_P21359_homodimer_clipped/unrelaxed_model_1_multimer_v3_pred_140.pdb	0.5024359007713083	0.49518326	0.4966337875532485	0.163
716	NF1_P21359_homodimer_clipped/unrelaxed_model_1_multimer_v3_pred_2.pdb	0.5097933682948873	0.50317144	0.5044958288103447	0.167
717	NF1_P21359_homodimer_clipped/unrelaxed_model_4_multimer_v3_pred_704.pdb	0.6454297703465903	0.6487963	0.6481230100385564	0.253
718	NF1_P21359_homodimer_clipped/unrelaxed_model_1_multimer_v3_pred_23.pdb	0.5008805384821098	0.49222675	0.4939575074232897	0.156
719	NF1_P21359_homodimer_clipped/unrelaxed_model_4_multimer_v3_pred_345.pdb	0.6455536849599073	0.6532724	0.651728649284462	0.274
720	NF1_P21359_homodimer_clipped/unrelaxed_model_4_multimer_v3_pred_736.pdb	0.6412402895878428	0.6394857	0.6398366313733791	0.268
721	NF1_P21359_homodimer_clipped/unrelaxed_model_4_multimer_v3_pred_420.pdb	0.6485001181423602	0.65318394	0.6522471732866753	0.274
722	NF1_P21359_homodimer_clipped/unrelaxed_model_4_multimer_v3_pred_132.pdb	0.6373677353752827	0.6494758	0.6470541974046464	0.259
723	NF1_P21359_homodimer_clipped/unrelaxed_model_4_multimer_v3_pred_342.pdb	0.6594560184530971	0.65430295	0.6553335674296331	0.262
724	NF1_P21359_homodimer_clipped/unrelaxed_model_4_multimer_v3_pred_1.pdb	0.6481812851398254	0.6543442	0.6531116178983265	0.279
725	NF1_P21359_homodimer_clipped/unrelaxed_model_4_multimer_v3_pred_381.pdb	0.6464210325035628	0.6548739	0.6531833325535691	0.25
726	NF1_P21359_homodimer_clipped/unrelaxed_model_2_multimer_v3_pred_91.pdb	0.5464130410493063	0.5431521	0.5438042833197245	0.279
727	NF1_P21359_homodimer_clipped/unrelaxed_model_3_multimer_v3_pred_92.pdb	0.5026315487558097	0.5062171	0.5055000074135154	0.172
728	NF1_P21359_homodimer_clipped/unrelaxed_model_2_multimer_v3_pred_82.pdb	0.5646325194067802	0.5608591	0.5616137711848228	0.277
729	NF1_P21359_homodimer_clipped/unrelaxed_model_5_multimer_v3_pred_161.pdb	0.5732778215186181	0.6051372	0.598765347476331	0.268
730	NF1_P21359_homodimer_clipped/unrelaxed_model_4_multimer_v3_pred_306.pdb	0.6459626351098147	0.6518943	0.650707944120962	0.26
731	NF1_P21359_homodimer_clipped/unrelaxed_model_1_multimer_v3_pred_35.pdb	0.5033884188384348	0.49978846	0.5005084542602407	0.164
732	NF1_P21359_homodimer_clipped/unrelaxed_model_4_multimer_v3_pred_650.pdb	0.6277445065225111	0.63294506	0.6319049498884867	0.247
733	NF1_P21359_homodimer_clipped/unrelaxed_model_2_multimer_v3_pred_180.pdb	0.556001115191763	0.5501881	0.5513507223822247	0.27
734	NF1_P21359_homodimer_clipped/unrelaxed_model_4_multimer_v3_pred_975.pdb	0.6464237700132589	0.65226805	0.65109919568356	0.264
735	NF1_P21359_homodimer_clipped/unrelaxed_model_4_multimer_v3_pred_384.pdb	0.6329918247086959	0.6348916	0.6345116683169834	0.27
736	NF1_P21359_homodimer_clipped/unrelaxed_model_4_multimer_v3_pred_586.pdb	0.6141363821385419	0.60982347	0.6106860487055404	0.25
737	NF1_P21359_homodimer_clipped/unrelaxed_model_5_multimer_v3_pred_171.pdb	0.5764219207195476	0.6129546	0.6056480773812143	0.282
738	NF1_P21359_homodimer_clipped/unrelaxed_model_3_multimer_v3_pred_32.pdb	0.5081211347917844	0.51025546	0.5098285917349683	0.165
739	NF1_P21359_homodimer_clipped/unrelaxed_model_4_multimer_v3_pred_813.pdb	0.6349724605589598	0.6395769	0.6386560216528077	0.252
740	NF1_P21359_homodimer_clipped/unrelaxed_model_4_multimer_v3_pred_793.pdb	0.6358864951884646	0.63613284	0.6360835681111793	0.261
741	NF1_P21359_homodimer_clipped/unrelaxed_model_5_multimer_v3_pred_172.pdb	0.5952642630380254	0.6144686	0.6106277122267457	0.274
742	NF1_P21359_homodimer_clipped/unrelaxed_model_4_multimer_v3_pred_552.pdb	0.5676356998746768	0.5580436	0.5599620192779139	0.175
743	NF1_P21359_homodimer_clipped/unrelaxed_model_4_multimer_v3_pred_593.pdb	0.5969288357749025	0.59823596	0.5979745389750488	0.242
744	NF1_P21359_homodimer_clipped/unrelaxed_model_4_multimer_v3_pred_583.pdb	0.605267966052881	0.6063924	0.6061675000709278	0.234
745	NF1_P21359_homodimer_clipped/unrelaxed_model_5_multimer_v3_pred_12.pdb	0.564082133539101	0.58262765	0.5789185499683183	0.267
746	NF1_P21359_homodimer_clipped/unrelaxed_model_3_multimer_v3_pred_14.pdb	0.5371740837088128	0.54376394	0.5424459651945214	0.176
747	NF1_P21359_homodimer_clipped/unrelaxed_model_4_multimer_v3_pred_293.pdb	0.6378185378954355	0.64951634	0.6471767828354348	0.245
748	NF1_P21359_homodimer_clipped/unrelaxed_model_4_multimer_v3_pred_995.pdb	0.6370300304641218	0.6400347	0.63943374657134	0.262
749	NF1_P21359_homodimer_clipped/unrelaxed_model_4_multimer_v3_pred_695.pdb	0.6380964904623931	0.64517695	0.6437608557859601	0.27
750	NF1_P21359_homodimer_clipped/unrelaxed_model_4_multimer_v3_pred_30.pdb	0.6355485897598465	0.6487798	0.6461335655319255	0.243
751	NF1_P21359_homodimer_clipped/unrelaxed_model_1_multimer_v3_pred_191.pdb	0.5015112183252313	0.49261123	0.4943912272008128	0.163
752	NF1_P21359_homodimer_clipped/unrelaxed_model_4_multimer_v3_pred_744.pdb	0.6483184311497336	0.6541532	0.6529862684748198	0.26
753	NF1_P21359_homodimer_clipped/unrelaxed_model_4_multimer_v3_pred_573.pdb	0.5651551606612415	0.56770617	0.5671959662905735	0.178
754	NF1_P21359_homodimer_clipped/unrelaxed_model_4_multimer_v3_pred_590.pdb	0.558666361404984	0.5732509	0.5703339841035066	0.193
755	NF1_P21359_homodimer_clipped/unrelaxed_model_4_multimer_v3_pred_901.pdb	0.636845749068583	0.6429503	0.6417293869352987	0.258
756	NF1_P21359_homodimer_clipped/unrelaxed_model_4_multimer_v3_pred_821.pdb	0.6303121429233982	0.63607657	0.6349236842304317	0.273
757	NF1_P21359_homodimer_clipped/unrelaxed_model_4_multimer_v3_pred_533.pdb	0.6406452849196871	0.64397603	0.6433098831710712	0.27
758	NF1_P21359_homodimer_clipped/unrelaxed_model_5_multimer_v3_pred_8.pdb	0.5788084574823492	0.60322475	0.5983414949632667	0.265
759	NF1_P21359_homodimer_clipped/unrelaxed_model_2_multimer_v3_pred_121.pdb	0.5463865590509995	0.54066217	0.5418070473753855	0.264
760	NF1_P21359_homodimer_clipped/unrelaxed_model_4_multimer_v3_pred_531.pdb	0.6469751889686286	0.64497435	0.645374518537134	0.264
761	NF1_P21359_homodimer_clipped/unrelaxed_model_4_multimer_v3_pred_810.pdb	0.6329913026379318	0.6378612	0.6368872143087143	0.266
762	NF1_P21359_homodimer_clipped/unrelaxed_model_1_multimer_v3_pred_15.pdb	0.4828039919683299	0.48414576	0.4838774068226211	0.163
763	NF1_P21359_homodimer_clipped/unrelaxed_model_4_multimer_v3_pred_595.pdb	0.5679749801624228	0.5599648	0.5615668168637834	0.206
764	NF1_P21359_homodimer_clipped/unrelaxed_model_4_multimer_v3_pred_724.pdb	0.6526501570600582	0.6527581	0.6527365286043946	0.259
765	NF1_P21359_homodimer_clipped/unrelaxed_model_4_multimer_v3_pred_500.pdb	0.6373727752324798	0.64175475	0.6408783521961542	0.249
766	NF1_P21359_homodimer_clipped/unrelaxed_model_1_multimer_v3_pred_182.pdb	0.5059835720836456	0.49826255	0.4998067579424249	0.163
767	NF1_P21359_homodimer_clipped/unrelaxed_model_2_multimer_v3_pred_182.pdb	0.5475078447042715	0.55045724	0.5498673602616551	0.28
768	NF1_P21359_homodimer_clipped/unrelaxed_model_1_multimer_v3_pred_161.pdb	0.5022981420712109	0.49332747	0.4951216033211636	0.163
769	NF1_P21359_homodimer_clipped/unrelaxed_model_2_multimer_v3_pred_50.pdb	0.546287132231275	0.54027694	0.5414789821560939	0.274
770	NF1_P21359_homodimer_clipped/unrelaxed_model_3_multimer_v3_pred_70.pdb	0.5102759870406479	0.5222615	0.5198643976949948	0.164
771	NF1_P21359_homodimer_clipped/unrelaxed_model_3_multimer_v3_pred_9.pdb	0.5350614746878104	0.54986286	0.5469025842442028	0.165
772	NF1_P21359_homodimer_clipped/unrelaxed_model_3_multimer_v3_pred_150.pdb	0.510366826099155	0.5114496	0.5112330255591865	0.186
773	NF1_P21359_homodimer_clipped/unrelaxed_model_4_multimer_v3_pred_631.pdb	0.6310726452939706	0.6373854	0.6361228714202444	0.22
774	NF1_P21359_homodimer_clipped/unrelaxed_model_4_multimer_v3_pred_491.pdb	0.6348127342353104	0.64715177	0.6446839614131021	0.268
775	NF1_P21359_homodimer_clipped/unrelaxed_model_4_multimer_v3_pred_363.pdb	0.6403163451875145	0.6425001	0.6420633510534941	0.27
776	NF1_P21359_homodimer_clipped/unrelaxed_model_4_multimer_v3_pred_664.pdb	0.6347468457409419	0.64348084	0.6417340390242869	0.27
777	NF1_P21359_homodimer_clipped/unrelaxed_model_4_multimer_v3_pred_424.pdb	0.6345061217595754	0.63817406	0.6374404699573839	0.25
778	NF1_P21359_homodimer_clipped/unrelaxed_model_4_multimer_v3_pred_554.pdb	0.5602846660048619	0.5660305	0.5648813350564412	0.187
779	NF1_P21359_homodimer_clipped/unrelaxed_model_4_multimer_v3_pred_463.pdb	0.6403377656618423	0.63855684	0.6389130235608353	0.269
780	NF1_P21359_homodimer_clipped/unrelaxed_model_1_multimer_v3_pred_7.pdb	0.5081215315699741	0.50294864	0.5039832197356258	0.164
781	NF1_P21359_homodimer_clipped/unrelaxed_model_4_multimer_v3_pred_202.pdb	0.6507524122440091	0.6610974	0.6590284083216047	0.261
782	NF1_P21359_homodimer_clipped/unrelaxed_model_4_multimer_v3_pred_911.pdb	0.6456352797610578	0.6528398	0.6513988798352683	0.255
783	NF1_P21359_homodimer_clipped/unrelaxed_model_4_multimer_v3_pred_443.pdb	0.6455726262830657	0.6468832	0.6466210769991669	0.264
784	NF1_P21359_homodimer_clipped/unrelaxed_model_2_multimer_v3_pred_60.pdb	0.536884756196905	0.5362547	0.5363807144382335	0.257
785	NF1_P21359_homodimer_clipped/unrelaxed_model_4_multimer_v3_pred_630.pdb	0.6295820058651227	0.6391016	0.637197700764089	0.259
786	NF1_P21359_homodimer_clipped/unrelaxed_model_4_multimer_v3_pred_794.pdb	0.6479704608291512	0.64728695	0.6474236533993508	0.259
787	NF1_P21359_homodimer_clipped/unrelaxed_model_4_multimer_v3_pred_142.pdb	0.6347951923511101	0.6392851	0.6383871085385815	0.264
788	NF1_P21359_homodimer_clipped/unrelaxed_model_4_multimer_v3_pred_962.pdb	0.6320724719077733	0.63334894	0.6330936478239375	0.26
789	NF1_P21359_homodimer_clipped/unrelaxed_model_4_multimer_v3_pred_546.pdb	0.6406549302486992	0.63902557	0.6393514412194176	0.263
790	NF1_P21359_homodimer_clipped/unrelaxed_model_2_multimer_v3_pred_72.pdb	0.546144325811374	0.5468617	0.5467182316936469	0.268
791	NF1_P21359_homodimer_clipped/unrelaxed_model_4_multimer_v3_pred_780.pdb	0.6340236664646991	0.6349809	0.6347894668744828	0.263
792	NF1_P21359_homodimer_clipped/unrelaxed_model_4_multimer_v3_pred_822.pdb	0.6373590366137984	0.6396505	0.6391922262528134	0.25
793	NF1_P21359_homodimer_clipped/unrelaxed_model_4_multimer_v3_pred_386.pdb	0.6336600532578105	0.6350511	0.6347728679666257	0.273
794	NF1_P21359_homodimer_clipped/unrelaxed_model_5_multimer_v3_pred_82.pdb	0.5829067647121435	0.61234355	0.6064561927251435	0.285
795	NF1_P21359_homodimer_clipped/unrelaxed_model_4_multimer_v3_pred_983.pdb	0.6539817037979022	0.66042703	0.6591379678805521	0.263
796	NF1_P21359_homodimer_clipped/unrelaxed_model_2_multimer_v3_pred_80.pdb	0.5533258984798439	0.55679494	0.5561011328362275	0.277
797	NF1_P21359_homodimer_clipped/unrelaxed_model_4_multimer_v3_pred_505.pdb	0.6488393895177526	0.64433837	0.645238573399156	0.262
798	NF1_P21359_homodimer_clipped/unrelaxed_model_4_multimer_v3_pred_935.pdb	0.6543349945416101	0.6512298	0.6518508379433563	0.265
799	NF1_P21359_homodimer_clipped/unrelaxed_model_4_multimer_v3_pred_303.pdb	0.629806624105657	0.62681395	0.627412483344691	0.261
800	NF1_P21359_homodimer_clipped/unrelaxed_model_4_multimer_v3_pred_411.pdb	0.6242368031687625	0.6325596	0.6308950386275269	0.265
801	NF1_P21359_homodimer_clipped/unrelaxed_model_4_multimer_v3_pred_635.pdb	0.638371547495963	0.64230263	0.6415164153646711	0.274
802	NF1_P21359_homodimer_clipped/unrelaxed_model_3_multimer_v3_pred_16.pdb	0.5251145514165811	0.5220579	0.5226692229969393	0.184
803	NF1_P21359_homodimer_clipped/unrelaxed_model_4_multimer_v3_pred_757.pdb	0.6435881950456355	0.644574	0.6443768282333703	0.246
804	NF1_P21359_homodimer_clipped/unrelaxed_model_3_multimer_v3_pred_13.pdb	0.5143923112019818	0.5118574	0.5123643745633945	0.185
805	NF1_P21359_homodimer_clipped/unrelaxed_model_3_multimer_v3_pred_181.pdb	0.5057651867379764	0.50934815	0.5086315606019898	0.164
806	NF1_P21359_homodimer_clipped/unrelaxed_model_1_multimer_v3_pred_112.pdb	0.4893740830477073	0.48355496	0.4847187840472856	0.162
807	NF1_P21359_homodimer_clipped/unrelaxed_model_4_multimer_v3_pred_121.pdb	0.6294137037053835	0.6306386	0.6303936202576783	0.264
808	NF1_P21359_homodimer_clipped/unrelaxed_model_4_multimer_v3_pred_774.pdb	0.631984047944863	0.63332886	0.633059893619124	0.267
809	NF1_P21359_homodimer_clipped/unrelaxed_model_4_multimer_v3_pred_390.pdb	0.6500458598503362	0.6463216	0.6470664477421619	0.248
810	NF1_P21359_homodimer_clipped/unrelaxed_model_3_multimer_v3_pred_110.pdb	0.5095569485971242	0.521155	0.5188353895058018	0.168
811	NF1_P21359_homodimer_clipped/unrelaxed_model_2_multimer_v3_pred_5.pdb	0.5931525135185198	0.59445083	0.5941911678343192	0.262
812	NF1_P21359_homodimer_clipped/unrelaxed_model_5_multimer_v3_pred_22.pdb	0.5522671203844578	0.56962967	0.566157159428454	0.267
813	NF1_P21359_homodimer_clipped/unrelaxed_model_1_multimer_v3_pred_91.pdb	0.5085064983508027	0.49913013	0.5010054035214789	0.162
814	NF1_P21359_homodimer_clipped/unrelaxed_model_1_multimer_v3_pred_4.pdb	0.5134750119742253	0.50599176	0.507488407927682	0.165
815	NF1_P21359_homodimer_clipped/unrelaxed_model_4_multimer_v3_pred_981.pdb	0.6461498903708753	0.6403238	0.641489032258135	0.261
816	NF1_P21359_homodimer_clipped/unrelaxed_model_2_multimer_v3_pred_3.pdb	0.5932278277242935	0.59590334	0.5953682351462991	0.258
817	NF1_P21359_homodimer_clipped/unrelaxed_model_4_multimer_v3_pred_473.pdb	0.6531613354899845	0.6506752	0.6511724091573231	0.267
818	NF1_P21359_homodimer_clipped/unrelaxed_model_4_multimer_v3_pred_305.pdb	0.6369154011007885	0.6420514	0.6410241992234536	0.259
819	NF1_P21359_homodimer_clipped/unrelaxed_model_4_multimer_v3_pred_6.pdb	0.6404617741592982	0.6489181	0.6472268286325189	0.273
820	NF1_P21359_homodimer_clipped/unrelaxed_model_4_multimer_v3_pred_541.pdb	0.6401382326575119	0.64686763	0.645521752824227	0.261
821	NF1_P21359_homodimer_clipped/unrelaxed_model_4_multimer_v3_pred_141.pdb	0.6084997214998683	0.611689	0.6110511215155499	0.242
822	NF1_P21359_homodimer_clipped/unrelaxed_model_1_multimer_v3_pred_36.pdb	0.5016689812542461	0.48503077	0.4883584124923043	0.16
823	NF1_P21359_homodimer_clipped/unrelaxed_model_3_multimer_v3_pred_171.pdb	0.5237013191426894	0.51842284	0.5194785374491434	0.166
824	NF1_P21359_homodimer_clipped/unrelaxed_model_4_multimer_v3_pred_466.pdb	0.6432399731164007	0.64554435	0.645083474741078	0.254
825	NF1_P21359_homodimer_clipped/unrelaxed_model_4_multimer_v3_pred_881.pdb	0.6508753250258581	0.6477219	0.648352574313033	0.266
826	NF1_P21359_homodimer_clipped/unrelaxed_model_4_multimer_v3_pred_215.pdb	0.6449365098465472	0.65140265	0.6501094237802225	0.26
827	NF1_P21359_homodimer_clipped/unrelaxed_model_3_multimer_v3_pred_151.pdb	0.5189476233883799	0.53079545	0.5284258886608303	0.172
828	NF1_P21359_homodimer_clipped/unrelaxed_model_4_multimer_v3_pred_891.pdb	0.6499597695698802	0.65600884	0.6547990255997671	0.264
829	NF1_P21359_homodimer_clipped/unrelaxed_model_4_multimer_v3_pred_696.pdb	0.6390304379980595	0.64339256	0.6425201378925807	0.275
830	NF1_P21359_homodimer_clipped/unrelaxed_model_5_multimer_v3_pred_80.pdb	0.571633832938238	0.6020057	0.5959313426984875	0.285
831	NF1_P21359_homodimer_clipped/unrelaxed_model_1_multimer_v3_pred_92.pdb	0.5023265788824692	0.4962358	0.4974539460712937	0.165
832	NF1_P21359_homodimer_clipped/unrelaxed_model_4_multimer_v3_pred_860.pdb	0.6461751619162085	0.6463783	0.6463376553690816	0.28
833	NF1_P21359_homodimer_clipped/unrelaxed_model_4_multimer_v3_pred_61.pdb	0.6169098764857059	0.6137693	0.614397409562278	0.277
834	NF1_P21359_homodimer_clipped/unrelaxed_model_4_multimer_v3_pred_915.pdb	0.649200500158861	0.6412732	0.6428586604413182	0.253
835	NF1_P21359_homodimer_clipped/unrelaxed_model_4_multimer_v3_pred_671.pdb	0.6354822270159466	0.6364825	0.6362824271536777	0.258
836	NF1_P21359_homodimer_clipped/unrelaxed_model_1_multimer_v3_pred_5.pdb	0.5131140876422461	0.50491226	0.5065526232840645	0.164
837	NF1_P21359_homodimer_clipped/unrelaxed_model_3_multimer_v3_pred_60.pdb	0.5011782803265038	0.5066525	0.5055576355880058	0.161
838	NF1_P21359_homodimer_clipped/unrelaxed_model_3_multimer_v3_pred_161.pdb	0.5165637802138525	0.52360696	0.5221983208468477	0.173
839	NF1_P21359_homodimer_clipped/unrelaxed_model_5_multimer_v3_pred_121.pdb	0.5914089359219789	0.61637807	0.6113842423235559	0.294
840	NF1_P21359_homodimer_clipped/unrelaxed_model_4_multimer_v3_pred_904.pdb	0.642684825763481	0.6436304	0.643441273471788	0.247
841	NF1_P21359_homodimer_clipped/unrelaxed_model_4_multimer_v3_pred_226.pdb	0.6414055063359247	0.637887	0.6385907020972631	0.267
842	NF1_P21359_homodimer_clipped/unrelaxed_model_4_multimer_v3_pred_632.pdb	0.6304124364931241	0.6370718	0.6357399179474286	0.262
843	NF1_P21359_homodimer_clipped/unrelaxed_model_4_multimer_v3_pred_606.pdb	0.6486378435917157	0.6411731	0.6426660681690267	0.276
844	NF1_P21359_homodimer_clipped/unrelaxed_model_4_multimer_v3_pred_1007.pdb	0.6556597522022902	0.65024364	0.6513268623972452	0.275
845	NF1_P21359_homodimer_clipped/unrelaxed_model_4_multimer_v3_pred_237.pdb	0.6538878678791611	0.6527171	0.6529512643717307	0.259
846	NF1_P21359_homodimer_clipped/unrelaxed_model_2_multimer_v3_pred_13.pdb	0.5577796883464492	0.55605286	0.5563982285475857	0.258
847	NF1_P21359_homodimer_clipped/unrelaxed_model_4_multimer_v3_pred_802.pdb	0.6434132549618287	0.6426266	0.6427839178533277	0.263
848	NF1_P21359_homodimer_clipped/unrelaxed_model_5_multimer_v3_pred_33.pdb	0.5679490317558553	0.5905526	0.586031908783422	0.262
849	NF1_P21359_homodimer_clipped/unrelaxed_model_4_multimer_v3_pred_713.pdb	0.6453136195269356	0.64296377	0.6434337375467445	0.254
850	NF1_P21359_homodimer_clipped/unrelaxed_model_4_multimer_v3_pred_231.pdb	0.6373581135606072	0.6445165	0.6430848448343138	0.266
851	NF1_P21359_homodimer_clipped/unrelaxed_model_4_multimer_v3_pred_436.pdb	0.6377430987120116	0.63646346	0.6367193903875439	0.275
852	NF1_P21359_homodimer_clipped/unrelaxed_model_1_multimer_v3_pred_3.pdb	0.5095378963944202	0.50248605	0.5038964193820334	0.167
853	NF1_P21359_homodimer_clipped/unrelaxed_model_4_multimer_v3_pred_600.pdb	0.6419495844092775	0.64603746	0.6452198843806348	0.259
854	NF1_P21359_homodimer_clipped/unrelaxed_model_4_multimer_v3_pred_310.pdb	0.6471087640850532	0.6397905	0.6412541331118105	0.26
855	NF1_P21359_homodimer_clipped/unrelaxed_model_4_multimer_v3_pred_672.pdb	0.6418454621176637	0.6350204	0.6363853926249489	0.265
856	NF1_P21359_homodimer_clipped/unrelaxed_model_5_multimer_v3_pred_42.pdb	0.5779230085707401	0.60355157	0.5984258549947876	0.278
857	NF1_P21359_homodimer_clipped/unrelaxed_model_4_multimer_v3_pred_923.pdb	0.6461320040488797	0.6373435	0.6391012215190045	0.264
858	NF1_P21359_homodimer_clipped/unrelaxed_model_4_multimer_v3_pred_864.pdb	0.6409253090734723	0.64755	0.6462250512861301	0.265
859	NF1_P21359_homodimer_clipped/unrelaxed_model_5_multimer_v3_pred_81.pdb	0.5742153798853993	0.5950314	0.590868180499785	0.281
860	NF1_P21359_homodimer_clipped/unrelaxed_model_4_multimer_v3_pred_470.pdb	0.6571061743064698	0.6658556	0.6641057040843165	0.258
861	NF1_P21359_homodimer_clipped/unrelaxed_model_4_multimer_v3_pred_352.pdb	0.6390075301159599	0.6409349	0.6405494136617418	0.263
862	NF1_P21359_homodimer_clipped/unrelaxed_model_4_multimer_v3_pred_871.pdb	0.635128754781449	0.63364476	0.6339415586802888	0.263
863	NF1_P21359_homodimer_clipped/unrelaxed_model_4_multimer_v3_pred_266.pdb	0.6348383630358521	0.6340392	0.6341990511624683	0.261
864	NF1_P21359_homodimer_clipped/unrelaxed_model_4_multimer_v3_pred_692.pdb	0.6511840364815731	0.64362884	0.6451398758387951	0.271
865	NF1_P21359_homodimer_clipped/unrelaxed_model_4_multimer_v3_pred_172.pdb	0.6376216539071141	0.6436014	0.642405464814626	0.268
866	NF1_P21359_homodimer_clipped/unrelaxed_model_2_multimer_v3_pred_152.pdb	0.5519834165571377	0.546438	0.547547066307033	0.262
867	NF1_P21359_homodimer_clipped/unrelaxed_model_4_multimer_v3_pred_824.pdb	0.6327381339037683	0.6376795	0.6366912405960613	0.255
868	NF1_P21359_homodimer_clipped/unrelaxed_model_4_multimer_v3_pred_377.pdb	0.6371739338593265	0.6323017	0.6332761373272853	0.263
869	NF1_P21359_homodimer_clipped/unrelaxed_model_4_multimer_v3_pred_252.pdb	0.6403582750658429	0.64541596	0.6444044244070894	0.269
870	NF1_P21359_homodimer_clipped/unrelaxed_model_4_multimer_v3_pred_265.pdb	0.6533262064775893	0.6546341	0.6543725357596293	0.261
871	NF1_P21359_homodimer_clipped/unrelaxed_model_1_multimer_v3_pred_37.pdb	0.5038300169023954	0.4882813	0.4913910510641949	0.162
872	NF1_P21359_homodimer_clipped/unrelaxed_model_4_multimer_v3_pred_557.pdb	0.5629751818948663	0.5538456	0.5556715038930113	0.183
873	NF1_P21359_homodimer_clipped/unrelaxed_model_5_multimer_v3_pred_4.pdb	0.5780672795086754	0.6054493	0.5999729110103776	0.265
874	NF1_P21359_homodimer_clipped/unrelaxed_model_3_multimer_v3_pred_33.pdb	0.516786760948515	0.5166291	0.516660632066412	0.167
875	NF1_P21359_homodimer_clipped/unrelaxed_model_4_multimer_v3_pred_840.pdb	0.6401697205536947	0.63907176	0.6392913541601775	0.264
876	NF1_P21359_homodimer_clipped/unrelaxed_model_3_multimer_v3_pred_31.pdb	0.5061499048861862	0.5140567	0.5124753270465732	0.169
877	NF1_P21359_homodimer_clipped/unrelaxed_model_2_multimer_v3_pred_41.pdb	0.5533666272584461	0.5570254	0.5562936238373093	0.29
878	NF1_P21359_homodimer_clipped/unrelaxed_model_4_multimer_v3_pred_240.pdb	0.6540948232311381	0.6459486	0.6475778357247189	0.262
879	NF1_P21359_homodimer_clipped/unrelaxed_model_4_multimer_v3_pred_681.pdb	0.6402494863750879	0.6365017	0.6372512808657158	0.264
880	NF1_P21359_homodimer_clipped/unrelaxed_model_4_multimer_v3_pred_416.pdb	0.6484945597730418	0.643155	0.6442228949563173	0.256
881	NF1_P21359_homodimer_clipped/unrelaxed_model_4_multimer_v3_pred_984.pdb	0.6410176761124795	0.6441342	0.6435109139914169	0.279
882	NF1_P21359_homodimer_clipped/unrelaxed_model_4_multimer_v3_pred_994.pdb	0.631916219858877	0.633111	0.6328720440206035	0.258
883	NF1_P21359_homodimer_clipped/unrelaxed_model_2_multimer_v3_pred_40.pdb	0.5473178920705979	0.54347306	0.5442420303336752	0.274
884	NF1_P21359_homodimer_clipped/unrelaxed_model_4_multimer_v3_pred_481.pdb	0.6403282923286565	0.64539826	0.6443842657960537	0.271
885	NF1_P21359_homodimer_clipped/unrelaxed_model_4_multimer_v3_pred_101.pdb	0.6239231513561364	0.62327516	0.6234047589028191	0.251
886	NF1_P21359_homodimer_clipped/unrelaxed_model_4_multimer_v3_pred_396.pdb	0.6295019777329045	0.63810396	0.636383565102245	0.248
887	NF1_P21359_homodimer_clipped/unrelaxed_model_4_multimer_v3_pred_242.pdb	0.6461672615136971	0.6429488	0.643592497331426	0.251
888	NF1_P21359_homodimer_clipped/unrelaxed_model_4_multimer_v3_pred_131.pdb	0.6439700216652429	0.6481073	0.6472798365474041	0.257
889	NF1_P21359_homodimer_clipped/unrelaxed_model_4_multimer_v3_pred_706.pdb	0.6463576463387815	0.63816637	0.6398046236738842	0.25
890	NF1_P21359_homodimer_clipped/unrelaxed_model_4_multimer_v3_pred_413.pdb	0.6443227526627604	0.64681524	0.6463167428390707	0.264
891	NF1_P21359_homodimer_clipped/unrelaxed_model_4_multimer_v3_pred_371.pdb	0.6435640764323793	0.645537	0.645142430307228	0.252
892	NF1_P21359_homodimer_clipped/unrelaxed_model_2_multimer_v3_pred_19.pdb	0.5541482665141462	0.5590049	0.5580335755745578	0.271
893	NF1_P21359_homodimer_clipped/unrelaxed_model_4_multimer_v3_pred_825.pdb	0.6466066758305928	0.6428165	0.643574522345684	0.239
894	NF1_P21359_homodimer_clipped/unrelaxed_model_4_multimer_v3_pred_993.pdb	0.6573305033574028	0.6582078	0.6580323200013146	0.257
895	NF1_P21359_homodimer_clipped/unrelaxed_model_4_multimer_v3_pred_804.pdb	0.6329961091100875	0.6355115	0.635008435841793	0.272
896	NF1_P21359_homodimer_clipped/unrelaxed_model_4_multimer_v3_pred_986.pdb	0.6358915774554479	0.63895226	0.6383401196903083	0.258
897	NF1_P21359_homodimer_clipped/unrelaxed_model_3_multimer_v3_pred_3.pdb	0.5331351942792935	0.546928	0.544169429679223	0.167
898	NF1_P21359_homodimer_clipped/unrelaxed_model_4_multimer_v3_pred_705.pdb	0.6310944827331264	0.63012683	0.6303203636791938	0.261
899	NF1_P21359_homodimer_clipped/unrelaxed_model_4_multimer_v3_pred_555.pdb	0.5940481278668783	0.5946276	0.594511720605114	0.233
900	NF1_P21359_homodimer_clipped/unrelaxed_model_4_multimer_v3_pred_337.pdb	0.6364886462677237	0.6388848	0.638405555486455	0.269
901	NF1_P21359_homodimer_clipped/unrelaxed_model_4_multimer_v3_pred_785.pdb	0.6391707908911197	0.63898456	0.6390218069514173	0.264
902	NF1_P21359_homodimer_clipped/unrelaxed_model_4_multimer_v3_pred_801.pdb	0.6421058145656964	0.65065104	0.6489419930675583	0.271
903	NF1_P21359_homodimer_clipped/unrelaxed_model_4_multimer_v3_pred_763.pdb	0.647537752843098	0.6542532	0.6529100984049233	0.274
904	NF1_P21359_homodimer_clipped/unrelaxed_model_4_multimer_v3_pred_542.pdb	0.6563767580465966	0.6602342	0.6594627219096123	0.283
905	NF1_P21359_homodimer_clipped/unrelaxed_model_3_multimer_v3_pred_72.pdb	0.5096774495375926	0.5198269	0.5177970011379873	0.165
906	NF1_P21359_homodimer_clipped/unrelaxed_model_4_multimer_v3_pred_906.pdb	0.641268748522523	0.6431557	0.6427783049108035	0.238
907	NF1_P21359_homodimer_clipped/unrelaxed_model_5_multimer_v3_pred_41.pdb	0.596606215347534	0.61844206	0.6140748899200927	0.279
908	NF1_P21359_homodimer_clipped/unrelaxed_model_4_multimer_v3_pred_221.pdb	0.6385414389781785	0.6404155	0.6400406795345274	0.258
909	NF1_P21359_homodimer_clipped/unrelaxed_model_4_multimer_v3_pred_974.pdb	0.6494382468945195	0.64948434	0.6494751184798562	0.266
910	NF1_P21359_homodimer_clipped/unrelaxed_model_4_multimer_v3_pred_616.pdb	0.637631255382938	0.63225925	0.6333336508263434	0.253
911	NF1_P21359_homodimer_clipped/unrelaxed_model_3_multimer_v3_pred_62.pdb	0.5079249028696691	0.5092621	0.5089946485426838	0.162
912	NF1_P21359_homodimer_clipped/unrelaxed_model_3_multimer_v3_pred_82.pdb	0.5040624051930855	0.5094385	0.5083632928061952	0.165
913	NF1_P21359_homodimer_clipped/unrelaxed_model_4_multimer_v3_pred_723.pdb	0.6534917432253522	0.6601312	0.658803321484426	0.259
914	NF1_P21359_homodimer_clipped/unrelaxed_model_3_multimer_v3_pred_41.pdb	0.5234580773479649	0.52902234	0.5279094842745247	0.173
915	NF1_P21359_homodimer_clipped/unrelaxed_model_1_multimer_v3_pred_30.pdb	0.5030240956665346	0.49353597	0.4954335916781678	0.163
916	NF1_P21359_homodimer_clipped/unrelaxed_model_4_multimer_v3_pred_151.pdb	0.623485179895742	0.6351388	0.6328080837238994	0.256
917	NF1_P21359_homodimer_clipped/unrelaxed_model_4_multimer_v3_pred_951.pdb	0.6349508938810937	0.6304234	0.631328920078709	0.253
918	NF1_P21359_homodimer_clipped/unrelaxed_model_4_multimer_v3_pred_551.pdb	0.5651139209811852	0.56586635	0.5657158650983367	0.202
919	NF1_P21359_homodimer_clipped/unrelaxed_model_2_multimer_v3_pred_191.pdb	0.5530132100254521	0.5509398	0.5513544806891725	0.282
920	NF1_P21359_homodimer_clipped/unrelaxed_model_4_multimer_v3_pred_280.pdb	0.6570494308263596	0.66220057	0.661170342250477	0.278
921	NF1_P21359_homodimer_clipped/unrelaxed_model_4_multimer_v3_pred_17.pdb	0.5955851175124572	0.59548575	0.5955056209908948	0.235
922	NF1_P21359_homodimer_clipped/unrelaxed_model_5_multimer_v3_pred_111.pdb	0.5917928826267336	0.6156529	0.610880911577837	0.276
923	NF1_P21359_homodimer_clipped/unrelaxed_model_5_multimer_v3_pred_132.pdb	0.5765895874883146	0.6061579	0.6002442366199774	0.277
924	NF1_P21359_homodimer_clipped/unrelaxed_model_4_multimer_v3_pred_224.pdb	0.6525246816196519	0.65227747	0.6523269120319382	0.263
925	NF1_P21359_homodimer_clipped/unrelaxed_model_4_multimer_v3_pred_621.pdb	0.635774977401737	0.6378257	0.6374155774505623	0.267
926	NF1_P21359_homodimer_clipped/unrelaxed_model_4_multimer_v3_pred_925.pdb	0.658531729698953	0.65707445	0.6573659070970171	0.282
927	NF1_P21359_homodimer_clipped/unrelaxed_model_4_multimer_v3_pred_415.pdb	0.6502206501509669	0.6571629	0.6557744538216974	0.278
928	NF1_P21359_homodimer_clipped/unrelaxed_model_4_multimer_v3_pred_60.pdb	0.6243847683927135	0.63454473	0.6325127378277127	0.244
929	NF1_P21359_homodimer_clipped/unrelaxed_model_4_multimer_v3_pred_685.pdb	0.6554270030925	0.6513736	0.6521843004598087	0.279
930	NF1_P21359_homodimer_clipped/unrelaxed_model_5_multimer_v3_pred_131.pdb	0.5860083844711018	0.61366314	0.6081321864614812	0.274
931	NF1_P21359_homodimer_clipped/unrelaxed_model_4_multimer_v3_pred_750.pdb	0.6382988066981581	0.63912386	0.6389588469566971	0.26
932	NF1_P21359_homodimer_clipped/unrelaxed_model_4_multimer_v3_pred_410.pdb	0.628709967321501	0.630362	0.6300315728557797	0.27
933	NF1_P21359_homodimer_clipped/unrelaxed_model_4_multimer_v3_pred_315.pdb	0.6260523304473915	0.63329136	0.6318435570623787	0.278
934	NF1_P21359_homodimer_clipped/unrelaxed_model_2_multimer_v3_pred_22.pdb	0.5578901961976603	0.55341244	0.5543079891907039	0.255
935	NF1_P21359_homodimer_clipped/unrelaxed_model_4_multimer_v3_pred_506.pdb	0.6506409657193688	0.64861953	0.649023819211989	0.27
936	NF1_P21359_homodimer_clipped/unrelaxed_model_4_multimer_v3_pred_694.pdb	0.6410386404034248	0.6348207	0.636064287834103	0.262
937	NF1_P21359_homodimer_clipped/unrelaxed_model_4_multimer_v3_pred_9.pdb	0.6538601200642145	0.6614668	0.6599454458725842	0.287
938	NF1_P21359_homodimer_clipped/unrelaxed_model_4_multimer_v3_pred_216.pdb	0.637135712627555	0.6389327	0.6385733064659407	0.266
939	NF1_P21359_homodimer_clipped/unrelaxed_model_4_multimer_v3_pred_636.pdb	0.6501271919732504	0.64366233	0.6449553051854215	0.275
940	NF1_P21359_homodimer_clipped/unrelaxed_model_4_multimer_v3_pred_932.pdb	0.6402069255567155	0.63954353	0.6396762117714994	0.272
941	NF1_P21359_homodimer_clipped/unrelaxed_model_5_multimer_v3_pred_30.pdb	0.5743354090852322	0.6005585	0.5953138973077691	0.275
942	NF1_P21359_homodimer_clipped/unrelaxed_model_4_multimer_v3_pred_862.pdb	0.6356902155290963	0.6392772	0.6385598189236903	0.249
943	NF1_P21359_homodimer_clipped/unrelaxed_model_4_multimer_v3_pred_982.pdb	0.6521769144828846	0.6471399	0.6481473084031688	0.267
944	NF1_P21359_homodimer_clipped/unrelaxed_model_2_multimer_v3_pred_171.pdb	0.5474065485682543	0.5502618	0.5496907461302769	0.281
945	NF1_P21359_homodimer_clipped/unrelaxed_model_4_multimer_v3_pred_931.pdb	0.6660942460341814	0.66032994	0.6614827995547368	0.249
946	NF1_P21359_homodimer_clipped/unrelaxed_model_4_multimer_v3_pred_827.pdb	0.6584333424386102	0.6570852	0.6573548127137963	0.254
947	NF1_P21359_homodimer_clipped/unrelaxed_model_5_multimer_v3_pred_101.pdb	0.5784772118387838	0.60143363	0.5968423501741533	0.276
948	NF1_P21359_homodimer_clipped/unrelaxed_model_4_multimer_v3_pred_7.pdb	0.6469308670733951	0.6516477	0.6507043229813295	0.281
949	NF1_P21359_homodimer_clipped/unrelaxed_model_2_multimer_v3_pred_42.pdb	0.5475450985992671	0.55055094	0.5499497698419238	0.278
950	NF1_P21359_homodimer_clipped/unrelaxed_model_4_multimer_v3_pred_874.pdb	0.6413339353973702	0.6489681	0.6474412675177065	0.253
951	NF1_P21359_homodimer_clipped/unrelaxed_model_1_multimer_v3_pred_1.pdb	0.5157572923664548	0.50045586	0.5035161435318848	0.16
952	NF1_P21359_homodimer_clipped/unrelaxed_model_4_multimer_v3_pred_690.pdb	0.6390437348568845	0.64318216	0.6423544737475	0.264
953	NF1_P21359_homodimer_clipped/unrelaxed_model_4_multimer_v3_pred_100.pdb	0.626375462930936	0.6306135	0.6297658972584285	0.252
954	NF1_P21359_homodimer_clipped/unrelaxed_model_4_multimer_v3_pred_684.pdb	0.6469937485039869	0.6567559	0.6548034890806802	0.268
955	NF1_P21359_homodimer_clipped/unrelaxed_model_4_multimer_v3_pred_182.pdb	0.6354398024232654	0.6472608	0.6448965885669286	0.245
956	NF1_P21359_homodimer_clipped/unrelaxed_model_3_multimer_v3_pred_19.pdb	0.5112895431140879	0.5116489	0.5115770233078762	0.171
957	NF1_P21359_homodimer_clipped/unrelaxed_model_2_multimer_v3_pred_81.pdb	0.556618161170474	0.55097	0.5520996465620978	0.274
958	NF1_P21359_homodimer_clipped/unrelaxed_model_4_multimer_v3_pred_370.pdb	0.6279145824190623	0.6279531	0.6279454061841299	0.263
959	NF1_P21359_homodimer_clipped/unrelaxed_model_4_multimer_v3_pred_161.pdb	0.6325037264978635	0.6418022	0.6399424986870239	0.258
960	NF1_P21359_homodimer_clipped/unrelaxed_model_4_multimer_v3_pred_733.pdb	0.6410666912121483	0.63616294	0.6371436875924053	0.257
961	NF1_P21359_homodimer_clipped/unrelaxed_model_4_multimer_v3_pred_756.pdb	0.6307480244106433	0.6360767	0.6350109558953123	0.218
962	NF1_P21359_homodimer_clipped/unrelaxed_model_4_multimer_v3_pred_743.pdb	0.6438673013267318	0.6453854	0.6450817679130514	0.252
963	NF1_P21359_homodimer_clipped/unrelaxed_model_4_multimer_v3_pred_580.pdb	0.5677225969015854	0.56460476	0.565228326753364	0.186
964	NF1_P21359_homodimer_clipped/unrelaxed_model_4_multimer_v3_pred_200.pdb	0.6647417131496559	0.6549189	0.656883469888232	0.268
965	NF1_P21359_homodimer_clipped/unrelaxed_model_4_multimer_v3_pred_362.pdb	0.6458113672500227	0.64806163	0.6476115799380416	0.264
966	NF1_P21359_homodimer_clipped/unrelaxed_model_5_multimer_v3_pred_192.pdb	0.5648066313712817	0.59670925	0.5903287273973032	0.277
967	NF1_P21359_homodimer_clipped/unrelaxed_model_2_multimer_v3_pred_21.pdb	0.5455435844113566	0.5460744	0.5459682292113729	0.246
968	NF1_P21359_homodimer_clipped/unrelaxed_model_3_multimer_v3_pred_200.pdb	0.5017850599930107	0.50104225	0.5011908094534361	0.165
969	NF1_P21359_homodimer_clipped/unrelaxed_model_4_multimer_v3_pred_192.pdb	0.625472113730445	0.6451672	0.6412281603101759	0.262
970	NF1_P21359_homodimer_clipped/unrelaxed_model_2_multimer_v3_pred_201.pdb	0.5558688412002245	0.56286335	0.5614644481716855	0.273
971	NF1_P21359_homodimer_clipped/unrelaxed_model_1_multimer_v3_pred_131.pdb	0.4943476004957551	0.48564184	0.4873829897951959	0.163
972	NF1_P21359_homodimer_clipped/unrelaxed_model_4_multimer_v3_pred_50.pdb	0.6319122601862773	0.6423875	0.6402924595140622	0.27
973	NF1_P21359_homodimer_clipped/unrelaxed_model_4_multimer_v3_pred_340.pdb	0.6248718848065027	0.63289976	0.6312941859212615	0.266
974	NF1_P21359_homodimer_clipped/unrelaxed_model_5_multimer_pred_40.pdb	0.3775237650249896	0.3336759	0.3424454659337699	0.079
975	NF1_P21359_homodimer_clipped/unrelaxed_model_5_multimer_v3_pred_152.pdb	0.5736377385237025	0.59795594	0.593092301427885	0.28
976	NF1_P21359_homodimer_clipped/unrelaxed_model_5_multimer_v3_pred_1.pdb	0.5771913210778721	0.6031656	0.5979707654362776	0.26
977	NF1_P21359_homodimer_clipped/unrelaxed_model_1_multimer_v3_pred_14.pdb	0.4999633591459784	0.4924379	0.4939429911193568	0.165
978	NF1_P21359_homodimer_clipped/unrelaxed_model_4_multimer_v3_pred_483.pdb	0.6370166283943857	0.6456579	0.6439296432753127	0.26
979	NF1_P21359_homodimer_clipped/unrelaxed_model_4_multimer_v3_pred_190.pdb	0.6234139737180882	0.62898326	0.6278694021044575	0.25
980	NF1_P21359_homodimer_clipped/unrelaxed_model_4_multimer_v3_pred_382.pdb	0.6296318313591156	0.63198036	0.6315106539152557	0.264
981	NF1_P21359_homodimer_clipped/unrelaxed_model_4_multimer_v3_pred_227.pdb	0.647320738635203	0.6439894	0.6446556550665182	0.28
982	NF1_P21359_homodimer_clipped/unrelaxed_model_5_multimer_v3_pred_112.pdb	0.5838814664827812	0.61054933	0.6052157578656481	0.274
983	NF1_P21359_homodimer_clipped/unrelaxed_model_1_multimer_v3_pred_162.pdb	0.4980175581953026	0.49240467	0.4935272472576518	0.166
984	NF1_P21359_homodimer_clipped/unrelaxed_model_4_multimer_v3_pred_357.pdb	0.6525786778851532	0.6605842	0.6589831046566206	0.263
985	NF1_P21359_homodimer_clipped/unrelaxed_model_4_multimer_v3_pred_3.pdb	0.663299518393109	0.67190254	0.6701819335553308	0.284
986	NF1_P21359_homodimer_clipped/unrelaxed_model_4_multimer_v3_pred_937.pdb	0.6384031597871864	0.6395479	0.6393189395288484	0.279
987	NF1_P21359_homodimer_clipped/unrelaxed_model_4_multimer_v3_pred_585.pdb	0.5932272269014961	0.6015786	0.5999083199835707	0.25
988	NF1_P21359_homodimer_clipped/unrelaxed_model_3_multimer_v3_pred_172.pdb	0.5215335160526655	0.52699864	0.5259056144959335	0.17
989	NF1_P21359_homodimer_clipped/unrelaxed_model_4_multimer_v3_pred_623.pdb	0.6402612778544698	0.6375408	0.6380849093794877	0.253
990	NF1_P21359_homodimer_clipped/unrelaxed_model_4_multimer_v3_pred_112.pdb	0.6291794083704874	0.6361251	0.6347359518645272	0.25
991	NF1_P21359_homodimer_clipped/unrelaxed_model_1_multimer_v3_pred_190.pdb	0.5010461130890046	0.48429418	0.4876445634991486	0.167
992	NF1_P21359_homodimer_clipped/unrelaxed_model_1_multimer_v3_pred_52.pdb	0.5006553494730397	0.49151903	0.4933462970216832	0.161
993	NF1_P21359_homodimer_clipped/unrelaxed_model_4_multimer_v3_pred_395.pdb	0.6502782790980706	0.65792537	0.6563959497038915	0.266
994	NF1_P21359_homodimer_clipped/unrelaxed_model_4_multimer_v3_pred_374.pdb	0.6322897987146318	0.6324637	0.6324289146379459	0.273
995	NF1_P21359_homodimer_clipped/unrelaxed_model_2_multimer_v3_pred_32.pdb	0.5537752587208564	0.54651403	0.5479662791611635	0.267
996	NF1_P21359_homodimer_clipped/unrelaxed_model_4_multimer_v3_pred_275.pdb	0.6336651269168669	0.6383863	0.6374420727008783	0.273
997	NF1_P21359_homodimer_clipped/unrelaxed_model_1_multimer_v3_pred_21.pdb	0.4982710821481649	0.48433918	0.487125558516425	0.155
998	NF1_P21359_homodimer_clipped/unrelaxed_model_4_multimer_v3_pred_263.pdb	0.6421064444769882	0.6396637	0.6401522459266477	0.257
999	NF1_P21359_homodimer_clipped/unrelaxed_model_4_multimer_v3_pred_405.pdb	0.6343160228068914	0.6371242	0.636562549196388	0.272
1000	NF1_P21359_homodimer_clipped/unrelaxed_model_4_multimer_v3_pred_670.pdb	0.6488392659257686	0.642647	0.643885475560642	0.272
1001	NF1_P21359_homodimer_clipped/unrelaxed_model_4_multimer_v3_pred_456.pdb	0.6412926676785666	0.63612545	0.637158889828438	0.264
