# Supplementary material for: Unmasking AlphaFold to integrate experiments and predictions in multimeric complexes
Source: Nat Commun. 2024 Oct 9;15:8724. doi: 10.1038/s41467-024-52951-w (PMC11461844; doi:10.1038/s41467-024-52951-w)
Supplement: Supplementary file 8 — Source Data [file 41467_2024_52951_MOESM8_ESM.zip › rubisco_plddt_rmsd.csv]

	model	loop pLDDT	chain RMSD	Method
0	1	77.9594	1.63	AF_unmasked
1	1	78.8939	1.67	AF_unmasked
2	1	78.974	1.6	AF_unmasked
3	1	78.1619	1.86	AF_unmasked
4	1	79.2959	1.69	AF_unmasked
5	2	73.1072	1.54	AF_unmasked
6	2	72.9796	1.53	AF_unmasked
7	2	73.0995	1.68	AF_unmasked
8	2	73.4288	1.52	AF_unmasked
9	2	73.1339	1.55	AF_unmasked
10	3	42.1586	5.28	AF_unmasked
11	3	41.8415	5.67	AF_unmasked
12	3	42.552	5.53	AF_unmasked
13	3	43.0226	5.56	AF_unmasked
14	3	44.732	5.67	AF_unmasked
15	4	63.061	2.48	AF_unmasked
16	4	63.5832	2.35	AF_unmasked
17	4	62.8064	2.28	AF_unmasked
18	4	63.7958	2.46	AF_unmasked
19	4	62.8609	2.26	AF_unmasked
20	5	79.2783	1.18	AF_unmasked
21	5	80.1457	1.24	AF_unmasked
22	5	79.2822	1.06	AF_unmasked
23	5	79.191	1.06	AF_unmasked
24	5	79.5743	1.05	AF_unmasked
