# Supplementary material for: Unmasking AlphaFold to integrate experiments and predictions in multimeric complexes
Source: Nat Commun. 2024 Oct 9;15:8724. doi: 10.1038/s41467-024-52951-w (PMC11461844; doi:10.1038/s41467-024-52951-w)
Supplement: Supplementary file 8 — Source Data [file 41467_2024_52951_MOESM8_ESM.zip › T1109.csv]

	model	pTM	ipTM	Ranking confidence	DockQ	Loop pLDDT	Predictor
0	../AF_models/T1109o_nocross/unrelaxed_model_1_multimer_v2_pred_100.pdb	0.8855703723221984	0.8551712	0.8612510373550648	0.256	68.9585	Masked
1	../AF_models/T1109o_nocross/unrelaxed_model_1_multimer_v2_pred_10.pdb	0.8848854160731914	0.8542649	0.8603890152062155	0.251	69.991	Masked
2	../AF_models/T1109o_nocross/unrelaxed_model_1_multimer_v2_pred_11.pdb	0.8808099622366212	0.8467559	0.8535667299198585	0.256	67.8159	Masked
3	../AF_models/T1109o_nocross/unrelaxed_model_1_multimer_v2_pred_12.pdb	0.8776159396501514	0.8396704	0.8472595236844249	0.247	67.1829	Masked
4	../AF_models/T1109o_nocross/unrelaxed_model_1_multimer_v2_pred_13.pdb	0.8853136964325172	0.85153687	0.8582922352887008	0.248	70.2968	Masked
5	../AF_models/T1109o_nocross/unrelaxed_model_1_multimer_v2_pred_14.pdb	0.8786713542925841	0.84397936	0.8509177577969935	0.252	68.85	Masked
6	../AF_models/T1109o_nocross/unrelaxed_model_1_multimer_v2_pred_15.pdb	0.884445510867365	0.85235286	0.8587713882452503	0.256	69.2002	Masked
7	../AF_models/T1109o_nocross/unrelaxed_model_1_multimer_v2_pred_16.pdb	0.8821844693580202	0.8448944	0.8523524212153542	0.247	70.1356	Masked
8	../AF_models/T1109o_nocross/unrelaxed_model_1_multimer_v2_pred_17.pdb	0.8805382450227272	0.85041857	0.8564425031305221	0.252	69.6534	Masked
9	../AF_models/T1109o_nocross/unrelaxed_model_1_multimer_v2_pred_18.pdb	0.8846874705939332	0.8589908	0.864130124886609	0.8	68.8337	Masked
10	../AF_models/T1109o_nocross/unrelaxed_model_1_multimer_v2_pred_19.pdb	0.8791903847959257	0.8442369	0.8512276052337213	0.247	68.7963	Masked
11	../AF_models/T1109o_nocross/unrelaxed_model_1_multimer_v2_pred_1.pdb	0.8827207748137171	0.847491	0.8545369757024895	0.252	67.9551	Masked
12	../AF_models/T1109o_nocross/unrelaxed_model_1_multimer_v2_pred_20.pdb	0.8853550082736539	0.8534476	0.8598290945349798	0.249	69.2341	Masked
13	../AF_models/T1109o_nocross/unrelaxed_model_1_multimer_v2_pred_21.pdb	0.8773902744584785	0.8417795	0.8489016312466762	0.243	68.712	Masked
14	../AF_models/T1109o_nocross/unrelaxed_model_1_multimer_v2_pred_22.pdb	0.8801239986625384	0.8475143	0.8540362171214237	0.251	67.8349	Masked
15	../AF_models/T1109o_nocross/unrelaxed_model_1_multimer_v2_pred_23.pdb	0.8799128021694407	0.8465818	0.8532480137725112	0.251	69.3973	Masked
16	../AF_models/T1109o_nocross/unrelaxed_model_1_multimer_v2_pred_24.pdb	0.8787469219625352	0.84466314	0.8514798989188743	0.245	68.6893	Masked
17	../AF_models/T1109o_nocross/unrelaxed_model_1_multimer_v2_pred_25.pdb	0.8839737853008776	0.85289985	0.8591146365920359	0.259	68.2378	Masked
18	../AF_models/T1109o_nocross/unrelaxed_model_1_multimer_v2_pred_26.pdb	0.8805000758792492	0.84657687	0.8533615107660598	0.258	67.2768	Masked
19	../AF_models/T1109o_nocross/unrelaxed_model_1_multimer_v2_pred_27.pdb	0.8783405784150936	0.8386593	0.8465955448822375	0.249	70.0915	Masked
20	../AF_models/T1109o_nocross/unrelaxed_model_1_multimer_v2_pred_28.pdb	0.8823397094908623	0.8497728	0.8562861906469519	0.239	69.389	Masked
21	../AF_models/T1109o_nocross/unrelaxed_model_1_multimer_v2_pred_29.pdb	0.8743243100500149	0.8376516	0.8449861503095636	0.24	68.9085	Masked
22	../AF_models/T1109o_nocross/unrelaxed_model_1_multimer_v2_pred_2.pdb	0.8848122341350679	0.85285467	0.8592461821022822	0.264	69.0817	Masked
23	../AF_models/T1109o_nocross/unrelaxed_model_1_multimer_v2_pred_30.pdb	0.8755471385147802	0.83733124	0.8449744160299825	0.255	69.6473	Masked
24	../AF_models/T1109o_nocross/unrelaxed_model_1_multimer_v2_pred_31.pdb	0.8800774710202516	0.8464415	0.8531687000756325	0.253	68.9066	Masked
25	../AF_models/T1109o_nocross/unrelaxed_model_1_multimer_v2_pred_32.pdb	0.884328293300574	0.85324186	0.8594591473533522	0.251	68.1273	Masked
26	../AF_models/T1109o_nocross/unrelaxed_model_1_multimer_v2_pred_33.pdb	0.8868961209691917	0.857153	0.863101622951773	0.259	68.7671	Masked
27	../AF_models/T1109o_nocross/unrelaxed_model_1_multimer_v2_pred_34.pdb	0.8792389206410622	0.8450654	0.8519001160526509	0.251	69.3434	Masked
28	../AF_models/T1109o_nocross/unrelaxed_model_1_multimer_v2_pred_35.pdb	0.8830871666045961	0.85004747	0.8566554086321985	0.249	68.6095	Masked
29	../AF_models/T1109o_nocross/unrelaxed_model_1_multimer_v2_pred_36.pdb	0.8815391899013233	0.84827816	0.8549303698711339	0.254	69.0868	Masked
30	../AF_models/T1109o_nocross/unrelaxed_model_1_multimer_v2_pred_37.pdb	0.8771468262934051	0.83929104	0.8468621941618794	0.253	68.9195	Masked
31	../AF_models/T1109o_nocross/unrelaxed_model_1_multimer_v2_pred_38.pdb	0.8768250247635974	0.84242535	0.8493052820523289	0.257	65.8978	Masked
32	../AF_models/T1109o_nocross/unrelaxed_model_1_multimer_v2_pred_39.pdb	0.8878333603902955	0.8583298	0.8642304904374342	0.26	71.1327	Masked
33	../AF_models/T1109o_nocross/unrelaxed_model_1_multimer_v2_pred_3.pdb	0.8832013641040349	0.849259	0.8560474879392153	0.251	69.0507	Masked
34	../AF_models/T1109o_nocross/unrelaxed_model_1_multimer_v2_pred_40.pdb	0.8839440813656277	0.85305226	0.8592306230663386	0.248	69.5522	Masked
35	../AF_models/T1109o_nocross/unrelaxed_model_1_multimer_v2_pred_41.pdb	0.8845876002155906	0.8542984	0.8603562502829863	0.259	69.8751	Masked
36	../AF_models/T1109o_nocross/unrelaxed_model_1_multimer_v2_pred_42.pdb	0.8836440298733265	0.8524927	0.8587229580437572	0.258	68.532	Masked
37	../AF_models/T1109o_nocross/unrelaxed_model_1_multimer_v2_pred_43.pdb	0.8856818287974434	0.85774183	0.8633298319460121	0.253	66.0917	Masked
38	../AF_models/T1109o_nocross/unrelaxed_model_1_multimer_v2_pred_44.pdb	0.8828356709901182	0.84861976	0.855462941464259	0.25	68.9434	Masked
39	../AF_models/T1109o_nocross/unrelaxed_model_1_multimer_v2_pred_45.pdb	0.8835391209617312	0.85110563	0.8575923285105835	0.257	67.7827	Masked
40	../AF_models/T1109o_nocross/unrelaxed_model_1_multimer_v2_pred_46.pdb	0.8833560093746275	0.85063016	0.8571753331920642	0.252	67.8176	Masked
41	../AF_models/T1109o_nocross/unrelaxed_model_1_multimer_v2_pred_47.pdb	0.8722814656848222	0.834368	0.841950685531984	0.252	65.6532	Masked
42	../AF_models/T1109o_nocross/unrelaxed_model_1_multimer_v2_pred_48.pdb	0.8808834207179282	0.8488772	0.855278437378449	0.256	66.9273	Masked
43	../AF_models/T1109o_nocross/unrelaxed_model_1_multimer_v2_pred_49.pdb	0.8818790242703604	0.8498161	0.856228671980537	0.259	69.1312	Masked
44	../AF_models/T1109o_nocross/unrelaxed_model_1_multimer_v2_pred_4.pdb	0.8817763091517945	0.8500257	0.8563758325853638	0.257	67.9007	Masked
45	../AF_models/T1109o_nocross/unrelaxed_model_1_multimer_v2_pred_50.pdb	0.8798977558452795	0.84657794	0.8532419050661507	0.252	64.961	Masked
46	../AF_models/T1109o_nocross/unrelaxed_model_1_multimer_v2_pred_51.pdb	0.8811874783528773	0.8471222	0.8539352495768255	0.258	69.9532	Masked
47	../AF_models/T1109o_nocross/unrelaxed_model_1_multimer_v2_pred_52.pdb	0.8793329463431998	0.8432919	0.850500092228845	0.253	68.9744	Masked
48	../AF_models/T1109o_nocross/unrelaxed_model_1_multimer_v2_pred_53.pdb	0.8749392759067345	0.83146465	0.840159573778759	0.255	67.6634	Masked
49	../AF_models/T1109o_nocross/unrelaxed_model_1_multimer_v2_pred_54.pdb	0.8820998644134077	0.85162234	0.8577178473333652	0.252	68.4161	Masked
50	../AF_models/T1109o_nocross/unrelaxed_model_1_multimer_v2_pred_55.pdb	0.8788687951718142	0.84390426	0.8508971644909059	0.252	68.0793	Masked
51	../AF_models/T1109o_nocross/unrelaxed_model_1_multimer_v2_pred_56.pdb	0.8825420385430629	0.8476449	0.8546243478026068	0.249	69.4861	Masked
52	../AF_models/T1109o_nocross/unrelaxed_model_1_multimer_v2_pred_57.pdb	0.8799935792590294	0.8450974	0.85207665393164	0.253	69.4005	Masked
53	../AF_models/T1109o_nocross/unrelaxed_model_1_multimer_v2_pred_58.pdb	0.8843969914365318	0.8538491	0.8599586886773211	0.254	70.0663	Masked
54	../AF_models/T1109o_nocross/unrelaxed_model_1_multimer_v2_pred_59.pdb	0.8773902231432216	0.8432797	0.8501018201108221	0.249	67.9254	Masked
55	../AF_models/T1109o_nocross/unrelaxed_model_1_multimer_v2_pred_5.pdb	0.8861047001668338	0.853415	0.8599529499210621	0.242	69.4971	Masked
56	../AF_models/T1109o_nocross/unrelaxed_model_1_multimer_v2_pred_60.pdb	0.8809635238013518	0.84367025	0.8511289039485028	0.254	68.2537	Masked
57	../AF_models/T1109o_nocross/unrelaxed_model_1_multimer_v2_pred_61.pdb	0.8820832746184175	0.85281944	0.8586722091229023	0.257	67.3107	Masked
58	../AF_models/T1109o_nocross/unrelaxed_model_1_multimer_v2_pred_62.pdb	0.8789062157704266	0.84494245	0.8517352035727865	0.254	67.2461	Masked
59	../AF_models/T1109o_nocross/unrelaxed_model_1_multimer_v2_pred_63.pdb	0.8787943538059675	0.84519815	0.8519173943207639	0.253	68.9702	Masked
60	../AF_models/T1109o_nocross/unrelaxed_model_1_multimer_v2_pred_64.pdb	0.8824678838189793	0.8487675	0.8555075919615498	0.254	66.1622	Masked
61	../AF_models/T1109o_nocross/unrelaxed_model_1_multimer_v2_pred_65.pdb	0.8852885692589952	0.85328174	0.8596831029509202	0.246	71.6315	Masked
62	../AF_models/T1109o_nocross/unrelaxed_model_1_multimer_v2_pred_66.pdb	0.8825876177412424	0.8485332	0.8553440940591127	0.245	66.8863	Masked
63	../AF_models/T1109o_nocross/unrelaxed_model_1_multimer_v2_pred_67.pdb	0.87328650900774	0.8493423	0.8541311310709573	0.253	54.8024	Masked
64	../AF_models/T1109o_nocross/unrelaxed_model_1_multimer_v2_pred_68.pdb	0.8822301078976893	0.8481283	0.8549486766088348	0.248	66.1183	Masked
65	../AF_models/T1109o_nocross/unrelaxed_model_1_multimer_v2_pred_69.pdb	0.8881094254538187	0.85487545	0.8615222413834883	0.249	70.1454	Masked
66	../AF_models/T1109o_nocross/unrelaxed_model_1_multimer_v2_pred_6.pdb	0.8827003150259826	0.851992	0.8581336718613978	0.254	67.511	Masked
67	../AF_models/T1109o_nocross/unrelaxed_model_1_multimer_v2_pred_70.pdb	0.8862403018849987	0.8566269	0.8625496026591042	0.258	67.368	Masked
68	../AF_models/T1109o_nocross/unrelaxed_model_1_multimer_v2_pred_71.pdb	0.8782746044613996	0.84371936	0.8506304114623484	0.259	67.6895	Masked
69	../AF_models/T1109o_nocross/unrelaxed_model_1_multimer_v2_pred_72.pdb	0.8786401400440561	0.8420711	0.8493849207853006	0.256	68.4793	Masked
70	../AF_models/T1109o_nocross/unrelaxed_model_1_multimer_v2_pred_73.pdb	0.878538952672798	0.84384805	0.8507862302470841	0.257	68.9295	Masked
71	../AF_models/T1109o_nocross/unrelaxed_model_1_multimer_v2_pred_74.pdb	0.8844751258890635	0.85269237	0.8590489176949027	0.256	68.8337	Masked
72	../AF_models/T1109o_nocross/unrelaxed_model_1_multimer_v2_pred_75.pdb	0.8811033531072353	0.84631664	0.8532739791083856	0.249	71.0159	Masked
73	../AF_models/T1109o_nocross/unrelaxed_model_1_multimer_v2_pred_76.pdb	0.8824384378415794	0.84632254	0.8535457167431206	0.252	67.5312	Masked
74	../AF_models/T1109o_nocross/unrelaxed_model_1_multimer_v2_pred_77.pdb	0.8809241674004544	0.84402204	0.8514024619590947	0.25	69.7271	Masked
75	../AF_models/T1109o_nocross/unrelaxed_model_1_multimer_v2_pred_78.pdb	0.8799277582313805	0.84848565	0.8547740705519158	0.245	68.159	Masked
76	../AF_models/T1109o_nocross/unrelaxed_model_1_multimer_v2_pred_79.pdb	0.8800733176751836	0.8454137	0.8523456114110133	0.256	70.1968	Masked
77	../AF_models/T1109o_nocross/unrelaxed_model_1_multimer_v2_pred_7.pdb	0.8799041238055292	0.84604937	0.8528203194663061	0.25	67.948	Masked
78	../AF_models/T1109o_nocross/unrelaxed_model_1_multimer_v2_pred_80.pdb	0.877947540617766	0.83706397	0.8452406826688413	0.261	67.7929	Masked
79	../AF_models/T1109o_nocross/unrelaxed_model_1_multimer_v2_pred_81.pdb	0.8792907133274098	0.84587777	0.8525603559528355	0.25	65.6595	Masked
80	../AF_models/T1109o_nocross/unrelaxed_model_1_multimer_v2_pred_82.pdb	0.8814200505781544	0.84866667	0.8552173444662169	0.25	69.0046	Masked
81	../AF_models/T1109o_nocross/unrelaxed_model_1_multimer_v2_pred_83.pdb	0.8893218365266617	0.8593713	0.8653614109149516	0.811	72.6644	Masked
82	../AF_models/T1109o_nocross/unrelaxed_model_1_multimer_v2_pred_84.pdb	0.885176081445766	0.85440934	0.860562685924163	0.256	69.7449	Masked
83	../AF_models/T1109o_nocross/unrelaxed_model_1_multimer_v2_pred_85.pdb	0.8788525147815088	0.8414714	0.8489476021842072	0.246	69.1359	Masked
84	../AF_models/T1109o_nocross/unrelaxed_model_1_multimer_v2_pred_86.pdb	0.8811258390252653	0.8425977	0.8503033462108148	0.253	69.2824	Masked
85	../AF_models/T1109o_nocross/unrelaxed_model_1_multimer_v2_pred_87.pdb	0.875178436089979	0.83569443	0.8435912330248806	0.252	66.2717	Masked
86	../AF_models/T1109o_nocross/unrelaxed_model_1_multimer_v2_pred_88.pdb	0.882687869562996	0.8485081	0.8553440695791032	0.246	68.8193	Masked
87	../AF_models/T1109o_nocross/unrelaxed_model_1_multimer_v2_pred_89.pdb	0.8870019982588981	0.85512674	0.8615017904904028	0.251	72.9737	Masked
88	../AF_models/T1109o_nocross/unrelaxed_model_1_multimer_v2_pred_8.pdb	0.8785747431238491	0.8413416	0.8487882404033342	0.256	69.1371	Masked
89	../AF_models/T1109o_nocross/unrelaxed_model_1_multimer_v2_pred_90.pdb	0.8812886885857403	0.8464248	0.8533975921483005	0.259	67.8807	Masked
90	../AF_models/T1109o_nocross/unrelaxed_model_1_multimer_v2_pred_91.pdb	0.8856392498970839	0.85584855	0.8618066906166238	0.259	67.4295	Masked
91	../AF_models/T1109o_nocross/unrelaxed_model_1_multimer_v2_pred_92.pdb	0.8821263176915928	0.84510833	0.8525119277381477	0.254	69.641	Masked
92	../AF_models/T1109o_nocross/unrelaxed_model_1_multimer_v2_pred_93.pdb	0.8775484816986956	0.84147227	0.8486875108233818	0.246	67.0095	Masked
93	../AF_models/T1109o_nocross/unrelaxed_model_1_multimer_v2_pred_94.pdb	0.8828962750324185	0.84778225	0.8548050583817279	0.248	68.5059	Masked
94	../AF_models/T1109o_nocross/unrelaxed_model_1_multimer_v2_pred_95.pdb	0.8816058109535669	0.8479767	0.8547025098469634	0.254	68.6561	Masked
95	../AF_models/T1109o_nocross/unrelaxed_model_1_multimer_v2_pred_96.pdb	0.8799713907392299	0.8421482	0.849712825968891	0.251	68.1871	Masked
96	../AF_models/T1109o_nocross/unrelaxed_model_1_multimer_v2_pred_97.pdb	0.8839626873568055	0.84864753	0.8557105653491688	0.256	70.878	Masked
97	../AF_models/T1109o_nocross/unrelaxed_model_1_multimer_v2_pred_98.pdb	0.8776570197831655	0.84072864	0.8481143164017015	0.254	67.9622	Masked
98	../AF_models/T1109o_nocross/unrelaxed_model_1_multimer_v2_pred_99.pdb	0.8806760412904924	0.84695923	0.8537025948852958	0.245	67.2349	Masked
99	../AF_models/T1109o_nocross/unrelaxed_model_1_multimer_v2_pred_9.pdb	0.8766260679790419	0.84229076	0.8491578208650956	0.248	66.9554	Masked
100	../AF_models/T1109o_nocross/unrelaxed_model_2_multimer_v2_pred_100.pdb	0.8818336225703394	0.8449248	0.8523065705528863	0.256	69.9754	Masked
101	../AF_models/T1109o_nocross/unrelaxed_model_2_multimer_v2_pred_10.pdb	0.8855030356194847	0.85214436	0.8588160955577349	0.249	71.0846	Masked
102	../AF_models/T1109o_nocross/unrelaxed_model_2_multimer_v2_pred_11.pdb	0.8812655317207241	0.8467095	0.853620698202055	0.253	66.6405	Masked
103	../AF_models/T1109o_nocross/unrelaxed_model_2_multimer_v2_pred_12.pdb	0.8828623482791371	0.85188663	0.8580817737024583	0.255	65.1378	Masked
104	../AF_models/T1109o_nocross/unrelaxed_model_2_multimer_v2_pred_13.pdb	0.8864309036575512	0.8571767	0.8630275576083414	0.249	69.282	Masked
105	../AF_models/T1109o_nocross/unrelaxed_model_2_multimer_v2_pred_14.pdb	0.8829357018273223	0.8516384	0.8578978417357037	0.252	66.1239	Masked
106	../AF_models/T1109o_nocross/unrelaxed_model_2_multimer_v2_pred_15.pdb	0.8821741604518147	0.8481019	0.8549163632335515	0.253	70.12	Masked
107	../AF_models/T1109o_nocross/unrelaxed_model_2_multimer_v2_pred_16.pdb	0.8718765871550762	0.8419146	0.8479069927697604	0.254	59.5839	Masked
108	../AF_models/T1109o_nocross/unrelaxed_model_2_multimer_v2_pred_17.pdb	0.8853984669017284	0.8548989	0.8609988370571036	0.249	69.391	Masked
109	../AF_models/T1109o_nocross/unrelaxed_model_2_multimer_v2_pred_18.pdb	0.8892722222716609	0.8606491	0.8663737315637072	0.254	70.7368	Masked
110	../AF_models/T1109o_nocross/unrelaxed_model_2_multimer_v2_pred_19.pdb	0.8830638479978368	0.85146254	0.8577828040081368	0.263	65.698	Masked
111	../AF_models/T1109o_nocross/unrelaxed_model_2_multimer_v2_pred_1.pdb	0.8827454245908766	0.8489125	0.8556790669128043	0.257	66.3149	Masked
112	../AF_models/T1109o_nocross/unrelaxed_model_2_multimer_v2_pred_20.pdb	0.8854677777286979	0.8524883	0.8590841790198607	0.254	70.3539	Masked
113	../AF_models/T1109o_nocross/unrelaxed_model_2_multimer_v2_pred_21.pdb	0.8821894028265735	0.8503686	0.8567327757374339	0.253	69.4071	Masked
114	../AF_models/T1109o_nocross/unrelaxed_model_2_multimer_v2_pred_22.pdb	0.8799306040242245	0.8456067	0.8524714685526477	0.26	65.8305	Masked
115	../AF_models/T1109o_nocross/unrelaxed_model_2_multimer_v2_pred_23.pdb	0.8820475983109191	0.8437591	0.8514168152707045	0.249	71.1844	Masked
116	../AF_models/T1109o_nocross/unrelaxed_model_2_multimer_v2_pred_24.pdb	0.8831655371073104	0.8513138	0.8576841709590598	0.254	68.3412	Masked
117	../AF_models/T1109o_nocross/unrelaxed_model_2_multimer_v2_pred_25.pdb	0.8636606654195993	0.83296466	0.839103860073666	0.253	51.6302	Masked
118	../AF_models/T1109o_nocross/unrelaxed_model_2_multimer_v2_pred_26.pdb	0.8801186837505741	0.8431596	0.8505514295449147	0.243	69.8395	Masked
119	../AF_models/T1109o_nocross/unrelaxed_model_2_multimer_v2_pred_27.pdb	0.8816533448025199	0.8493563	0.855815703903131	0.258	65.6732	Masked
120	../AF_models/T1109o_nocross/unrelaxed_model_2_multimer_v2_pred_28.pdb	0.8783161327805533	0.84124696	0.8486607965939525	0.252	70.43	Masked
121	../AF_models/T1109o_nocross/unrelaxed_model_2_multimer_v2_pred_29.pdb	0.865472039817816	0.83416367	0.8404253405807508	0.254	55.6663	Masked
122	../AF_models/T1109o_nocross/unrelaxed_model_2_multimer_v2_pred_2.pdb	0.8855375284853138	0.8548349	0.8609754370630296	0.245	69.382	Masked
123	../AF_models/T1109o_nocross/unrelaxed_model_2_multimer_v2_pred_30.pdb	0.884863016766105	0.8512099	0.8579405064904282	0.254	70.3585	Masked
124	../AF_models/T1109o_nocross/unrelaxed_model_2_multimer_v2_pred_31.pdb	0.8763324810578301	0.8387518	0.8462679305377379	0.251	68.2261	Masked
125	../AF_models/T1109o_nocross/unrelaxed_model_2_multimer_v2_pred_32.pdb	0.8778692749165959	0.8451213	0.8516709142331972	0.254	64.1837	Masked
126	../AF_models/T1109o_nocross/unrelaxed_model_2_multimer_v2_pred_33.pdb	0.8865130444500972	0.8533559	0.8599873165316211	0.256	69.8746	Masked
127	../AF_models/T1109o_nocross/unrelaxed_model_2_multimer_v2_pred_34.pdb	0.8840704987711829	0.8519368	0.8583635534895881	0.251	70.5688	Masked
128	../AF_models/T1109o_nocross/unrelaxed_model_2_multimer_v2_pred_35.pdb	0.8838864090034383	0.85015416	0.8569006109632853	0.252	69.5634	Masked
129	../AF_models/T1109o_nocross/unrelaxed_model_2_multimer_v2_pred_36.pdb	0.8856767126005227	0.85277176	0.8593527497466671	0.252	69.4763	Masked
130	../AF_models/T1109o_nocross/unrelaxed_model_2_multimer_v2_pred_37.pdb	0.888264762329078	0.85834455	0.8643285963867141	0.252	70.2446	Masked
131	../AF_models/T1109o_nocross/unrelaxed_model_2_multimer_v2_pred_38.pdb	0.8792569789076594	0.8436595	0.8507790119009166	0.242	67.3654	Masked
132	../AF_models/T1109o_nocross/unrelaxed_model_2_multimer_v2_pred_39.pdb	0.8844412513720824	0.84609365	0.8537631739804712	0.253	69.9471	Masked
133	../AF_models/T1109o_nocross/unrelaxed_model_2_multimer_v2_pred_3.pdb	0.884830953250072	0.8515898	0.8582380297918601	0.251	71.0368	Masked
134	../AF_models/T1109o_nocross/unrelaxed_model_2_multimer_v2_pred_40.pdb	0.8853313383547499	0.85321856	0.8596411120313017	0.254	70.5173	Masked
135	../AF_models/T1109o_nocross/unrelaxed_model_2_multimer_v2_pred_41.pdb	0.8826776444059217	0.85013264	0.856641644222371	0.257	67.409	Masked
136	../AF_models/T1109o_nocross/unrelaxed_model_2_multimer_v2_pred_42.pdb	0.880774666813329	0.85106313	0.8570054391915233	0.251	65.4222	Masked
137	../AF_models/T1109o_nocross/unrelaxed_model_2_multimer_v2_pred_43.pdb	0.8847323542401182	0.85224915	0.8587457872542736	0.252	70.9856	Masked
138	../AF_models/T1109o_nocross/unrelaxed_model_2_multimer_v2_pred_44.pdb	0.8796421318196855	0.8455865	0.8523976093320769	0.25	65.8129	Masked
139	../AF_models/T1109o_nocross/unrelaxed_model_2_multimer_v2_pred_45.pdb	0.8784514737448444	0.84325147	0.8502914681498479	0.249	68.2766	Masked
140	../AF_models/T1109o_nocross/unrelaxed_model_2_multimer_v2_pred_46.pdb	0.8808359556511564	0.84532976	0.8524310003343328	0.245	69.3598	Masked
141	../AF_models/T1109o_nocross/unrelaxed_model_2_multimer_v2_pred_47.pdb	0.8824494835822458	0.8506448	0.8570057582276798	0.256	67.0227	Masked
142	../AF_models/T1109o_nocross/unrelaxed_model_2_multimer_v2_pred_48.pdb	0.8815535361998522	0.84592164	0.8530480157421677	0.253	65.9361	Masked
143	../AF_models/T1109o_nocross/unrelaxed_model_2_multimer_v2_pred_49.pdb	0.8852178765055734	0.8541138	0.8603346290730874	0.26	69.6361	Masked
144	../AF_models/T1109o_nocross/unrelaxed_model_2_multimer_v2_pred_4.pdb	0.8822866263244821	0.8496513	0.8561783469171181	0.251	68.9285	Masked
145	../AF_models/T1109o_nocross/unrelaxed_model_2_multimer_v2_pred_50.pdb	0.8852015363461513	0.85576916	0.8616556331969647	0.26	66.7478	Masked
146	../AF_models/T1109o_nocross/unrelaxed_model_2_multimer_v2_pred_51.pdb	0.878578266968869	0.8417609	0.8491243524294184	0.255	64.9207	Masked
147	../AF_models/T1109o_nocross/unrelaxed_model_2_multimer_v2_pred_52.pdb	0.8810199133479029	0.84289455	0.8505196259801275	0.251	68.8337	Masked
148	../AF_models/T1109o_nocross/unrelaxed_model_2_multimer_v2_pred_53.pdb	0.8825919341438291	0.84580714	0.8531640949128724	0.243	70.3559	Masked
149	../AF_models/T1109o_nocross/unrelaxed_model_2_multimer_v2_pred_54.pdb	0.8630839483436893	0.82999396	0.8366119602619996	0.253	54.8273	Masked
150	../AF_models/T1109o_nocross/unrelaxed_model_2_multimer_v2_pred_55.pdb	0.8854504037971063	0.85439634	0.8606071553443823	0.251	68.0622	Masked
151	../AF_models/T1109o_nocross/unrelaxed_model_2_multimer_v2_pred_56.pdb	0.8811072108303704	0.84705764	0.8538675546080907	0.251	70.1283	Masked
152	../AF_models/T1109o_nocross/unrelaxed_model_2_multimer_v2_pred_57.pdb	0.8818431870763732	0.84433776	0.8518388465369788	0.256	69.7483	Masked
153	../AF_models/T1109o_nocross/unrelaxed_model_2_multimer_v2_pred_58.pdb	0.8825538045394147	0.8496472	0.8562285400674289	0.255	65.1632	Masked
154	../AF_models/T1109o_nocross/unrelaxed_model_2_multimer_v2_pred_59.pdb	0.8806302236737339	0.84717494	0.8538659987294979	0.253	68.9032	Masked
155	../AF_models/T1109o_nocross/unrelaxed_model_2_multimer_v2_pred_5.pdb	0.8843442810952311	0.85470057	0.8606293084895541	0.251	67.079	Masked
156	../AF_models/T1109o_nocross/unrelaxed_model_2_multimer_v2_pred_60.pdb	0.8785068744529702	0.8430772	0.8501631211064143	0.247	66.0649	Masked
157	../AF_models/T1109o_nocross/unrelaxed_model_2_multimer_v2_pred_61.pdb	0.8825084285628111	0.8490207	0.8557182613351209	0.254	68.1039	Masked
158	../AF_models/T1109o_nocross/unrelaxed_model_2_multimer_v2_pred_62.pdb	0.8839514010265301	0.8501766	0.8569315384450522	0.252	66.5163	Masked
159	../AF_models/T1109o_nocross/unrelaxed_model_2_multimer_v2_pred_63.pdb	0.8837922469211367	0.8505679	0.8572127512183338	0.254	70.6107	Masked
160	../AF_models/T1109o_nocross/unrelaxed_model_2_multimer_v2_pred_64.pdb	0.8773746965937794	0.84311056	0.8499633884154356	0.254	65.4112	Masked
161	../AF_models/T1109o_nocross/unrelaxed_model_2_multimer_v2_pred_65.pdb	0.887791029711045	0.8519689	0.8591333135166719	0.256	70.089	Masked
162	../AF_models/T1109o_nocross/unrelaxed_model_2_multimer_v2_pred_66.pdb	0.8804003644795203	0.8426279	0.8501823792618709	0.247	68.5871	Masked
163	../AF_models/T1109o_nocross/unrelaxed_model_2_multimer_v2_pred_67.pdb	0.8972751119738728	0.8721601	0.8771830840707999	0.249	70.7071	Masked
164	../AF_models/T1109o_nocross/unrelaxed_model_2_multimer_v2_pred_68.pdb	0.8843225112552984	0.85193574	0.8584130976795264	0.25	70.4105	Masked
165	../AF_models/T1109o_nocross/unrelaxed_model_2_multimer_v2_pred_69.pdb	0.8859084003283973	0.85608774	0.8620518754544735	0.254	64.3637	Masked
166	../AF_models/T1109o_nocross/unrelaxed_model_2_multimer_v2_pred_6.pdb	0.8864735766029876	0.85378015	0.8603188356514082	0.256	69.7551	Masked
167	../AF_models/T1109o_nocross/unrelaxed_model_2_multimer_v2_pred_70.pdb	0.8809588146067875	0.8433478	0.8508699932070021	0.259	65.4256	Masked
168	../AF_models/T1109o_nocross/unrelaxed_model_2_multimer_v2_pred_71.pdb	0.8821810495579735	0.84831494	0.855088162655125	0.25	69.8654	Masked
169	../AF_models/T1109o_nocross/unrelaxed_model_2_multimer_v2_pred_72.pdb	0.877906233710789	0.84144235	0.8487351240004586	0.247	66.9763	Masked
170	../AF_models/T1109o_nocross/unrelaxed_model_2_multimer_v2_pred_73.pdb	0.8868554463582863	0.8540741	0.8606303856888936	0.251	70.2073	Masked
171	../AF_models/T1109o_nocross/unrelaxed_model_2_multimer_v2_pred_74.pdb	0.879541343720601	0.8466984	0.8532669914308879	0.261	64.2173	Masked
172	../AF_models/T1109o_nocross/unrelaxed_model_2_multimer_v2_pred_75.pdb	0.8810194624644228	0.847252	0.8540055015321912	0.251	68.601	Masked
173	../AF_models/T1109o_nocross/unrelaxed_model_2_multimer_v2_pred_76.pdb	0.8827951069372763	0.85003763	0.8565891288856242	0.249	68.6476	Masked
174	../AF_models/T1109o_nocross/unrelaxed_model_2_multimer_v2_pred_77.pdb	0.883952131380795	0.8501706	0.8569269161443231	0.249	69.1776	Masked
175	../AF_models/T1109o_nocross/unrelaxed_model_2_multimer_v2_pred_78.pdb	0.8861012524723397	0.8524795	0.8592038644623635	0.248	70.34	Masked
176	../AF_models/T1109o_nocross/unrelaxed_model_2_multimer_v2_pred_79.pdb	0.8870266746805178	0.85455054	0.8610457672938917	0.249	71.3707	Masked
177	../AF_models/T1109o_nocross/unrelaxed_model_2_multimer_v2_pred_7.pdb	0.8826538583040124	0.84710646	0.854215937066076	0.258	68.7	Masked
178	../AF_models/T1109o_nocross/unrelaxed_model_2_multimer_v2_pred_80.pdb	0.8845110835752217	0.85473144	0.8606873691503472	0.252	65.9583	Masked
179	../AF_models/T1109o_nocross/unrelaxed_model_2_multimer_v2_pred_81.pdb	0.8824287044228245	0.84904605	0.8557225820863472	0.247	69.8607	Masked
180	../AF_models/T1109o_nocross/unrelaxed_model_2_multimer_v2_pred_82.pdb	0.8753275245432222	0.8385351	0.8458935612440938	0.254	66.0807	Masked
181	../AF_models/T1109o_nocross/unrelaxed_model_2_multimer_v2_pred_83.pdb	0.8817217873819183	0.84663033	0.8536486253596844	0.245	67.72	Masked
182	../AF_models/T1109o_nocross/unrelaxed_model_2_multimer_v2_pred_84.pdb	0.8852213652522732	0.85153437	0.8582717663365875	0.252	68.77	Masked
183	../AF_models/T1109o_nocross/unrelaxed_model_2_multimer_v2_pred_85.pdb	0.8852747490405346	0.85244375	0.8590099535465103	0.255	68.8717	Masked
184	../AF_models/T1109o_nocross/unrelaxed_model_2_multimer_v2_pred_86.pdb	0.8868248282877834	0.85271823	0.8595395529073125	0.258	68.8641	Masked
185	../AF_models/T1109o_nocross/unrelaxed_model_2_multimer_v2_pred_87.pdb	0.8833311521654099	0.8506161	0.857159108393287	0.25	66.8063	Masked
186	../AF_models/T1109o_nocross/unrelaxed_model_2_multimer_v2_pred_88.pdb	0.8810034724000526	0.8470702	0.8538568681860652	0.254	66.2812	Masked
187	../AF_models/T1109o_nocross/unrelaxed_model_2_multimer_v2_pred_89.pdb	0.8827788240141023	0.85149384	0.8577508331621955	0.255	65.1583	Masked
188	../AF_models/T1109o_nocross/unrelaxed_model_2_multimer_v2_pred_8.pdb	0.8806640899342217	0.8449028	0.8520550687345251	0.249	68.0871	Masked
189	../AF_models/T1109o_nocross/unrelaxed_model_2_multimer_v2_pred_90.pdb	0.8768147417781756	0.8412237	0.8483419217443071	0.26	66.2434	Masked
190	../AF_models/T1109o_nocross/unrelaxed_model_2_multimer_v2_pred_91.pdb	0.8799151903025592	0.8495382	0.8556136037038224	0.241	63.1871	Masked
191	../AF_models/T1109o_nocross/unrelaxed_model_2_multimer_v2_pred_92.pdb	0.8835400245049886	0.8531369	0.8592175225706755	0.259	68.7517	Masked
192	../AF_models/T1109o_nocross/unrelaxed_model_2_multimer_v2_pred_93.pdb	0.8818200655728322	0.8452766	0.8525852884441563	0.249	69.9756	Masked
193	../AF_models/T1109o_nocross/unrelaxed_model_2_multimer_v2_pred_94.pdb	0.8822244866073246	0.8505142	0.8568562361276173	0.254	68.0951	Masked
194	../AF_models/T1109o_nocross/unrelaxed_model_2_multimer_v2_pred_95.pdb	0.8766785322702637	0.8372544	0.8451392304713867	0.254	67.7361	Masked
195	../AF_models/T1109o_nocross/unrelaxed_model_2_multimer_v2_pred_96.pdb	0.8898762539983984	0.861697	0.8673328653168917	0.254	71.0312	Masked
196	../AF_models/T1109o_nocross/unrelaxed_model_2_multimer_v2_pred_97.pdb	0.8826356385917219	0.8447544	0.8523306460136326	0.251	69.4417	Masked
197	../AF_models/T1109o_nocross/unrelaxed_model_2_multimer_v2_pred_98.pdb	0.8831914434174861	0.84961617	0.8563312246271009	0.254	67.2978	Masked
198	../AF_models/T1109o_nocross/unrelaxed_model_2_multimer_v2_pred_99.pdb	0.8861727143625187	0.8543453	0.8607108001967225	0.256	70.4337	Masked
199	../AF_models/T1109o_nocross/unrelaxed_model_2_multimer_v2_pred_9.pdb	0.8840992796567986	0.8472383	0.8546104977160277	0.251	69.2573	Masked
200	../AF_models/T1109o_nocross/unrelaxed_model_3_multimer_v2_pred_100.pdb	0.8646439453169916	0.821522	0.8301463870248242	0.251	65.6924	Masked
201	../AF_models/T1109o_nocross/unrelaxed_model_3_multimer_v2_pred_10.pdb	0.8829950995663483	0.8548674	0.8604929389043585	0.257	64.7841	Masked
202	../AF_models/T1109o_nocross/unrelaxed_model_3_multimer_v2_pred_11.pdb	0.8722459570071635	0.83064914	0.8389685013989913	0.252	66.1966	Masked
203	../AF_models/T1109o_nocross/unrelaxed_model_3_multimer_v2_pred_12.pdb	0.8795424070319378	0.84605587	0.8527531736366123	0.256	65.9339	Masked
204	../AF_models/T1109o_nocross/unrelaxed_model_3_multimer_v2_pred_13.pdb	0.8819316109616283	0.84951323	0.8559969083587076	0.251	68.4715	Masked
205	../AF_models/T1109o_nocross/unrelaxed_model_3_multimer_v2_pred_14.pdb	0.8584388306475077	0.8160125	0.8244977675027926	0.248	52.8551	Masked
206	../AF_models/T1109o_nocross/unrelaxed_model_3_multimer_v2_pred_15.pdb	0.8680096979968032	0.82501566	0.8336144708798783	0.244	65.2366	Masked
207	../AF_models/T1109o_nocross/unrelaxed_model_3_multimer_v2_pred_16.pdb	0.8607653289448591	0.8190997	0.827432845223176	0.248	54.1427	Masked
208	../AF_models/T1109o_nocross/unrelaxed_model_3_multimer_v2_pred_17.pdb	0.8672292269163708	0.82212704	0.831147480743992	0.243	66.4534	Masked
209	../AF_models/T1109o_nocross/unrelaxed_model_3_multimer_v2_pred_18.pdb	0.8798552591480145	0.8445968	0.8516484943802621	0.254	66.979	Masked
210	../AF_models/T1109o_nocross/unrelaxed_model_3_multimer_v2_pred_19.pdb	0.8713160216550186	0.8362067	0.8432285439916483	0.254	60.8446	Masked
211	../AF_models/T1109o_nocross/unrelaxed_model_3_multimer_v2_pred_1.pdb	0.8702563821551019	0.82990617	0.8379762089108788	0.25	65.5951	Masked
212	../AF_models/T1109o_nocross/unrelaxed_model_3_multimer_v2_pred_20.pdb	0.8769229789447147	0.83943737	0.8469344882144801	0.247	66.6363	Masked
213	../AF_models/T1109o_nocross/unrelaxed_model_3_multimer_v2_pred_21.pdb	0.8728101841468641	0.8324079	0.8404883502296414	0.251	66.78	Masked
214	../AF_models/T1109o_nocross/unrelaxed_model_3_multimer_v2_pred_22.pdb	0.8827353212417489	0.8495638	0.8561980862057472	0.255	65.6915	Masked
215	../AF_models/T1109o_nocross/unrelaxed_model_3_multimer_v2_pred_23.pdb	0.8756893268422421	0.838184	0.8456850646177161	0.249	66.009	Masked
216	../AF_models/T1109o_nocross/unrelaxed_model_3_multimer_v2_pred_24.pdb	0.8814808761313145	0.8486119	0.85518568824201	0.254	67.5441	Masked
217	../AF_models/T1109o_nocross/unrelaxed_model_3_multimer_v2_pred_25.pdb	0.8788499545120183	0.83866036	0.8466982784085072	0.249	68.901	Masked
218	../AF_models/T1109o_nocross/unrelaxed_model_3_multimer_v2_pred_26.pdb	0.8788458383705118	0.8449855	0.8517575557356258	0.254	66.6139	Masked
219	../AF_models/T1109o_nocross/unrelaxed_model_3_multimer_v2_pred_27.pdb	0.8736511748625775	0.8363544	0.8438137348809628	0.249	66.6412	Masked
220	../AF_models/T1109o_nocross/unrelaxed_model_3_multimer_v2_pred_28.pdb	0.8761826114942697	0.8371762	0.8449774852810317	0.252	66.011	Masked
221	../AF_models/T1109o_nocross/unrelaxed_model_3_multimer_v2_pred_29.pdb	0.8699081369193781	0.8283465	0.8366588200718639	0.242	66.5937	Masked
222	../AF_models/T1109o_nocross/unrelaxed_model_3_multimer_v2_pred_2.pdb	0.8765757157382763	0.83788675	0.845624543706127	0.258	67.7634	Masked
223	../AF_models/T1109o_nocross/unrelaxed_model_3_multimer_v2_pred_30.pdb	0.8723808167593419	0.82900316	0.837678687537049	0.254	64.9737	Masked
224	../AF_models/T1109o_nocross/unrelaxed_model_3_multimer_v2_pred_31.pdb	0.8771944075760766	0.842691	0.8495916849362359	0.245	66.1163	Masked
225	../AF_models/T1109o_nocross/unrelaxed_model_3_multimer_v2_pred_32.pdb	0.8781943351297008	0.84429884	0.8510779386812137	0.251	66.8393	Masked
226	../AF_models/T1109o_nocross/unrelaxed_model_3_multimer_v2_pred_33.pdb	0.8772034687320692	0.8459664	0.8522138127191923	0.255	65.3529	Masked
227	../AF_models/T1109o_nocross/unrelaxed_model_3_multimer_v2_pred_34.pdb	0.8687565785704656	0.82347906	0.832534560800763	0.246	67.4015	Masked
228	../AF_models/T1109o_nocross/unrelaxed_model_3_multimer_v2_pred_35.pdb	0.8740284788099821	0.8351988	0.8429647514718354	0.242	66.2839	Masked
229	../AF_models/T1109o_nocross/unrelaxed_model_3_multimer_v2_pred_36.pdb	0.8727519844217247	0.8334174	0.8412843293794622	0.253	66.202	Masked
230	../AF_models/T1109o_nocross/unrelaxed_model_3_multimer_v2_pred_37.pdb	0.8752346702105108	0.83700645	0.8446520938016236	0.249	67.0644	Masked
231	../AF_models/T1109o_nocross/unrelaxed_model_3_multimer_v2_pred_38.pdb	0.868483014237577	0.8250823	0.8337624445223202	0.259	65.0737	Masked
232	../AF_models/T1109o_nocross/unrelaxed_model_3_multimer_v2_pred_39.pdb	0.8726420116810865	0.83300835	0.8409350814896597	0.247	64.3829	Masked
233	../AF_models/T1109o_nocross/unrelaxed_model_3_multimer_v2_pred_3.pdb	0.8620136932302229	0.82526875	0.8326177349839353	0.259	50.9524	Masked
234	../AF_models/T1109o_nocross/unrelaxed_model_3_multimer_v2_pred_40.pdb	0.8731423480691645	0.8330021	0.8410301419771142	0.25	66.2359	Masked
235	../AF_models/T1109o_nocross/unrelaxed_model_3_multimer_v2_pred_41.pdb	0.8713756851478663	0.8286177	0.837169290624544	0.252	66.3556	Masked
236	../AF_models/T1109o_nocross/unrelaxed_model_3_multimer_v2_pred_42.pdb	0.8729812612864536	0.8320614	0.8402453802174958	0.247	67.0959	Masked
237	../AF_models/T1109o_nocross/unrelaxed_model_3_multimer_v2_pred_43.pdb	0.8720571961365646	0.8304618	0.8387808793060484	0.25	67.0593	Masked
238	../AF_models/T1109o_nocross/unrelaxed_model_3_multimer_v2_pred_44.pdb	0.8784114854755026	0.8423546	0.8495659736240312	0.254	67.1088	Masked
239	../AF_models/T1109o_nocross/unrelaxed_model_3_multimer_v2_pred_45.pdb	0.8718136976101716	0.8309654	0.8391350593157355	0.249	65.0159	Masked
240	../AF_models/T1109o_nocross/unrelaxed_model_3_multimer_v2_pred_46.pdb	0.8736020196488669	0.8354634	0.8430911276541386	0.257	66.8744	Masked
241	../AF_models/T1109o_nocross/unrelaxed_model_3_multimer_v2_pred_47.pdb	0.8713963441111663	0.83209556	0.8399557195516034	0.254	64.6527	Masked
242	../AF_models/T1109o_nocross/unrelaxed_model_3_multimer_v2_pred_48.pdb	0.8675804905747266	0.83594954	0.842275730225541	0.26	52.5641	Masked
243	../AF_models/T1109o_nocross/unrelaxed_model_3_multimer_v2_pred_49.pdb	0.8625340851668084	0.81478876	0.824337824037146	0.257	65.8959	Masked
244	../AF_models/T1109o_nocross/unrelaxed_model_3_multimer_v2_pred_4.pdb	0.8742189728204948	0.8337833	0.841870457390637	0.249	66.95	Masked
245	../AF_models/T1109o_nocross/unrelaxed_model_3_multimer_v2_pred_50.pdb	0.8712206124146034	0.8305834	0.8387108373419295	0.238	64.7917	Masked
246	../AF_models/T1109o_nocross/unrelaxed_model_3_multimer_v2_pred_51.pdb	0.8658036242724441	0.8295275	0.8367827226877409	0.254	57.4371	Masked
247	../AF_models/T1109o_nocross/unrelaxed_model_3_multimer_v2_pred_52.pdb	0.8768170373135705	0.83917296	0.8467017749248724	0.256	65.3434	Masked
248	../AF_models/T1109o_nocross/unrelaxed_model_3_multimer_v2_pred_53.pdb	0.8750011866788989	0.8366671	0.8443339337011362	0.254	65.2959	Masked
249	../AF_models/T1109o_nocross/unrelaxed_model_3_multimer_v2_pred_54.pdb	0.8735292749759437	0.83500856	0.8427127042841293	0.257	65.3978	Masked
250	../AF_models/T1109o_nocross/unrelaxed_model_3_multimer_v2_pred_55.pdb	0.8789268727600626	0.8444665	0.8513585804998887	0.252	65.8032	Masked
251	../AF_models/T1109o_nocross/unrelaxed_model_3_multimer_v2_pred_56.pdb	0.8778231775987918	0.8418348	0.8490324623630201	0.254	67.9907	Masked
252	../AF_models/T1109o_nocross/unrelaxed_model_3_multimer_v2_pred_57.pdb	0.8760399068234804	0.84230876	0.849054989116161	0.254	63.5568	Masked
253	../AF_models/T1109o_nocross/unrelaxed_model_3_multimer_v2_pred_58.pdb	0.8832032157295616	0.8536451	0.8595567121766741	0.647	65.552	Masked
254	../AF_models/T1109o_nocross/unrelaxed_model_3_multimer_v2_pred_59.pdb	0.8722376785404191	0.8328644	0.8407390586878202	0.25	65.2241	Masked
255	../AF_models/T1109o_nocross/unrelaxed_model_3_multimer_v2_pred_5.pdb	0.8753911140808645	0.8327999	0.8413181520153917	0.252	67.2378	Masked
256	../AF_models/T1109o_nocross/unrelaxed_model_3_multimer_v2_pred_60.pdb	0.8717222568154266	0.82925177	0.8377458643269525	0.242	65.9824	Masked
257	../AF_models/T1109o_nocross/unrelaxed_model_3_multimer_v2_pred_61.pdb	0.8731858787030711	0.83372205	0.841614819707289	0.247	65.9424	Masked
258	../AF_models/T1109o_nocross/unrelaxed_model_3_multimer_v2_pred_62.pdb	0.8677353487049531	0.82361627	0.832440082741479	0.249	67.0705	Masked
259	../AF_models/T1109o_nocross/unrelaxed_model_3_multimer_v2_pred_63.pdb	0.8754682571621026	0.83733374	0.8449606424755114	0.256	67.6312	Masked
260	../AF_models/T1109o_nocross/unrelaxed_model_3_multimer_v2_pred_64.pdb	0.8765025742602595	0.8361817	0.8442458750357678	0.248	66.4507	Masked
261	../AF_models/T1109o_nocross/unrelaxed_model_3_multimer_v2_pred_65.pdb	0.8723514960766947	0.8334978	0.8412685570430978	0.254	66.1163	Masked
262	../AF_models/T1109o_nocross/unrelaxed_model_3_multimer_v2_pred_66.pdb	0.8763733627718501	0.8385957	0.8461512232288085	0.252	67.6712	Masked
263	../AF_models/T1109o_nocross/unrelaxed_model_3_multimer_v2_pred_67.pdb	0.8758434851442026	0.8405278	0.8475909153515945	0.253	66.2439	Masked
264	../AF_models/T1109o_nocross/unrelaxed_model_3_multimer_v2_pred_68.pdb	0.8747742030469572	0.83689433	0.844470307299455	0.253	66.3646	Masked
265	../AF_models/T1109o_nocross/unrelaxed_model_3_multimer_v2_pred_69.pdb	0.8778219919203034	0.84113204	0.848470034217801	0.247	67.799	Masked
266	../AF_models/T1109o_nocross/unrelaxed_model_3_multimer_v2_pred_6.pdb	0.8771327105845891	0.84075534	0.8480308168666737	0.245	66.5732	Masked
267	../AF_models/T1109o_nocross/unrelaxed_model_3_multimer_v2_pred_70.pdb	0.8756169504220774	0.84147006	0.8482994402705727	0.246	60.8354	Masked
268	../AF_models/T1109o_nocross/unrelaxed_model_3_multimer_v2_pred_71.pdb	0.8728447348081461	0.82570016	0.8351290780346272	0.251	66.0978	Masked
269	../AF_models/T1109o_nocross/unrelaxed_model_3_multimer_v2_pred_72.pdb	0.8808771626249597	0.84827733	0.8547972968438398	0.248	66.6895	Masked
270	../AF_models/T1109o_nocross/unrelaxed_model_3_multimer_v2_pred_73.pdb	0.8737765134635356	0.8341488	0.8420743620646554	0.249	65.7046	Masked
271	../AF_models/T1109o_nocross/unrelaxed_model_3_multimer_v2_pred_74.pdb	0.8714767941646742	0.8284934	0.8370900918804203	0.24	67.3551	Masked
272	../AF_models/T1109o_nocross/unrelaxed_model_3_multimer_v2_pred_75.pdb	0.8760492938971445	0.8387641	0.8462211159510598	0.252	67.0083	Masked
273	../AF_models/T1109o_nocross/unrelaxed_model_3_multimer_v2_pred_76.pdb	0.8712850435224619	0.8261876	0.835207097205469	0.244	65.7654	Masked
274	../AF_models/T1109o_nocross/unrelaxed_model_3_multimer_v2_pred_77.pdb	0.8627704397870545	0.82544035	0.8329063657131482	0.253	54.6737	Masked
275	../AF_models/T1109o_nocross/unrelaxed_model_3_multimer_v2_pred_78.pdb	0.8648461504231097	0.81459814	0.8246477445652128	0.233	66.5432	Masked
276	../AF_models/T1109o_nocross/unrelaxed_model_3_multimer_v2_pred_79.pdb	0.8740703934409174	0.8362643	0.8438255285020264	0.25	66.4954	Masked
277	../AF_models/T1109o_nocross/unrelaxed_model_3_multimer_v2_pred_7.pdb	0.8713850351166521	0.82864404	0.8371922368206937	0.251	67.289	Masked
278	../AF_models/T1109o_nocross/unrelaxed_model_3_multimer_v2_pred_80.pdb	0.8691803361477672	0.8353913	0.8421490936577761	0.253	55.3956	Masked
279	../AF_models/T1109o_nocross/unrelaxed_model_3_multimer_v2_pred_81.pdb	0.8791090011007883	0.8427762	0.8500427436710855	0.252	68.1485	Masked
280	../AF_models/T1109o_nocross/unrelaxed_model_3_multimer_v2_pred_82.pdb	0.8735903665460807	0.834638	0.8424284729369018	0.251	67.9346	Masked
281	../AF_models/T1109o_nocross/unrelaxed_model_3_multimer_v2_pred_83.pdb	0.8831738222516172	0.8525366	0.8586640594179749	0.254	68.0139	Masked
282	../AF_models/T1109o_nocross/unrelaxed_model_3_multimer_v2_pred_84.pdb	0.8748231410260795	0.8427212	0.8491416072701574	0.25	61.3515	Masked
283	../AF_models/T1109o_nocross/unrelaxed_model_3_multimer_v2_pred_85.pdb	0.8736739374224742	0.82876813	0.8377492947781962	0.243	66.399	Masked
284	../AF_models/T1109o_nocross/unrelaxed_model_3_multimer_v2_pred_86.pdb	0.8779650722779846	0.843089	0.8500642020471497	0.249	67.6841	Masked
285	../AF_models/T1109o_nocross/unrelaxed_model_3_multimer_v2_pred_87.pdb	0.8717156644825048	0.8313459	0.839419865531999	0.241	66.562	Masked
286	../AF_models/T1109o_nocross/unrelaxed_model_3_multimer_v2_pred_88.pdb	0.8705920076533314	0.82906306	0.8373688478502463	0.256	64.93	Masked
287	../AF_models/T1109o_nocross/unrelaxed_model_3_multimer_v2_pred_89.pdb	0.8807507157789205	0.8501022	0.8562318921181865	0.667	68.5295	Masked
288	../AF_models/T1109o_nocross/unrelaxed_model_3_multimer_v2_pred_8.pdb	0.875446161601865	0.8402842	0.8473166149802851	0.248	60.8334	Masked
289	../AF_models/T1109o_nocross/unrelaxed_model_3_multimer_v2_pred_90.pdb	0.8850476089299533	0.86030734	0.865255390468852	0.658	65.8773	Masked
290	../AF_models/T1109o_nocross/unrelaxed_model_3_multimer_v2_pred_91.pdb	0.8835764809688669	0.8508509	0.8573960003105947	0.245	67.2132	Masked
291	../AF_models/T1109o_nocross/unrelaxed_model_3_multimer_v2_pred_92.pdb	0.8709435196972681	0.8321416	0.8399019664974371	0.243	61.481	Masked
292	../AF_models/T1109o_nocross/unrelaxed_model_3_multimer_v2_pred_93.pdb	0.8796324817553289	0.8451605	0.8520548838022377	0.255	66.1278	Masked
293	../AF_models/T1109o_nocross/unrelaxed_model_3_multimer_v2_pred_94.pdb	0.8720553803330348	0.83043313	0.8387575802780328	0.251	65.9493	Masked
294	../AF_models/T1109o_nocross/unrelaxed_model_3_multimer_v2_pred_95.pdb	0.8736194733822622	0.8329637	0.8410948587267455	0.255	60.3432	Masked
295	../AF_models/T1109o_nocross/unrelaxed_model_3_multimer_v2_pred_96.pdb	0.8680652487362671	0.82532024	0.8338692448156129	0.247	66.5222	Masked
296	../AF_models/T1109o_nocross/unrelaxed_model_3_multimer_v2_pred_97.pdb	0.8710403956658876	0.8310871	0.8390777690745839	0.25	68.048	Masked
297	../AF_models/T1109o_nocross/unrelaxed_model_3_multimer_v2_pred_98.pdb	0.8767175612403476	0.83671945	0.8447190749159162	0.252	68.4244	Masked
298	../AF_models/T1109o_nocross/unrelaxed_model_3_multimer_v2_pred_99.pdb	0.8768124294008501	0.8372334	0.8451492252295353	0.249	66.5041	Masked
299	../AF_models/T1109o_nocross/unrelaxed_model_3_multimer_v2_pred_9.pdb	0.8755546667919393	0.8404696	0.8474866123745012	0.253	61.199	Masked
300	../AF_models/T1109o_nocross/unrelaxed_model_4_multimer_v2_pred_100.pdb	0.8741552148306528	0.84471464	0.8506027562229665	0.252	57.4883	Masked
301	../AF_models/T1109o_nocross/unrelaxed_model_4_multimer_v2_pred_10.pdb	0.8806346505357011	0.8416813	0.8494719713821647	0.252	67.8617	Masked
302	../AF_models/T1109o_nocross/unrelaxed_model_4_multimer_v2_pred_11.pdb	0.8882822227729301	0.8593125	0.8651064243366906	0.256	69.9159	Masked
303	../AF_models/T1109o_nocross/unrelaxed_model_4_multimer_v2_pred_12.pdb	0.8827842952073399	0.85579354	0.8611916876089729	0.252	64.3829	Masked
304	../AF_models/T1109o_nocross/unrelaxed_model_4_multimer_v2_pred_13.pdb	0.8714676446872294	0.83423936	0.8416850198737252	0.259	56.3195	Masked
305	../AF_models/T1109o_nocross/unrelaxed_model_4_multimer_v2_pred_14.pdb	0.872162806817195	0.8404605	0.8468009447710318	0.25	53.4422	Masked
306	../AF_models/T1109o_nocross/unrelaxed_model_4_multimer_v2_pred_15.pdb	0.8744835284310573	0.84089226	0.8476105099312066	0.247	60.6339	Masked
307	../AF_models/T1109o_nocross/unrelaxed_model_4_multimer_v2_pred_16.pdb	0.8878157605071005	0.85795134	0.863924226549052	0.263	70.2861	Masked
308	../AF_models/T1109o_nocross/unrelaxed_model_4_multimer_v2_pred_17.pdb	0.8802266530580503	0.8424312	0.8499902807153699	0.254	68.6268	Masked
309	../AF_models/T1109o_nocross/unrelaxed_model_4_multimer_v2_pred_18.pdb	0.8803096663415443	0.83960843	0.8477486779582504	0.247	69.6705	Masked
310	../AF_models/T1109o_nocross/unrelaxed_model_4_multimer_v2_pred_19.pdb	0.8714404334892758	0.841214	0.8472592876408485	0.248	55.3063	Masked
311	../AF_models/T1109o_nocross/unrelaxed_model_4_multimer_v2_pred_1.pdb	0.8805893650515797	0.8441784	0.8514605758759166	0.252	68.8937	Masked
312	../AF_models/T1109o_nocross/unrelaxed_model_4_multimer_v2_pred_20.pdb	0.8857368836538941	0.85507184	0.8612048508671314	0.257	69.93	Masked
313	../AF_models/T1109o_nocross/unrelaxed_model_4_multimer_v2_pred_21.pdb	0.868973689706148	0.8361635	0.8427255545916202	0.254	56.3985	Masked
314	../AF_models/T1109o_nocross/unrelaxed_model_4_multimer_v2_pred_22.pdb	0.8749319128910188	0.84080505	0.8476304255469538	0.25	60.0251	Masked
315	../AF_models/T1109o_nocross/unrelaxed_model_4_multimer_v2_pred_23.pdb	0.8835107393482888	0.84565663	0.853227454571318	0.263	70.2637	Masked
316	../AF_models/T1109o_nocross/unrelaxed_model_4_multimer_v2_pred_24.pdb	0.8823264779176103	0.8451128	0.8525555360620377	0.252	68.0202	Masked
317	../AF_models/T1109o_nocross/unrelaxed_model_4_multimer_v2_pred_25.pdb	0.880195352988044	0.8465654	0.8532914109143813	0.257	69.8176	Masked
318	../AF_models/T1109o_nocross/unrelaxed_model_4_multimer_v2_pred_26.pdb	0.8804672176017247	0.84452057	0.85170989859847	0.252	68.1627	Masked
319	../AF_models/T1109o_nocross/unrelaxed_model_4_multimer_v2_pred_27.pdb	0.8812435442843647	0.84454286	0.8518829976447148	0.246	69.1456	Masked
320	../AF_models/T1109o_nocross/unrelaxed_model_4_multimer_v2_pred_28.pdb	0.8708209763633626	0.8367181	0.8435386612150554	0.256	56.8532	Masked
321	../AF_models/T1109o_nocross/unrelaxed_model_4_multimer_v2_pred_29.pdb	0.8684875239934211	0.8305427	0.8381316516797879	0.252	54.7876	Masked
322	../AF_models/T1109o_nocross/unrelaxed_model_4_multimer_v2_pred_2.pdb	0.8842715724745653	0.8490574	0.8561002156027012	0.258	69.8593	Masked
323	../AF_models/T1109o_nocross/unrelaxed_model_4_multimer_v2_pred_30.pdb	0.8735524083543615	0.84183174	0.8481758766446272	0.255	58.9805	Masked
324	../AF_models/T1109o_nocross/unrelaxed_model_4_multimer_v2_pred_31.pdb	0.8795979772119895	0.8445516	0.8515608937364653	0.256	68.1617	Masked
325	../AF_models/T1109o_nocross/unrelaxed_model_4_multimer_v2_pred_32.pdb	0.8772650065146823	0.84532464	0.8517127097074776	0.248	61.0768	Masked
326	../AF_models/T1109o_nocross/unrelaxed_model_4_multimer_v2_pred_33.pdb	0.8870039507057473	0.85615325	0.86232338993363	0.254	70.4615	Masked
327	../AF_models/T1109o_nocross/unrelaxed_model_4_multimer_v2_pred_34.pdb	0.8801719673425066	0.841552	0.8492760087639115	0.256	69.0088	Masked
328	../AF_models/T1109o_nocross/unrelaxed_model_4_multimer_v2_pred_35.pdb	0.8812681353450278	0.8427148	0.8504254562926384	0.259	69.5761	Masked
329	../AF_models/T1109o_nocross/unrelaxed_model_4_multimer_v2_pred_36.pdb	0.8807232284325162	0.8464409	0.8532973747209271	0.253	64.3695	Masked
330	../AF_models/T1109o_nocross/unrelaxed_model_4_multimer_v2_pred_37.pdb	0.8803846380637307	0.8387001	0.8470370201573019	0.254	68.8622	Masked
331	../AF_models/T1109o_nocross/unrelaxed_model_4_multimer_v2_pred_38.pdb	0.8703751398045989	0.8361331	0.8429815259162421	0.247	59.2598	Masked
332	../AF_models/T1109o_nocross/unrelaxed_model_4_multimer_v2_pred_39.pdb	0.8773635301635758	0.8368415	0.8449459249505619	0.247	64.2385	Masked
333	../AF_models/T1109o_nocross/unrelaxed_model_4_multimer_v2_pred_3.pdb	0.8779486935005419	0.84361553	0.8504821642372178	0.253	61.1946	Masked
334	../AF_models/T1109o_nocross/unrelaxed_model_4_multimer_v2_pred_40.pdb	0.87291841522794	0.8406248	0.8470835304576975	0.237	58.1049	Masked
335	../AF_models/T1109o_nocross/unrelaxed_model_4_multimer_v2_pred_41.pdb	0.8727722784217057	0.8432291	0.8491377476917875	0.256	54.4749	Masked
336	../AF_models/T1109o_nocross/unrelaxed_model_4_multimer_v2_pred_42.pdb	0.8861974381849624	0.8507782	0.8578620653042288	0.258	69.6371	Masked
337	../AF_models/T1109o_nocross/unrelaxed_model_4_multimer_v2_pred_43.pdb	0.8888721745470596	0.86014116	0.8658873613925663	0.254	70.108	Masked
338	../AF_models/T1109o_nocross/unrelaxed_model_4_multimer_v2_pred_44.pdb	0.8826487446399602	0.85272205	0.8587073879355605	0.261	65.3507	Masked
339	../AF_models/T1109o_nocross/unrelaxed_model_4_multimer_v2_pred_45.pdb	0.8799937386981647	0.84354955	0.8508383874033293	0.264	67.8259	Masked
340	../AF_models/T1109o_nocross/unrelaxed_model_4_multimer_v2_pred_46.pdb	0.8727931693233888	0.8408951	0.8472747269280323	0.252	57.8951	Masked
341	../AF_models/T1109o_nocross/unrelaxed_model_4_multimer_v2_pred_47.pdb	0.885736584117528	0.8563599	0.8622352360587351	0.259	68.162	Masked
342	../AF_models/T1109o_nocross/unrelaxed_model_4_multimer_v2_pred_48.pdb	0.8799180947461104	0.8431185	0.8504784099801059	0.249	70.6246	Masked
343	../AF_models/T1109o_nocross/unrelaxed_model_4_multimer_v2_pred_49.pdb	0.8716975118747811	0.82425904	0.8337467365668508	0.244	67.1549	Masked
344	../AF_models/T1109o_nocross/unrelaxed_model_4_multimer_v2_pred_4.pdb	0.8789961000352675	0.8428627	0.8500894002133523	0.254	68.4371	Masked
345	../AF_models/T1109o_nocross/unrelaxed_model_4_multimer_v2_pred_50.pdb	0.8797818804356169	0.84772396	0.8541355447882952	0.256	61.4678	Masked
346	../AF_models/T1109o_nocross/unrelaxed_model_4_multimer_v2_pred_51.pdb	0.8596026058433575	0.8196955	0.8276768993424997	0.251	51.8893	Masked
347	../AF_models/T1109o_nocross/unrelaxed_model_4_multimer_v2_pred_52.pdb	0.87633406584402	0.8467248	0.85264665974168	0.259	59.708	Masked
348	../AF_models/T1109o_nocross/unrelaxed_model_4_multimer_v2_pred_53.pdb	0.8896427902034236	0.8598894	0.865840068508214	0.261	70.5056	Masked
349	../AF_models/T1109o_nocross/unrelaxed_model_4_multimer_v2_pred_54.pdb	0.8856514304615031	0.85504305	0.861164728993912	0.254	70.0573	Masked
350	../AF_models/T1109o_nocross/unrelaxed_model_4_multimer_v2_pred_55.pdb	0.8742968727359863	0.8385415	0.8456925807239551	0.252	58.4207	Masked
351	../AF_models/T1109o_nocross/unrelaxed_model_4_multimer_v2_pred_56.pdb	0.8771237279475186	0.8458575	0.8521107464134784	0.255	62.2117	Masked
352	../AF_models/T1109o_nocross/unrelaxed_model_4_multimer_v2_pred_57.pdb	0.868457327596175	0.8381598	0.8442193051798795	0.252	53.8295	Masked
353	../AF_models/T1109o_nocross/unrelaxed_model_4_multimer_v2_pred_58.pdb	0.8857048716504845	0.8559024	0.8618628733626897	0.251	69.4093	Masked
354	../AF_models/T1109o_nocross/unrelaxed_model_4_multimer_v2_pred_59.pdb	0.8810611225585251	0.85185075	0.8576928229614121	0.252	62.2005	Masked
355	../AF_models/T1109o_nocross/unrelaxed_model_4_multimer_v2_pred_5.pdb	0.8797063057591595	0.8467176	0.8533153379950937	0.253	65.0639	Masked
356	../AF_models/T1109o_nocross/unrelaxed_model_4_multimer_v2_pred_60.pdb	0.8801867537680483	0.84424716	0.851435080627267	0.25	68.4166	Masked
357	../AF_models/T1109o_nocross/unrelaxed_model_4_multimer_v2_pred_61.pdb	0.8872993108651411	0.8580643	0.8639112972621396	0.259	69.9898	Masked
358	../AF_models/T1109o_nocross/unrelaxed_model_4_multimer_v2_pred_62.pdb	0.8759077351026249	0.846413	0.852311960075945	0.25	57.8841	Masked
359	../AF_models/T1109o_nocross/unrelaxed_model_4_multimer_v2_pred_63.pdb	0.8853515482108669	0.849617	0.8567639131577984	0.251	69.5278	Masked
360	../AF_models/T1109o_nocross/unrelaxed_model_4_multimer_v2_pred_64.pdb	0.8821023393877304	0.84717035	0.8541567502261789	0.262	69.2339	Masked
361	../AF_models/T1109o_nocross/unrelaxed_model_4_multimer_v2_pred_65.pdb	0.8795660701417019	0.8437736	0.8509320967798053	0.246	67.8751	Masked
362	../AF_models/T1109o_nocross/unrelaxed_model_4_multimer_v2_pred_66.pdb	0.8695873591618437	0.83564967	0.8424372071686724	0.247	58.6773	Masked
363	../AF_models/T1109o_nocross/unrelaxed_model_4_multimer_v2_pred_67.pdb	0.8741597369218951	0.84583175	0.8514973488431193	0.252	55.5661	Masked
364	../AF_models/T1109o_nocross/unrelaxed_model_4_multimer_v2_pred_68.pdb	0.875727229541116	0.8470633	0.8527960883032428	0.241	59.1795	Masked
365	../AF_models/T1109o_nocross/unrelaxed_model_4_multimer_v2_pred_69.pdb	0.8789022671271822	0.8422981	0.8496189257917696	0.255	64.8756	Masked
366	../AF_models/T1109o_nocross/unrelaxed_model_4_multimer_v2_pred_6.pdb	0.8846451558355701	0.846551	0.854169832024658	0.254	69.2022	Masked
367	../AF_models/T1109o_nocross/unrelaxed_model_4_multimer_v2_pred_70.pdb	0.8758583139377261	0.8342263	0.8425527109900599	0.254	69.3171	Masked
368	../AF_models/T1109o_nocross/unrelaxed_model_4_multimer_v2_pred_71.pdb	0.8832942432062263	0.84769756	0.8548168934563087	0.256	69.3507	Masked
369	../AF_models/T1109o_nocross/unrelaxed_model_4_multimer_v2_pred_72.pdb	0.8730155449768213	0.8365125	0.8438131138018828	0.249	60.4732	Masked
370	../AF_models/T1109o_nocross/unrelaxed_model_4_multimer_v2_pred_73.pdb	0.8695541737495553	0.83299756	0.84030888315079	0.247	54.3956	Masked
371	../AF_models/T1109o_nocross/unrelaxed_model_4_multimer_v2_pred_74.pdb	0.8760444548684009	0.8364018	0.8443303471199205	0.252	60.1217	Masked
372	../AF_models/T1109o_nocross/unrelaxed_model_4_multimer_v2_pred_75.pdb	0.8786919288817594	0.83988935	0.8476498638189545	0.254	69.7698	Masked
373	../AF_models/T1109o_nocross/unrelaxed_model_4_multimer_v2_pred_76.pdb	0.8786478794374458	0.8473708	0.8536262185724257	0.252	61.051	Masked
374	../AF_models/T1109o_nocross/unrelaxed_model_4_multimer_v2_pred_77.pdb	0.8769138117371907	0.8349753	0.843363004122951	0.247	69.9649	Masked
375	../AF_models/T1109o_nocross/unrelaxed_model_4_multimer_v2_pred_78.pdb	0.8698868774359928	0.836917	0.8435109619892739	0.25	55.7622	Masked
376	../AF_models/T1109o_nocross/unrelaxed_model_4_multimer_v2_pred_79.pdb	0.8767210218294448	0.8381282	0.8458467716571487	0.245	67.2849	Masked
377	../AF_models/T1109o_nocross/unrelaxed_model_4_multimer_v2_pred_7.pdb	0.8653511911044871	0.8296713	0.8368072968604238	0.254	52.8112	Masked
378	../AF_models/T1109o_nocross/unrelaxed_model_4_multimer_v2_pred_80.pdb	0.8848321383693557	0.8537378	0.8599566448827335	0.257	69.6576	Masked
379	../AF_models/T1109o_nocross/unrelaxed_model_4_multimer_v2_pred_81.pdb	0.8870454707684078	0.85675585	0.8628137763131054	0.265	70.1788	Masked
380	../AF_models/T1109o_nocross/unrelaxed_model_4_multimer_v2_pred_82.pdb	0.8693468606701154	0.8356725	0.842407370333486	0.242	56.3295	Masked
381	../AF_models/T1109o_nocross/unrelaxed_model_4_multimer_v2_pred_83.pdb	0.873719223367117	0.8438314	0.849808980629234	0.255	58.7866	Masked
382	../AF_models/T1109o_nocross/unrelaxed_model_4_multimer_v2_pred_84.pdb	0.8749380629916865	0.84343266	0.84973374449531	0.245	58.3829	Masked
383	../AF_models/T1109o_nocross/unrelaxed_model_4_multimer_v2_pred_85.pdb	0.8793781460716319	0.8399266	0.8478169095793167	0.259	68.4978	Masked
384	../AF_models/T1109o_nocross/unrelaxed_model_4_multimer_v2_pred_86.pdb	0.865508931671914	0.83546615	0.8414747035096758	0.246	54.2868	Masked
385	../AF_models/T1109o_nocross/unrelaxed_model_4_multimer_v2_pred_87.pdb	0.8681647264542098	0.8326092	0.8397202865994358	0.259	55.9015	Masked
386	../AF_models/T1109o_nocross/unrelaxed_model_4_multimer_v2_pred_88.pdb	0.8811932001356204	0.84750557	0.8542430955935304	0.252	69.2729	Masked
387	../AF_models/T1109o_nocross/unrelaxed_model_4_multimer_v2_pred_89.pdb	0.878355953058217	0.84008074	0.847735781065745	0.25	69.5432	Masked
388	../AF_models/T1109o_nocross/unrelaxed_model_4_multimer_v2_pred_8.pdb	0.8844223592983463	0.8532363	0.8594735259673353	0.256	67.0446	Masked
389	../AF_models/T1109o_nocross/unrelaxed_model_4_multimer_v2_pred_90.pdb	0.879936832018821	0.8428737	0.850286320413774	0.261	67.6029	Masked
390	../AF_models/T1109o_nocross/unrelaxed_model_4_multimer_v2_pred_91.pdb	0.8795263913099391	0.8449784	0.8518879919613287	0.252	67.9559	Masked
391	../AF_models/T1109o_nocross/unrelaxed_model_4_multimer_v2_pred_92.pdb	0.88055432745456	0.8433668	0.8508043068819033	0.25	69.0195	Masked
392	../AF_models/T1109o_nocross/unrelaxed_model_4_multimer_v2_pred_93.pdb	0.8805174441201105	0.83901334	0.8473141592952136	0.256	69.5066	Masked
393	../AF_models/T1109o_nocross/unrelaxed_model_4_multimer_v2_pred_94.pdb	0.8842655969773492	0.8541411	0.8601660123092882	0.256	68.6349	Masked
394	../AF_models/T1109o_nocross/unrelaxed_model_4_multimer_v2_pred_95.pdb	0.880680041512149	0.8508688	0.856831065217713	0.254	65.1737	Masked
395	../AF_models/T1109o_nocross/unrelaxed_model_4_multimer_v2_pred_96.pdb	0.8797578330864181	0.84475946	0.8517591380284165	0.249	68.99	Masked
396	../AF_models/T1109o_nocross/unrelaxed_model_4_multimer_v2_pred_97.pdb	0.8699476293057067	0.83271694	0.8401630793279383	0.243	55.5483	Masked
397	../AF_models/T1109o_nocross/unrelaxed_model_4_multimer_v2_pred_98.pdb	0.8704473800748602	0.8388733	0.8451881374377016	0.259	56.0668	Masked
398	../AF_models/T1109o_nocross/unrelaxed_model_4_multimer_v2_pred_99.pdb	0.8747325049269337	0.8394921	0.8465401670620469	0.246	60.3185	Masked
399	../AF_models/T1109o_nocross/unrelaxed_model_4_multimer_v2_pred_9.pdb	0.8812810138298378	0.84577674	0.8528775921550057	0.258	68.12	Masked
400	../AF_models/T1109o_nocross/unrelaxed_model_5_multimer_v2_pred_100.pdb	0.8716232937303028	0.8269514	0.8358857663815586	0.239	67.4983	Masked
401	../AF_models/T1109o_nocross/unrelaxed_model_5_multimer_v2_pred_10.pdb	0.8724134068817535	0.82864606	0.8373995324200519	0.242	68.7637	Masked
402	../AF_models/T1109o_nocross/unrelaxed_model_5_multimer_v2_pred_11.pdb	0.8766959544579338	0.8306472	0.8398569273265234	0.24	67.6107	Masked
403	../AF_models/T1109o_nocross/unrelaxed_model_5_multimer_v2_pred_12.pdb	0.8735676371437349	0.8235864	0.8335826508876094	0.255	68.0029	Masked
404	../AF_models/T1109o_nocross/unrelaxed_model_5_multimer_v2_pred_13.pdb	0.8760882770782297	0.83045685	0.8395831377459683	0.249	68.5922	Masked
405	../AF_models/T1109o_nocross/unrelaxed_model_5_multimer_v2_pred_14.pdb	0.8681061878510073	0.81755376	0.8276642444671742	0.237	67.6615	Masked
406	../AF_models/T1109o_nocross/unrelaxed_model_5_multimer_v2_pred_15.pdb	0.8779077934643437	0.8396052	0.8472657284621559	0.246	68.3702	Masked
407	../AF_models/T1109o_nocross/unrelaxed_model_5_multimer_v2_pred_16.pdb	0.8824515543502357	0.84913445	0.855797867022391	0.25	68.9605	Masked
408	../AF_models/T1109o_nocross/unrelaxed_model_5_multimer_v2_pred_17.pdb	0.8629854582141849	0.8119589	0.8221642188706202	0.25	65.9127	Masked
409	../AF_models/T1109o_nocross/unrelaxed_model_5_multimer_v2_pred_18.pdb	0.8753130205489608	0.8328482	0.8413411571188254	0.238	68.6022	Masked
410	../AF_models/T1109o_nocross/unrelaxed_model_5_multimer_v2_pred_19.pdb	0.8772425255308118	0.82976985	0.8392643849279398	0.244	69.8222	Masked
411	../AF_models/T1109o_nocross/unrelaxed_model_5_multimer_v2_pred_1.pdb	0.8697776140958894	0.826609	0.8352427351910041	0.252	66.621	Masked
412	../AF_models/T1109o_nocross/unrelaxed_model_5_multimer_v2_pred_20.pdb	0.8673986088103904	0.82402694	0.8327012755645684	0.261	58.5337	Masked
413	../AF_models/T1109o_nocross/unrelaxed_model_5_multimer_v2_pred_21.pdb	0.868782389388211	0.81568176	0.8263018823118464	0.248	68.0924	Masked
414	../AF_models/T1109o_nocross/unrelaxed_model_5_multimer_v2_pred_22.pdb	0.8752239541374771	0.83394724	0.8422025838725394	0.232	67.2646	Masked
415	../AF_models/T1109o_nocross/unrelaxed_model_5_multimer_v2_pred_23.pdb	0.8692437645028712	0.8239758	0.8330293940748906	0.244	66.8422	Masked
416	../AF_models/T1109o_nocross/unrelaxed_model_5_multimer_v2_pred_24.pdb	0.869736145019542	0.82038546	0.8302555938720726	0.251	67.9634	Masked
417	../AF_models/T1109o_nocross/unrelaxed_model_5_multimer_v2_pred_25.pdb	0.8652186379731149	0.81621385	0.8260148045599551	0.248	67.2817	Masked
418	../AF_models/T1109o_nocross/unrelaxed_model_5_multimer_v2_pred_26.pdb	0.8769470967866032	0.83893496	0.8465373857422084	0.248	64.6788	Masked
419	../AF_models/T1109o_nocross/unrelaxed_model_5_multimer_v2_pred_27.pdb	0.8726896737523935	0.83324635	0.8411350149811917	0.249	67.3422	Masked
420	../AF_models/T1109o_nocross/unrelaxed_model_5_multimer_v2_pred_28.pdb	0.8753561342464035	0.833645	0.8419872157713999	0.245	68.8024	Masked
421	../AF_models/T1109o_nocross/unrelaxed_model_5_multimer_v2_pred_29.pdb	0.8712593177038347	0.82878435	0.8372793408051713	0.245	67.5444	Masked
422	../AF_models/T1109o_nocross/unrelaxed_model_5_multimer_v2_pred_2.pdb	0.8712099862419526	0.82655805	0.8354884400431903	0.242	68.6405	Masked
423	../AF_models/T1109o_nocross/unrelaxed_model_5_multimer_v2_pred_30.pdb	0.8769016834419663	0.8341879	0.8427306765779197	0.254	68.6305	Masked
424	../AF_models/T1109o_nocross/unrelaxed_model_5_multimer_v2_pred_31.pdb	0.8691032183623193	0.81881666	0.8288739731402374	0.239	67.7071	Masked
425	../AF_models/T1109o_nocross/unrelaxed_model_5_multimer_v2_pred_32.pdb	0.8735586544737701	0.82871497	0.8376837043139435	0.251	67.6334	Masked
426	../AF_models/T1109o_nocross/unrelaxed_model_5_multimer_v2_pred_33.pdb	0.869909224769934	0.8190233	0.8292004938645093	0.243	67.7339	Masked
427	../AF_models/T1109o_nocross/unrelaxed_model_5_multimer_v2_pred_34.pdb	0.8616497309536122	0.81854296	0.827164312035449	0.25	55.9066	Masked
428	../AF_models/T1109o_nocross/unrelaxed_model_5_multimer_v2_pred_35.pdb	0.8597614848200263	0.82049656	0.8283495442784584	0.259	52.4578	Masked
429	../AF_models/T1109o_nocross/unrelaxed_model_5_multimer_v2_pred_36.pdb	0.8615143230492259	0.8178685	0.8265976415263492	0.254	54.2546	Masked
430	../AF_models/T1109o_nocross/unrelaxed_model_5_multimer_v2_pred_37.pdb	0.8699058926992402	0.8155889	0.8264522917448042	0.246	68.2622	Masked
431	../AF_models/T1109o_nocross/unrelaxed_model_5_multimer_v2_pred_38.pdb	0.8778657280126047	0.842151	0.8492939345582095	0.244	67.7622	Masked
432	../AF_models/T1109o_nocross/unrelaxed_model_5_multimer_v2_pred_39.pdb	0.877942575735065	0.8375252	0.8456086662853187	0.248	68.3156	Masked
433	../AF_models/T1109o_nocross/unrelaxed_model_5_multimer_v2_pred_3.pdb	0.872924108063615	0.82783794	0.8368551768373325	0.252	67.849	Masked
434	../AF_models/T1109o_nocross/unrelaxed_model_5_multimer_v2_pred_40.pdb	0.8692659640093989	0.8223322	0.8317189555124511	0.244	67.5668	Masked
435	../AF_models/T1109o_nocross/unrelaxed_model_5_multimer_v2_pred_41.pdb	0.8774287578421174	0.84143376	0.8486327623716462	0.241	68.5185	Masked
436	../AF_models/T1109o_nocross/unrelaxed_model_5_multimer_v2_pred_42.pdb	0.8671370941551209	0.81486106	0.8253162661820984	0.245	66.4268	Masked
437	../AF_models/T1109o_nocross/unrelaxed_model_5_multimer_v2_pred_43.pdb	0.8622276215370841	0.8064182	0.8175800686799755	0.245	67.3049	Masked
438	../AF_models/T1109o_nocross/unrelaxed_model_5_multimer_v2_pred_44.pdb	0.87305547545071	0.8221072	0.8322968517734917	0.243	68.4166	Masked
439	../AF_models/T1109o_nocross/unrelaxed_model_5_multimer_v2_pred_45.pdb	0.857112945587456	0.816629	0.8247257831635117	0.25	52.3732	Masked
440	../AF_models/T1109o_nocross/unrelaxed_model_5_multimer_v2_pred_46.pdb	0.8706875811354639	0.8205691	0.8305927946236993	0.251	67.1693	Masked
441	../AF_models/T1109o_nocross/unrelaxed_model_5_multimer_v2_pred_47.pdb	0.8763676994753423	0.8321631	0.841004016274463	0.252	69.6027	Masked
442	../AF_models/T1109o_nocross/unrelaxed_model_5_multimer_v2_pred_48.pdb	0.8751290723258003	0.83083916	0.8396971401487539	0.248	67.7566	Masked
443	../AF_models/T1109o_nocross/unrelaxed_model_5_multimer_v2_pred_49.pdb	0.8654921040833383	0.8137679	0.8241127488195974	0.249	67.5732	Masked
444	../AF_models/T1109o_nocross/unrelaxed_model_5_multimer_v2_pred_4.pdb	0.8742881431883953	0.8249423	0.8348114612640218	0.246	68.1366	Masked
445	../AF_models/T1109o_nocross/unrelaxed_model_5_multimer_v2_pred_50.pdb	0.8628176261725071	0.8261308	0.8334681711543013	0.257	53.909	Masked
446	../AF_models/T1109o_nocross/unrelaxed_model_5_multimer_v2_pred_51.pdb	0.8570030265304714	0.8089272	0.8185423480123932	0.245	56.358	Masked
447	../AF_models/T1109o_nocross/unrelaxed_model_5_multimer_v2_pred_52.pdb	0.8801877700732939	0.8399191	0.8479728262314558	0.245	69.1693	Masked
448	../AF_models/T1109o_nocross/unrelaxed_model_5_multimer_v2_pred_53.pdb	0.8739674941795251	0.82835543	0.8374778440812664	0.238	69.1998	Masked
449	../AF_models/T1109o_nocross/unrelaxed_model_5_multimer_v2_pred_54.pdb	0.8766883545038868	0.8361109	0.8442263828300987	0.245	66.6373	Masked
450	../AF_models/T1109o_nocross/unrelaxed_model_5_multimer_v2_pred_55.pdb	0.8724469990661375	0.82881224	0.8375391930566358	0.246	68.7544	Masked
451	../AF_models/T1109o_nocross/unrelaxed_model_5_multimer_v2_pred_56.pdb	0.8600449167479095	0.8027251	0.814189044689914	0.243	66.3198	Masked
452	../AF_models/T1109o_nocross/unrelaxed_model_5_multimer_v2_pred_57.pdb	0.8757415394255492	0.834648	0.8428667183770532	0.248	67.852	Masked
453	../AF_models/T1109o_nocross/unrelaxed_model_5_multimer_v2_pred_58.pdb	0.87426564832309	0.8312383	0.8398437931930604	0.255	67.5112	Masked
454	../AF_models/T1109o_nocross/unrelaxed_model_5_multimer_v2_pred_59.pdb	0.8723368577746163	0.82657325	0.8357259736972573	0.239	66.8978	Masked
455	../AF_models/T1109o_nocross/unrelaxed_model_5_multimer_v2_pred_5.pdb	0.873701778482314	0.826805	0.8361843521259062	0.244	67.602	Masked
456	../AF_models/T1109o_nocross/unrelaxed_model_5_multimer_v2_pred_60.pdb	0.8728344259348351	0.82497597	0.8345476591127483	0.249	67.3588	Masked
457	../AF_models/T1109o_nocross/unrelaxed_model_5_multimer_v2_pred_61.pdb	0.8773931577180392	0.832707	0.8416442218298628	0.24	68.419	Masked
458	../AF_models/T1109o_nocross/unrelaxed_model_5_multimer_v2_pred_62.pdb	0.8651896712341641	0.81557584	0.8254986047180244	0.251	66.7356	Masked
459	../AF_models/T1109o_nocross/unrelaxed_model_5_multimer_v2_pred_63.pdb	0.8665103092104951	0.8152065	0.8254672840100679	0.244	68.2093	Masked
460	../AF_models/T1109o_nocross/unrelaxed_model_5_multimer_v2_pred_64.pdb	0.875728481205762	0.8320905	0.8408180938546779	0.248	67.8261	Masked
461	../AF_models/T1109o_nocross/unrelaxed_model_5_multimer_v2_pred_65.pdb	0.868199685762568	0.8188571	0.8287255961796133	0.236	68.0112	Masked
462	../AF_models/T1109o_nocross/unrelaxed_model_5_multimer_v2_pred_66.pdb	0.8688087631935365	0.8255134	0.8341724906300404	0.246	67.3941	Masked
463	../AF_models/T1109o_nocross/unrelaxed_model_5_multimer_v2_pred_67.pdb	0.8753390969889503	0.83045065	0.839428342621667	0.246	67.7927	Masked
464	../AF_models/T1109o_nocross/unrelaxed_model_5_multimer_v2_pred_68.pdb	0.8778149887034865	0.8368037	0.8450059374989981	0.26	60.4459	Masked
465	../AF_models/T1109o_nocross/unrelaxed_model_5_multimer_v2_pred_69.pdb	0.8578598223782631	0.81696856	0.8251468126507014	0.25	52.302	Masked
466	../AF_models/T1109o_nocross/unrelaxed_model_5_multimer_v2_pred_6.pdb	0.8690030606185369	0.8230337	0.832227564485768	0.236	69.0815	Masked
467	../AF_models/T1109o_nocross/unrelaxed_model_5_multimer_v2_pred_70.pdb	0.871179266659345	0.8202112	0.8304047910149744	0.238	67.2883	Masked
468	../AF_models/T1109o_nocross/unrelaxed_model_5_multimer_v2_pred_71.pdb	0.8712493455375567	0.8238831	0.8333563621037272	0.242	67.0427	Masked
469	../AF_models/T1109o_nocross/unrelaxed_model_5_multimer_v2_pred_72.pdb	0.8751211983614381	0.82893	0.8381682559381568	0.242	67.979	Masked
470	../AF_models/T1109o_nocross/unrelaxed_model_5_multimer_v2_pred_73.pdb	0.875534124866899	0.8371998	0.8448666707070225	0.24	66.9188	Masked
471	../AF_models/T1109o_nocross/unrelaxed_model_5_multimer_v2_pred_74.pdb	0.8728031265556111	0.8239113	0.8336896727049211	0.244	67.8446	Masked
472	../AF_models/T1109o_nocross/unrelaxed_model_5_multimer_v2_pred_75.pdb	0.8753513895916807	0.8347944	0.8429057996163343	0.251	69.5061	Masked
473	../AF_models/T1109o_nocross/unrelaxed_model_5_multimer_v2_pred_76.pdb	0.8717429459099929	0.82847494	0.8371285402775797	0.244	68.7563	Masked
474	../AF_models/T1109o_nocross/unrelaxed_model_5_multimer_v2_pred_77.pdb	0.8764066272293709	0.83787453	0.8455809508426028	0.251	68.3768	Masked
475	../AF_models/T1109o_nocross/unrelaxed_model_5_multimer_v2_pred_78.pdb	0.8603455142213885	0.8097672	0.8198828521576322	0.249	65.7793	Masked
476	../AF_models/T1109o_nocross/unrelaxed_model_5_multimer_v2_pred_79.pdb	0.865437299059822	0.8244314	0.8326325953100113	0.257	56.7495	Masked
477	../AF_models/T1109o_nocross/unrelaxed_model_5_multimer_v2_pred_7.pdb	0.875598213905938	0.8302392	0.8393109841813342	0.247	69.5507	Masked
478	../AF_models/T1109o_nocross/unrelaxed_model_5_multimer_v2_pred_80.pdb	0.8767169493059068	0.8369254	0.8448836997671872	0.25	70.5766	Masked
479	../AF_models/T1109o_nocross/unrelaxed_model_5_multimer_v2_pred_81.pdb	0.8766151892103274	0.83226585	0.8411357209475343	0.246	68.8759	Masked
480	../AF_models/T1109o_nocross/unrelaxed_model_5_multimer_v2_pred_82.pdb	0.8670153594970359	0.8285181	0.8362175460052422	0.252	54.7005	Masked
481	../AF_models/T1109o_nocross/unrelaxed_model_5_multimer_v2_pred_83.pdb	0.8706085237648755	0.82214975	0.8318415076094205	0.236	67.4063	Masked
482	../AF_models/T1109o_nocross/unrelaxed_model_5_multimer_v2_pred_84.pdb	0.8713282182390083	0.82286984	0.8325615134750721	0.248	67.0302	Masked
483	../AF_models/T1109o_nocross/unrelaxed_model_5_multimer_v2_pred_85.pdb	0.8758104084478917	0.83138573	0.8402706670472444	0.251	69.0334	Masked
484	../AF_models/T1109o_nocross/unrelaxed_model_5_multimer_v2_pred_86.pdb	0.8720280441034837	0.82509553	0.8344820362804136	0.256	69.1449	Masked
485	../AF_models/T1109o_nocross/unrelaxed_model_5_multimer_v2_pred_87.pdb	0.878351608037506	0.8356803	0.8442145663737366	0.256	69.6429	Masked
486	../AF_models/T1109o_nocross/unrelaxed_model_5_multimer_v2_pred_88.pdb	0.8582703337114123	0.8028191	0.8139093253024632	0.226	66.6871	Masked
487	../AF_models/T1109o_nocross/unrelaxed_model_5_multimer_v2_pred_89.pdb	0.8631762634714685	0.82224643	0.8304323985377996	0.257	55.5737	Masked
488	../AF_models/T1109o_nocross/unrelaxed_model_5_multimer_v2_pred_8.pdb	0.8681483131705462	0.8209941	0.8304249259245146	0.256	67.3544	Masked
489	../AF_models/T1109o_nocross/unrelaxed_model_5_multimer_v2_pred_90.pdb	0.8710871239639875	0.824124	0.8335166076846432	0.248	68.5237	Masked
490	../AF_models/T1109o_nocross/unrelaxed_model_5_multimer_v2_pred_91.pdb	0.8775444895032715	0.8414335	0.8486557179690137	0.238	66.95	Masked
491	../AF_models/T1109o_nocross/unrelaxed_model_5_multimer_v2_pred_92.pdb	0.8695714647214815	0.81977284	0.8297325645812592	0.244	66.9939	Masked
492	../AF_models/T1109o_nocross/unrelaxed_model_5_multimer_v2_pred_93.pdb	0.8707768069202941	0.82374096	0.8331481287180432	0.248	66.7341	Masked
493	../AF_models/T1109o_nocross/unrelaxed_model_5_multimer_v2_pred_94.pdb	0.8622179977224551	0.80805796	0.8188899706229823	0.24	67.5824	Masked
494	../AF_models/T1109o_nocross/unrelaxed_model_5_multimer_v2_pred_95.pdb	0.867419559974606	0.8177241	0.8276631989517084	0.248	67.461	Masked
495	../AF_models/T1109o_nocross/unrelaxed_model_5_multimer_v2_pred_96.pdb	0.8742819375619877	0.8334304	0.8416007150575636	0.245	67.5795	Masked
496	../AF_models/T1109o_nocross/unrelaxed_model_5_multimer_v2_pred_97.pdb	0.8718037759696853	0.83987135	0.846257832754362	0.25	59.5898	Masked
497	../AF_models/T1109o_nocross/unrelaxed_model_5_multimer_v2_pred_98.pdb	0.8721890093742972	0.825421	0.8347745824229552	0.237	69.5373	Masked
498	../AF_models/T1109o_nocross/unrelaxed_model_5_multimer_v2_pred_99.pdb	0.8632539399024363	0.81834805	0.8273292280744815	0.254	57.2417	Masked
499	../AF_models/T1109o_nocross/unrelaxed_model_5_multimer_v2_pred_9.pdb	0.8695147652439355	0.8223535	0.8317857388459063	0.241	68.1161	Masked
0	../AF_models/T1109o/unrelaxed_model_1_multimer_v2_pred_0.pdb	0.871052630308693	0.82997143	0.8381876722104202	0.247	67.0676	Unmasked
1	../AF_models/T1109o/unrelaxed_model_1_multimer_v2_pred_100.pdb	0.8806881365597438	0.85182714	0.8575993430101909	0.255	68.0156	Unmasked
2	../AF_models/T1109o/unrelaxed_model_1_multimer_v2_pred_10.pdb	0.8758429647219704	0.83816093	0.8456973385956393	0.243	68.7822	Unmasked
3	../AF_models/T1109o/unrelaxed_model_1_multimer_v2_pred_11.pdb	0.8752364053569828	0.8363056	0.8440917757003028	0.264	67.3766	Unmasked
4	../AF_models/T1109o/unrelaxed_model_1_multimer_v2_pred_12.pdb	0.8759916238046683	0.8343812	0.8427033029408654	0.254	66.9954	Unmasked
5	../AF_models/T1109o/unrelaxed_model_1_multimer_v2_pred_13.pdb	0.8559707318126486	0.8147594	0.8230016452944146	0.254	56.0271	Unmasked
6	../AF_models/T1109o/unrelaxed_model_1_multimer_v2_pred_14.pdb	0.8736523259361618	0.83732414	0.8445897791520761	0.252	66.0493	Unmasked
7	../AF_models/T1109o/unrelaxed_model_1_multimer_v2_pred_15.pdb	0.8712146425094345	0.8259057	0.8349674730270334	0.256	68.1995	Unmasked
8	../AF_models/T1109o/unrelaxed_model_1_multimer_v2_pred_16.pdb	0.874497818151226	0.83951354	0.8465103958446006	0.246	68.0188	Unmasked
9	../AF_models/T1109o/unrelaxed_model_1_multimer_v2_pred_17.pdb	0.8730640984204594	0.83608305	0.8434792633181252	0.256	67.0207	Unmasked
10	../AF_models/T1109o/unrelaxed_model_1_multimer_v2_pred_18.pdb	0.8742866781378054	0.8383987	0.8455762916212135	0.244	69.601	Unmasked
11	../AF_models/T1109o/unrelaxed_model_1_multimer_v2_pred_19.pdb	0.8798718000948273	0.8414481	0.8491328625977009	0.256	69.3149	Unmasked
12	../AF_models/T1109o/unrelaxed_model_1_multimer_v2_pred_1.pdb	0.8709185375880305	0.8331072	0.8406694462718787	0.26	66.1059	Unmasked
13	../AF_models/T1109o/unrelaxed_model_1_multimer_v2_pred_20.pdb	0.8716731536077553	0.8309276	0.8390767190394223	0.251	69.0339	Unmasked
14	../AF_models/T1109o/unrelaxed_model_1_multimer_v2_pred_21.pdb	0.8663723262999292	0.8342024	0.8406363922924567	0.254	59.1607	Unmasked
15	../AF_models/T1109o/unrelaxed_model_1_multimer_v2_pred_22.pdb	0.8783304058232634	0.84453243	0.8512920253022259	0.256	68.7956	Unmasked
16	../AF_models/T1109o/unrelaxed_model_1_multimer_v2_pred_23.pdb	0.8770605868262767	0.8420199	0.849028049829855	0.251	69.3661	Unmasked
17	../AF_models/T1109o/unrelaxed_model_1_multimer_v2_pred_24.pdb	0.8732258907550609	0.83256006	0.84069322807777	0.249	68.7105	Unmasked
18	../AF_models/T1109o/unrelaxed_model_1_multimer_v2_pred_25.pdb	0.8754362472639343	0.8356308	0.8435918690511756	0.258	69.1622	Unmasked
19	../AF_models/T1109o/unrelaxed_model_1_multimer_v2_pred_26.pdb	0.8705958980077068	0.83324885	0.8407182625483187	0.253	67.6532	Unmasked
20	../AF_models/T1109o/unrelaxed_model_1_multimer_v2_pred_27.pdb	0.8743833325626706	0.83550465	0.8432803873682471	0.253	68.5068	Unmasked
21	../AF_models/T1109o/unrelaxed_model_1_multimer_v2_pred_28.pdb	0.8749529282322002	0.8386394	0.8459020884845749	0.254	67.9717	Unmasked
22	../AF_models/T1109o/unrelaxed_model_1_multimer_v2_pred_29.pdb	0.8760882479666895	0.84491456	0.8511492940330352	0.256	67.9371	Unmasked
23	../AF_models/T1109o/unrelaxed_model_1_multimer_v2_pred_2.pdb	0.8734118096485655	0.8398044	0.8465258906772717	0.257	67.1476	Unmasked
24	../AF_models/T1109o/unrelaxed_model_1_multimer_v2_pred_30.pdb	0.8768668621584919	0.8387823	0.8463992208203703	0.258	70.0817	Unmasked
25	../AF_models/T1109o/unrelaxed_model_1_multimer_v2_pred_31.pdb	0.8738879296431459	0.8318679	0.8402718848635657	0.259	66.7656	Unmasked
26	../AF_models/T1109o/unrelaxed_model_1_multimer_v2_pred_32.pdb	0.8747542910824864	0.83277076	0.8411674700786799	0.256	69.0276	Unmasked
27	../AF_models/T1109o/unrelaxed_model_1_multimer_v2_pred_33.pdb	0.8728753841612191	0.8304374	0.8389250142712087	0.24	67.5617	Unmasked
28	../AF_models/T1109o/unrelaxed_model_1_multimer_v2_pred_34.pdb	0.8756497439963258	0.8395575	0.846775971595896	0.259	69.2017	Unmasked
29	../AF_models/T1109o/unrelaxed_model_1_multimer_v2_pred_35.pdb	0.8718475573246747	0.8321589	0.8400966499842221	0.256	66.8668	Unmasked
30	../AF_models/T1109o/unrelaxed_model_1_multimer_v2_pred_36.pdb	0.8757837486915856	0.8404031	0.8474792137275751	0.254	67.8322	Unmasked
31	../AF_models/T1109o/unrelaxed_model_1_multimer_v2_pred_37.pdb	0.876917615677989	0.83736324	0.8452741176180197	0.258	69.4388	Unmasked
32	../AF_models/T1109o/unrelaxed_model_1_multimer_v2_pred_38.pdb	0.8744210479279617	0.8349098	0.8428120469574186	0.251	70.378	Unmasked
33	../AF_models/T1109o/unrelaxed_model_1_multimer_v2_pred_39.pdb	0.8739266774648308	0.832191	0.8405381278513646	0.257	65.5595	Unmasked
34	../AF_models/T1109o/unrelaxed_model_1_multimer_v2_pred_3.pdb	0.8700719746932849	0.8289154	0.8371467286941502	0.253	67.0402	Unmasked
35	../AF_models/T1109o/unrelaxed_model_1_multimer_v2_pred_40.pdb	0.8751293417309001	0.8442389	0.8504169701833383	0.25	66.1149	Unmasked
36	../AF_models/T1109o/unrelaxed_model_1_multimer_v2_pred_41.pdb	0.8752031387284318	0.83642864	0.8441835415640458	0.254	68.449	Unmasked
37	../AF_models/T1109o/unrelaxed_model_1_multimer_v2_pred_42.pdb	0.8724747331205086	0.83213085	0.8401996261132375	0.248	67.1966	Unmasked
38	../AF_models/T1109o/unrelaxed_model_1_multimer_v2_pred_43.pdb	0.8691765186873723	0.82946014	0.8374034189718496	0.26	66.4298	Unmasked
39	../AF_models/T1109o/unrelaxed_model_1_multimer_v2_pred_44.pdb	0.8777096555857657	0.84050864	0.8479488429671287	0.258	69.6461	Unmasked
40	../AF_models/T1109o/unrelaxed_model_1_multimer_v2_pred_45.pdb	0.877117158344624	0.84158945	0.8486949923378702	0.815	70.182	Unmasked
41	../AF_models/T1109o/unrelaxed_model_1_multimer_v2_pred_46.pdb	0.8719583528857238	0.8274401	0.8363437369986536	0.24	68.9827	Unmasked
42	../AF_models/T1109o/unrelaxed_model_1_multimer_v2_pred_47.pdb	0.8759802169493274	0.83745766	0.8451621688781468	0.257	68.1149	Unmasked
43	../AF_models/T1109o/unrelaxed_model_1_multimer_v2_pred_48.pdb	0.8751586202100377	0.83638453	0.8441393519106599	0.253	69.1166	Unmasked
44	../AF_models/T1109o/unrelaxed_model_1_multimer_v2_pred_49.pdb	0.8731469537450659	0.83532095	0.8428861503925679	0.259	67.2846	Unmasked
45	../AF_models/T1109o/unrelaxed_model_1_multimer_v2_pred_4.pdb	0.8726065432332737	0.83179444	0.8399568612437006	0.255	68.8756	Unmasked
46	../AF_models/T1109o/unrelaxed_model_1_multimer_v2_pred_50.pdb	0.8742366321438626	0.83510923	0.8429347135137335	0.25	68.1805	Unmasked
47	../AF_models/T1109o/unrelaxed_model_1_multimer_v2_pred_51.pdb	0.8796104463918353	0.843111	0.8504108721610575	0.249	69.981	Unmasked
48	../AF_models/T1109o/unrelaxed_model_1_multimer_v2_pred_52.pdb	0.8762862746951048	0.8312344	0.8402447713422193	0.242	68.7617	Unmasked
49	../AF_models/T1109o/unrelaxed_model_1_multimer_v2_pred_53.pdb	0.8718845190793634	0.8325834	0.8404436457592321	0.258	66.5978	Unmasked
50	../AF_models/T1109o/unrelaxed_model_1_multimer_v2_pred_54.pdb	0.8674843779863453	0.82945466	0.8370606039297885	0.252	68.329	Unmasked
51	../AF_models/T1109o/unrelaxed_model_1_multimer_v2_pred_55.pdb	0.8661068200742291	0.8205858	0.829689993851882	0.247	66.3295	Unmasked
52	../AF_models/T1109o/unrelaxed_model_1_multimer_v2_pred_56.pdb	0.8783044893816139	0.84211576	0.8493535057559615	0.257	70.6324	Unmasked
53	../AF_models/T1109o/unrelaxed_model_1_multimer_v2_pred_57.pdb	0.8674106165805495	0.82547057	0.8338585767157681	0.25	67.148	Unmasked
54	../AF_models/T1109o/unrelaxed_model_1_multimer_v2_pred_58.pdb	0.8718881284169173	0.83158416	0.8396449501310154	0.253	68.5559	Unmasked
55	../AF_models/T1109o/unrelaxed_model_1_multimer_v2_pred_59.pdb	0.8763860861924793	0.83957857	0.8469400723868113	0.249	67.5024	Unmasked
56	../AF_models/T1109o/unrelaxed_model_1_multimer_v2_pred_5.pdb	0.8717002527673976	0.8325574	0.8403859547130255	0.252	67.7995	Unmasked
57	../AF_models/T1109o/unrelaxed_model_1_multimer_v2_pred_60.pdb	0.8735452927045004	0.838254	0.8453122384725408	0.257	68.1798	Unmasked
58	../AF_models/T1109o/unrelaxed_model_1_multimer_v2_pred_61.pdb	0.8733483401754671	0.8371088	0.8443567007346784	0.254	67.9695	Unmasked
59	../AF_models/T1109o/unrelaxed_model_1_multimer_v2_pred_62.pdb	0.8701785868766828	0.8320431	0.839670206434785	0.252	60.9761	Unmasked
60	../AF_models/T1109o/unrelaxed_model_1_multimer_v2_pred_63.pdb	0.8768557869773416	0.84087396	0.8480703227397066	0.258	67.2551	Unmasked
61	../AF_models/T1109o/unrelaxed_model_1_multimer_v2_pred_64.pdb	0.8743653674201072	0.834643	0.842587478543836	0.253	68.0676	Unmasked
62	../AF_models/T1109o/unrelaxed_model_1_multimer_v2_pred_65.pdb	0.8694528951621384	0.827579	0.8359537961955137	0.252	65.8683	Unmasked
63	../AF_models/T1109o/unrelaxed_model_1_multimer_v2_pred_66.pdb	0.8751965418889778	0.8380929	0.8455136469092898	0.259	67.8229	Unmasked
64	../AF_models/T1109o/unrelaxed_model_1_multimer_v2_pred_67.pdb	0.8666702426170141	0.8270204	0.8349503739018208	0.26	66.1095	Unmasked
65	../AF_models/T1109o/unrelaxed_model_1_multimer_v2_pred_68.pdb	0.8717215362965862	0.8346183	0.8420389235770663	0.257	67.4676	Unmasked
66	../AF_models/T1109o/unrelaxed_model_1_multimer_v2_pred_69.pdb	0.8703148389499424	0.8257047	0.834626722825389	0.251	66.8585	Unmasked
67	../AF_models/T1109o/unrelaxed_model_1_multimer_v2_pred_6.pdb	0.8706698340498487	0.83092564	0.8388744815652188	0.256	66.3656	Unmasked
68	../AF_models/T1109o/unrelaxed_model_1_multimer_v2_pred_70.pdb	0.8738519050497872	0.8369175	0.8443043966654751	0.252	66.3132	Unmasked
69	../AF_models/T1109o/unrelaxed_model_1_multimer_v2_pred_71.pdb	0.8796686870704971	0.846539	0.8531649538447635	0.256	69.2227	Unmasked
70	../AF_models/T1109o/unrelaxed_model_1_multimer_v2_pred_72.pdb	0.8724004663910081	0.83531195	0.8427296526806676	0.254	67.7773	Unmasked
71	../AF_models/T1109o/unrelaxed_model_1_multimer_v2_pred_73.pdb	0.8742258610713993	0.8341732	0.8421837342259987	0.25	67.5212	Unmasked
72	../AF_models/T1109o/unrelaxed_model_1_multimer_v2_pred_74.pdb	0.8720892231069242	0.8308948	0.8391337068955549	0.256	67.3376	Unmasked
73	../AF_models/T1109o/unrelaxed_model_1_multimer_v2_pred_75.pdb	0.856493680235869	0.8219842	0.8288860735410704	0.255	50.261	Unmasked
74	../AF_models/T1109o/unrelaxed_model_1_multimer_v2_pred_76.pdb	0.8743974010022402	0.83814096	0.8453922518068935	0.249	66.3917	Unmasked
75	../AF_models/T1109o/unrelaxed_model_1_multimer_v2_pred_77.pdb	0.8663322615511178	0.82493913	0.8332177576996279	0.253	61.9161	Unmasked
76	../AF_models/T1109o/unrelaxed_model_1_multimer_v2_pred_78.pdb	0.8734574786484448	0.8325113	0.8407005403769059	0.254	70.7263	Unmasked
77	../AF_models/T1109o/unrelaxed_model_1_multimer_v2_pred_79.pdb	0.8786632529621599	0.84234524	0.8496088407779789	0.254	69.2993	Unmasked
78	../AF_models/T1109o/unrelaxed_model_1_multimer_v2_pred_7.pdb	0.8765620314065637	0.8421104	0.8490007226265276	0.255	66.6115	Unmasked
79	../AF_models/T1109o/unrelaxed_model_1_multimer_v2_pred_80.pdb	0.8774379194247	0.8411271	0.8483892619702672	0.259	67.8051	Unmasked
80	../AF_models/T1109o/unrelaxed_model_1_multimer_v2_pred_81.pdb	0.8739280727464077	0.83785737	0.8450715070358539	0.261	66.0644	Unmasked
81	../AF_models/T1109o/unrelaxed_model_1_multimer_v2_pred_82.pdb	0.8734559451117234	0.8325448	0.8407270319178526	0.254	66.9729	Unmasked
82	../AF_models/T1109o/unrelaxed_model_1_multimer_v2_pred_83.pdb	0.8698042901020269	0.83380085	0.8410015398593947	0.247	61.9602	Unmasked
83	../AF_models/T1109o/unrelaxed_model_1_multimer_v2_pred_84.pdb	0.8742955250525997	0.8356476	0.8433771714167699	0.253	67.6476	Unmasked
84	../AF_models/T1109o/unrelaxed_model_1_multimer_v2_pred_85.pdb	0.8709739270791673	0.8327464	0.8403918946382456	0.253	67.9571	Unmasked
85	../AF_models/T1109o/unrelaxed_model_1_multimer_v2_pred_86.pdb	0.8753071359389595	0.8392806	0.8464859114407217	0.262	67.7285	Unmasked
86	../AF_models/T1109o/unrelaxed_model_1_multimer_v2_pred_87.pdb	0.8699272843852014	0.8264558	0.8351500744154925	0.252	68.071	Unmasked
87	../AF_models/T1109o/unrelaxed_model_1_multimer_v2_pred_88.pdb	0.8740285066715352	0.83831775	0.8454599028418754	0.258	68.1868	Unmasked
88	../AF_models/T1109o/unrelaxed_model_1_multimer_v2_pred_89.pdb	0.8773143115623648	0.8409928	0.848257108986057	0.254	69.6183	Unmasked
89	../AF_models/T1109o/unrelaxed_model_1_multimer_v2_pred_8.pdb	0.8746694061078844	0.82895374	0.8380968756063425	0.247	68.7663	Unmasked
90	../AF_models/T1109o/unrelaxed_model_1_multimer_v2_pred_90.pdb	0.8699884149023028	0.8231886	0.8325485653199381	0.252	66.7054	Unmasked
91	../AF_models/T1109o/unrelaxed_model_1_multimer_v2_pred_91.pdb	0.8763976550527183	0.83779585	0.8455162139023895	0.256	65.9688	Unmasked
92	../AF_models/T1109o/unrelaxed_model_1_multimer_v2_pred_92.pdb	0.8734095819414143	0.83604074	0.8435145045840837	0.255	67.9134	Unmasked
93	../AF_models/T1109o/unrelaxed_model_1_multimer_v2_pred_93.pdb	0.8780259609883841	0.8390992	0.8468845749033653	0.253	69.4585	Unmasked
94	../AF_models/T1109o/unrelaxed_model_1_multimer_v2_pred_94.pdb	0.8751108299492711	0.83329475	0.8416579653978132	0.25	67.6546	Unmasked
95	../AF_models/T1109o/unrelaxed_model_1_multimer_v2_pred_95.pdb	0.8693690200454804	0.83548343	0.842260549461977	0.255	67.5263	Unmasked
96	../AF_models/T1109o/unrelaxed_model_1_multimer_v2_pred_96.pdb	0.8744895503093713	0.8367642	0.8443092832003021	0.258	67.4117	Unmasked
97	../AF_models/T1109o/unrelaxed_model_1_multimer_v2_pred_97.pdb	0.8776310654142779	0.83823574	0.8461148017974554	0.248	68.6388	Unmasked
98	../AF_models/T1109o/unrelaxed_model_1_multimer_v2_pred_98.pdb	0.8744026508819845	0.83560723	0.8433663147070366	0.251	68.7898	Unmasked
99	../AF_models/T1109o/unrelaxed_model_1_multimer_v2_pred_99.pdb	0.8744068909695735	0.83311427	0.8413727913103698	0.253	68.1166	Unmasked
100	../AF_models/T1109o/unrelaxed_model_1_multimer_v2_pred_9.pdb	0.8743169763432056	0.8372298	0.8446472259113413	0.253	67.3793	Unmasked
101	../AF_models/T1109o/unrelaxed_model_2_multimer_v2_pred_0.pdb	0.8790473633521072	0.8457515	0.8524106918476676	0.263	65.8159	Unmasked
102	../AF_models/T1109o/unrelaxed_model_2_multimer_v2_pred_100.pdb	0.8713208850914037	0.837168	0.8439985596476753	0.248	59.6549	Unmasked
103	../AF_models/T1109o/unrelaxed_model_2_multimer_v2_pred_10.pdb	0.8778905418341146	0.84531474	0.8518299012745378	0.247	67.2615	Unmasked
104	../AF_models/T1109o/unrelaxed_model_2_multimer_v2_pred_11.pdb	0.878059834748794	0.8395859	0.8472806871951202	0.253	68.1944	Unmasked
105	../AF_models/T1109o/unrelaxed_model_2_multimer_v2_pred_12.pdb	0.8796025366712651	0.8432693	0.8505359381661622	0.257	69.6749	Unmasked
106	../AF_models/T1109o/unrelaxed_model_2_multimer_v2_pred_13.pdb	0.8742895526803511	0.8339333	0.8420045455916123	0.249	69.0171	Unmasked
107	../AF_models/T1109o/unrelaxed_model_2_multimer_v2_pred_14.pdb	0.8806696686921329	0.8475686	0.8541887909924549	0.252	68.2529	Unmasked
108	../AF_models/T1109o/unrelaxed_model_2_multimer_v2_pred_15.pdb	0.8830037346083408	0.8498051	0.8564448402444221	0.827	73.181	Unmasked
109	../AF_models/T1109o/unrelaxed_model_2_multimer_v2_pred_16.pdb	0.8734722699423572	0.83614624	0.8436114423612742	0.252	68.3612	Unmasked
110	../AF_models/T1109o/unrelaxed_model_2_multimer_v2_pred_17.pdb	0.8770374026589121	0.8402487	0.8476064436970657	0.255	66.8744	Unmasked
111	../AF_models/T1109o/unrelaxed_model_2_multimer_v2_pred_18.pdb	0.8782894526955106	0.8405447	0.8480936510371491	0.249	70.028	Unmasked
112	../AF_models/T1109o/unrelaxed_model_2_multimer_v2_pred_19.pdb	0.8739424738798942	0.8389288	0.845931549738137	0.247	67.2571	Unmasked
113	../AF_models/T1109o/unrelaxed_model_2_multimer_v2_pred_1.pdb	0.8794852135463591	0.8402433	0.8480916666564154	0.253	71.1766	Unmasked
114	../AF_models/T1109o/unrelaxed_model_2_multimer_v2_pred_20.pdb	0.8797496576778149	0.8477955	0.8541863206957192	0.251	67.65	Unmasked
115	../AF_models/T1109o/unrelaxed_model_2_multimer_v2_pred_21.pdb	0.8784139131147901	0.8454231	0.8520212645260342	0.255	70.5641	Unmasked
116	../AF_models/T1109o/unrelaxed_model_2_multimer_v2_pred_22.pdb	0.880106228419269	0.8483869	0.8547307526723792	0.815	71.1246	Unmasked
117	../AF_models/T1109o/unrelaxed_model_2_multimer_v2_pred_23.pdb	0.8805879928289742	0.84971774	0.8558917875611562	0.249	68.591	Unmasked
118	../AF_models/T1109o/unrelaxed_model_2_multimer_v2_pred_24.pdb	0.8774978905788293	0.8443162	0.850952525732343	0.249	66.8027	Unmasked
119	../AF_models/T1109o/unrelaxed_model_2_multimer_v2_pred_25.pdb	0.8722041474080333	0.83679837	0.8438795253891995	0.249	65.8151	Unmasked
120	../AF_models/T1109o/unrelaxed_model_2_multimer_v2_pred_26.pdb	0.880966408278005	0.85018414	0.8563405957272563	0.248	68.1066	Unmasked
121	../AF_models/T1109o/unrelaxed_model_2_multimer_v2_pred_27.pdb	0.8752750406469405	0.84048134	0.8474400808375181	0.256	67.9378	Unmasked
122	../AF_models/T1109o/unrelaxed_model_2_multimer_v2_pred_28.pdb	0.8758169761429114	0.8422301	0.8489474604751643	0.255	66.841	Unmasked
123	../AF_models/T1109o/unrelaxed_model_2_multimer_v2_pred_29.pdb	0.8764119186218424	0.8443473	0.8507602222406039	0.256	65.3566	Unmasked
124	../AF_models/T1109o/unrelaxed_model_2_multimer_v2_pred_2.pdb	0.8732450312801667	0.83795476	0.8450128139342561	0.251	65.3568	Unmasked
125	../AF_models/T1109o/unrelaxed_model_2_multimer_v2_pred_30.pdb	0.8773673525252356	0.84606564	0.8523259828646663	0.247	67.698	Unmasked
126	../AF_models/T1109o/unrelaxed_model_2_multimer_v2_pred_31.pdb	0.8740387582757037	0.8390578	0.8460539941783342	0.252	67.3383	Unmasked
127	../AF_models/T1109o/unrelaxed_model_2_multimer_v2_pred_32.pdb	0.8805346850925553	0.84960896	0.8557941032325004	0.25	68.7329	Unmasked
128	../AF_models/T1109o/unrelaxed_model_2_multimer_v2_pred_33.pdb	0.8751877890192603	0.83798355	0.845424396716816	0.252	66.5349	Unmasked
129	../AF_models/T1109o/unrelaxed_model_2_multimer_v2_pred_34.pdb	0.8726062942884879	0.8342649	0.8419331584243481	0.251	67.059	Unmasked
130	../AF_models/T1109o/unrelaxed_model_2_multimer_v2_pred_35.pdb	0.886654928241245	0.8518599	0.8588189273901924	0.818	75.3512	Unmasked
131	../AF_models/T1109o/unrelaxed_model_2_multimer_v2_pred_36.pdb	0.8749782475747813	0.8406021	0.8474773294313381	0.249	65.7666	Unmasked
132	../AF_models/T1109o/unrelaxed_model_2_multimer_v2_pred_37.pdb	0.8786084738594272	0.84520745	0.8518876569911238	0.255	71.2924	Unmasked
133	../AF_models/T1109o/unrelaxed_model_2_multimer_v2_pred_38.pdb	0.8775857530883298	0.83821696	0.8460907189617822	0.251	68.3283	Unmasked
134	../AF_models/T1109o/unrelaxed_model_2_multimer_v2_pred_39.pdb	0.8763488741772291	0.84226257	0.84907982770715	0.251	67.2351	Unmasked
135	../AF_models/T1109o/unrelaxed_model_2_multimer_v2_pred_3.pdb	0.8797915936572129	0.84210145	0.8496394825192845	0.255	70.2202	Unmasked
136	../AF_models/T1109o/unrelaxed_model_2_multimer_v2_pred_40.pdb	0.881007979359873	0.85024804	0.8564000268869892	0.25	68.2171	Unmasked
137	../AF_models/T1109o/unrelaxed_model_2_multimer_v2_pred_41.pdb	0.8773183153695103	0.8377389	0.8456547603334236	0.247	68.188	Unmasked
138	../AF_models/T1109o/unrelaxed_model_2_multimer_v2_pred_42.pdb	0.8751734349247595	0.8395252	0.8466548652076082	0.254	66.55	Unmasked
139	../AF_models/T1109o/unrelaxed_model_2_multimer_v2_pred_43.pdb	0.8804529336380753	0.8505511	0.856531489437576	0.259	64.9871	Unmasked
140	../AF_models/T1109o/unrelaxed_model_2_multimer_v2_pred_44.pdb	0.875030343218512	0.84100944	0.8478136190740003	0.251	66.1493	Unmasked
141	../AF_models/T1109o/unrelaxed_model_2_multimer_v2_pred_45.pdb	0.8758921397381072	0.8380661	0.8456313088069964	0.252	67.9663	Unmasked
142	../AF_models/T1109o/unrelaxed_model_2_multimer_v2_pred_46.pdb	0.8767105544380416	0.84292483	0.849681977525792	0.245	67.1037	Unmasked
143	../AF_models/T1109o/unrelaxed_model_2_multimer_v2_pred_47.pdb	0.8814012400167306	0.84601414	0.8530915616324966	0.251	69.3541	Unmasked
144	../AF_models/T1109o/unrelaxed_model_2_multimer_v2_pred_48.pdb	0.8767373161011851	0.83894193	0.8465010085998756	0.251	67.3544	Unmasked
145	../AF_models/T1109o/unrelaxed_model_2_multimer_v2_pred_49.pdb	0.875223295690361	0.8391162	0.8463376317027695	0.255	66.5668	Unmasked
146	../AF_models/T1109o/unrelaxed_model_2_multimer_v2_pred_4.pdb	0.8790795385446131	0.8474798	0.8537997639100946	0.253	67.4751	Unmasked
147	../AF_models/T1109o/unrelaxed_model_2_multimer_v2_pred_50.pdb	0.8788085381982815	0.84360504	0.8506457408427814	0.256	66.4927	Unmasked
148	../AF_models/T1109o/unrelaxed_model_2_multimer_v2_pred_51.pdb	0.8802757285686404	0.84927195	0.8554727081984694	0.252	66.2412	Unmasked
149	../AF_models/T1109o/unrelaxed_model_2_multimer_v2_pred_52.pdb	0.8797269006770712	0.84781307	0.8541958359917375	0.256	70.1656	Unmasked
150	../AF_models/T1109o/unrelaxed_model_2_multimer_v2_pred_53.pdb	0.8783822280158837	0.8415134	0.8488871618507354	0.248	70.2917	Unmasked
151	../AF_models/T1109o/unrelaxed_model_2_multimer_v2_pred_54.pdb	0.8770257458390593	0.84538865	0.851716069883144	0.255	65.7193	Unmasked
152	../AF_models/T1109o/unrelaxed_model_2_multimer_v2_pred_55.pdb	0.8760938400139366	0.8430964	0.8496958683751018	0.249	65.8034	Unmasked
153	../AF_models/T1109o/unrelaxed_model_2_multimer_v2_pred_56.pdb	0.8668121395659201	0.835369	0.8416576206316899	0.253	57.519	Unmasked
154	../AF_models/T1109o/unrelaxed_model_2_multimer_v2_pred_57.pdb	0.8788092218425048	0.84545326	0.8521244542317823	0.251	68.0178	Unmasked
155	../AF_models/T1109o/unrelaxed_model_2_multimer_v2_pred_58.pdb	0.8788801706787961	0.8473029	0.8536183650683765	0.254	69.1502	Unmasked
156	../AF_models/T1109o/unrelaxed_model_2_multimer_v2_pred_59.pdb	0.8770357790573355	0.84369373	0.8503621423837329	0.25	68.4349	Unmasked
157	../AF_models/T1109o/unrelaxed_model_2_multimer_v2_pred_5.pdb	0.8878125091921479	0.8569966	0.8631597785260517	0.814	74.9673	Unmasked
158	../AF_models/T1109o/unrelaxed_model_2_multimer_v2_pred_60.pdb	0.8783688665426638	0.8450334	0.8517004990775757	0.252	68.7288	Unmasked
159	../AF_models/T1109o/unrelaxed_model_2_multimer_v2_pred_61.pdb	0.868692940020174	0.8354211	0.8420754562901677	0.257	58.2417	Unmasked
160	../AF_models/T1109o/unrelaxed_model_2_multimer_v2_pred_62.pdb	0.8785780916088463	0.84035987	0.8480035116170574	0.246	69.8507	Unmasked
161	../AF_models/T1109o/unrelaxed_model_2_multimer_v2_pred_63.pdb	0.8776811476578446	0.8451351	0.8516443037198014	0.248	66.2998	Unmasked
162	../AF_models/T1109o/unrelaxed_model_2_multimer_v2_pred_64.pdb	0.8769171901231935	0.839223	0.846761859808086	0.251	66.7937	Unmasked
163	../AF_models/T1109o/unrelaxed_model_2_multimer_v2_pred_65.pdb	0.8788749237924418	0.8454577	0.8521411232167404	0.253	69.3654	Unmasked
164	../AF_models/T1109o/unrelaxed_model_2_multimer_v2_pred_66.pdb	0.8812965407082237	0.84709823	0.853937893194135	0.254	69.8432	Unmasked
165	../AF_models/T1109o/unrelaxed_model_2_multimer_v2_pred_67.pdb	0.8745414343434554	0.8308947	0.8396240537754294	0.252	67.5878	Unmasked
166	../AF_models/T1109o/unrelaxed_model_2_multimer_v2_pred_68.pdb	0.8760630638200743	0.8431922	0.8497663885513684	0.247	64.4007	Unmasked
167	../AF_models/T1109o/unrelaxed_model_2_multimer_v2_pred_69.pdb	0.8709826217915934	0.83292025	0.8405327269797787	0.247	66.7739	Unmasked
168	../AF_models/T1109o/unrelaxed_model_2_multimer_v2_pred_6.pdb	0.8817453051971373	0.8470618	0.8539985113415516	0.254	69.2532	Unmasked
169	../AF_models/T1109o/unrelaxed_model_2_multimer_v2_pred_70.pdb	0.8773050148496054	0.8380147	0.845872780466259	0.26	69.8644	Unmasked
170	../AF_models/T1109o/unrelaxed_model_2_multimer_v2_pred_71.pdb	0.8765188025458422	0.8420309	0.848928466777479	0.251	65.5441	Unmasked
171	../AF_models/T1109o/unrelaxed_model_2_multimer_v2_pred_72.pdb	0.8761515464218255	0.84145856	0.8483971565133691	0.253	66.7383	Unmasked
172	../AF_models/T1109o/unrelaxed_model_2_multimer_v2_pred_73.pdb	0.8778807893695046	0.84060013	0.8480562642276607	0.251	69.3434	Unmasked
173	../AF_models/T1109o/unrelaxed_model_2_multimer_v2_pred_74.pdb	0.8760445599659946	0.841454	0.8483721352598006	0.257	66.2902	Unmasked
174	../AF_models/T1109o/unrelaxed_model_2_multimer_v2_pred_75.pdb	0.8797177118579292	0.84561515	0.8524356612070351	0.254	69.7037	Unmasked
175	../AF_models/T1109o/unrelaxed_model_2_multimer_v2_pred_76.pdb	0.8730207900868782	0.83569527	0.8431603713962819	0.244	66.5154	Unmasked
176	../AF_models/T1109o/unrelaxed_model_2_multimer_v2_pred_77.pdb	0.8767779193312522	0.8442713	0.8507726256448149	0.251	66.9044	Unmasked
177	../AF_models/T1109o/unrelaxed_model_2_multimer_v2_pred_78.pdb	0.8753334201070572	0.838814	0.8461179001468998	0.254	69.342	Unmasked
178	../AF_models/T1109o/unrelaxed_model_2_multimer_v2_pred_79.pdb	0.8791067818474966	0.8431877	0.8503715081944506	0.249	70.4417	Unmasked
179	../AF_models/T1109o/unrelaxed_model_2_multimer_v2_pred_7.pdb	0.8704862289481284	0.83062613	0.8385981498728777	0.25	64.188	Unmasked
180	../AF_models/T1109o/unrelaxed_model_2_multimer_v2_pred_80.pdb	0.8723447754227358	0.83062863	0.8389718618838636	0.246	67.9634	Unmasked
181	../AF_models/T1109o/unrelaxed_model_2_multimer_v2_pred_81.pdb	0.870791525583381	0.8281429	0.8366726102314224	0.252	66.0939	Unmasked
182	../AF_models/T1109o/unrelaxed_model_2_multimer_v2_pred_82.pdb	0.8782387189455453	0.84083116	0.8483126722253884	0.25	68.3022	Unmasked
183	../AF_models/T1109o/unrelaxed_model_2_multimer_v2_pred_83.pdb	0.8776200448707185	0.84468293	0.8512703544941633	0.255	69.2288	Unmasked
184	../AF_models/T1109o/unrelaxed_model_2_multimer_v2_pred_84.pdb	0.8799707947914654	0.84738994	0.853906108116008	0.259	69.2761	Unmasked
185	../AF_models/T1109o/unrelaxed_model_2_multimer_v2_pred_85.pdb	0.8822369585502996	0.85125273	0.8574495794389418	0.25	68.4798	Unmasked
186	../AF_models/T1109o/unrelaxed_model_2_multimer_v2_pred_86.pdb	0.8795998362716496	0.8471335	0.8536267810665858	0.249	70.0888	Unmasked
187	../AF_models/T1109o/unrelaxed_model_2_multimer_v2_pred_87.pdb	0.8741724616583002	0.8408873	0.8475443388282421	0.25	65.5405	Unmasked
188	../AF_models/T1109o/unrelaxed_model_2_multimer_v2_pred_88.pdb	0.8818197158396184	0.8527447	0.8585597019875039	0.259	66.2566	Unmasked
189	../AF_models/T1109o/unrelaxed_model_2_multimer_v2_pred_89.pdb	0.8775345725666837	0.8413228	0.8485651382377021	0.258	65.802	Unmasked
190	../AF_models/T1109o/unrelaxed_model_2_multimer_v2_pred_8.pdb	0.8767451636513477	0.84174407	0.8487442849580529	0.252	68.5776	Unmasked
191	../AF_models/T1109o/unrelaxed_model_2_multimer_v2_pred_90.pdb	0.8752403614672549	0.8358424	0.8437219690830018	0.252	66.4512	Unmasked
192	../AF_models/T1109o/unrelaxed_model_2_multimer_v2_pred_91.pdb	0.8756772880855624	0.8394433	0.8466901184142317	0.253	66.138	Unmasked
193	../AF_models/T1109o/unrelaxed_model_2_multimer_v2_pred_92.pdb	0.8767973245904537	0.8421185	0.8490542662486572	0.247	66.2805	Unmasked
194	../AF_models/T1109o/unrelaxed_model_2_multimer_v2_pred_93.pdb	0.8725381540085848	0.83903754	0.8457376608615315	0.248	60.3859	Unmasked
195	../AF_models/T1109o/unrelaxed_model_2_multimer_v2_pred_94.pdb	0.8744049783578374	0.83600795	0.8436873578236671	0.247	65.8915	Unmasked
196	../AF_models/T1109o/unrelaxed_model_2_multimer_v2_pred_95.pdb	0.8722995873389197	0.83479595	0.8422966789423934	0.252	66.7317	Unmasked
197	../AF_models/T1109o/unrelaxed_model_2_multimer_v2_pred_96.pdb	0.8785177512809152	0.84563375	0.8522105464109682	0.254	67.4341	Unmasked
198	../AF_models/T1109o/unrelaxed_model_2_multimer_v2_pred_97.pdb	0.8802121174193802	0.84488803	0.8519528486700334	0.256	67.9268	Unmasked
199	../AF_models/T1109o/unrelaxed_model_2_multimer_v2_pred_98.pdb	0.8779744298782701	0.8447328	0.8513811427658151	0.251	69.322	Unmasked
200	../AF_models/T1109o/unrelaxed_model_2_multimer_v2_pred_99.pdb	0.8758839271917316	0.84066415	0.8477081041028972	0.251	68.6278	Unmasked
201	../AF_models/T1109o/unrelaxed_model_2_multimer_v2_pred_9.pdb	0.8746869522745313	0.8374325	0.8448833934151114	0.249	66.4354	Unmasked
202	../AF_models/T1109o/unrelaxed_model_3_multimer_v2_pred_0.pdb	0.8767932421657026	0.8423264	0.8492197705644883	0.258	67.4673	Unmasked
203	../AF_models/T1109o/unrelaxed_model_3_multimer_v2_pred_100.pdb	0.8768603814691486	0.84352016	0.8501882078856267	0.253	67.1068	Unmasked
204	../AF_models/T1109o/unrelaxed_model_3_multimer_v2_pred_10.pdb	0.8738331169881298	0.8337266	0.8417478913267031	0.25	66.8573	Unmasked
205	../AF_models/T1109o/unrelaxed_model_3_multimer_v2_pred_11.pdb	0.8696619447696149	0.8327342	0.8401197706983079	0.238	66.8712	Unmasked
206	../AF_models/T1109o/unrelaxed_model_3_multimer_v2_pred_12.pdb	0.8657002227794202	0.8227223	0.8313178971864993	0.254	67.0217	Unmasked
207	../AF_models/T1109o/unrelaxed_model_3_multimer_v2_pred_13.pdb	0.8740497444775138	0.83153784	0.8400402230959423	0.244	67.8063	Unmasked
208	../AF_models/T1109o/unrelaxed_model_3_multimer_v2_pred_14.pdb	0.8694788582809352	0.8294128	0.8374260260202008	0.261	64.9268	Unmasked
209	../AF_models/T1109o/unrelaxed_model_3_multimer_v2_pred_15.pdb	0.8607240442415991	0.8236915	0.8310979986981734	0.248	55.9746	Unmasked
210	../AF_models/T1109o/unrelaxed_model_3_multimer_v2_pred_16.pdb	0.8701625330629741	0.83187973	0.8395362946069796	0.249	66.1388	Unmasked
211	../AF_models/T1109o/unrelaxed_model_3_multimer_v2_pred_17.pdb	0.870836006667953	0.83321404	0.840738436990329	0.244	65.2885	Unmasked
212	../AF_models/T1109o/unrelaxed_model_3_multimer_v2_pred_18.pdb	0.8650499181117006	0.82692534	0.8345502534740247	0.245	56.5534	Unmasked
213	../AF_models/T1109o/unrelaxed_model_3_multimer_v2_pred_19.pdb	0.8669721012945135	0.8268723	0.8348922516035072	0.246	66.7505	Unmasked
214	../AF_models/T1109o/unrelaxed_model_3_multimer_v2_pred_1.pdb	0.8686257512435571	0.82549304	0.8341195804092338	0.257	67.4239	Unmasked
215	../AF_models/T1109o/unrelaxed_model_3_multimer_v2_pred_20.pdb	0.8725649898156962	0.83413506	0.841821042396733	0.254	65.9766	Unmasked
216	../AF_models/T1109o/unrelaxed_model_3_multimer_v2_pred_21.pdb	0.8705231959659203	0.83382845	0.8411673985925981	0.248	62.7532	Unmasked
217	../AF_models/T1109o/unrelaxed_model_3_multimer_v2_pred_22.pdb	0.8757429839500362	0.8392052	0.8465127611424244	0.249	66.5529	Unmasked
218	../AF_models/T1109o/unrelaxed_model_3_multimer_v2_pred_23.pdb	0.8671617562018896	0.8262872	0.8344621192304903	0.25	59.1776	Unmasked
219	../AF_models/T1109o/unrelaxed_model_3_multimer_v2_pred_24.pdb	0.8732223921071479	0.8364238	0.8437835298588076	0.251	65.8466	Unmasked
220	../AF_models/T1109o/unrelaxed_model_3_multimer_v2_pred_25.pdb	0.8689468461359593	0.82765317	0.8359119049327584	0.248	60.9688	Unmasked
221	../AF_models/T1109o/unrelaxed_model_3_multimer_v2_pred_26.pdb	0.8702862845751347	0.83126533	0.8390695211667359	0.243	66.7705	Unmasked
222	../AF_models/T1109o/unrelaxed_model_3_multimer_v2_pred_27.pdb	0.8704961588780025	0.82781965	0.8363549480994531	0.252	66.3244	Unmasked
223	../AF_models/T1109o/unrelaxed_model_3_multimer_v2_pred_28.pdb	0.8724491381557871	0.8366492	0.843809171198052	0.254	66.3078	Unmasked
224	../AF_models/T1109o/unrelaxed_model_3_multimer_v2_pred_29.pdb	0.8734126492122236	0.83866906	0.8456177791710581	0.245	65.8105	Unmasked
225	../AF_models/T1109o/unrelaxed_model_3_multimer_v2_pred_2.pdb	0.8616834496498413	0.8126677	0.8224708719062868	0.24	64.7176	Unmasked
226	../AF_models/T1109o/unrelaxed_model_3_multimer_v2_pred_30.pdb	0.8800085355841243	0.84792894	0.8543448601167029	0.667	67.4946	Unmasked
227	../AF_models/T1109o/unrelaxed_model_3_multimer_v2_pred_31.pdb	0.8763566069588455	0.83875084	0.846271992778488	0.247	67.1224	Unmasked
228	../AF_models/T1109o/unrelaxed_model_3_multimer_v2_pred_32.pdb	0.8686331874821974	0.8301438	0.8378416849512735	0.245	65.5373	Unmasked
229	../AF_models/T1109o/unrelaxed_model_3_multimer_v2_pred_33.pdb	0.862062921403703	0.8220046	0.8300162772891635	0.238	54.6451	Unmasked
230	../AF_models/T1109o/unrelaxed_model_3_multimer_v2_pred_34.pdb	0.8746664697567694	0.8417123	0.848303130758605	0.66	65.8707	Unmasked
231	../AF_models/T1109o/unrelaxed_model_3_multimer_v2_pred_35.pdb	0.8816467738509551	0.85227394	0.8581485076022224	0.805	73.1673	Unmasked
232	../AF_models/T1109o/unrelaxed_model_3_multimer_v2_pred_36.pdb	0.8763228265527301	0.84081686	0.8479180496550285	0.243	67.1315	Unmasked
233	../AF_models/T1109o/unrelaxed_model_3_multimer_v2_pred_37.pdb	0.8683596144651884	0.8235431	0.8325063802904986	0.252	66.0012	Unmasked
234	../AF_models/T1109o/unrelaxed_model_3_multimer_v2_pred_38.pdb	0.8723369877732676	0.8343955	0.8419838198263822	0.249	65.3751	Unmasked
235	../AF_models/T1109o/unrelaxed_model_3_multimer_v2_pred_39.pdb	0.8710710442294951	0.82817566	0.8367547400043464	0.248	65.2959	Unmasked
236	../AF_models/T1109o/unrelaxed_model_3_multimer_v2_pred_3.pdb	0.8745502903699973	0.8359457	0.8436666384267828	0.249	67.4685	Unmasked
237	../AF_models/T1109o/unrelaxed_model_3_multimer_v2_pred_40.pdb	0.8697986654564339	0.831537	0.8391893397197048	0.254	66.429	Unmasked
238	../AF_models/T1109o/unrelaxed_model_3_multimer_v2_pred_41.pdb	0.8622071470455546	0.8297315	0.8362266486016158	0.25	54.8163	Unmasked
239	../AF_models/T1109o/unrelaxed_model_3_multimer_v2_pred_42.pdb	0.8694394329333848	0.83114016	0.8388000150351633	0.249	66.0485	Unmasked
240	../AF_models/T1109o/unrelaxed_model_3_multimer_v2_pred_43.pdb	0.8748892274457121	0.8399068	0.8469032948604803	0.249	66.561	Unmasked
241	../AF_models/T1109o/unrelaxed_model_3_multimer_v2_pred_44.pdb	0.878985570506351	0.844753	0.8515995356710945	0.662	67.219	Unmasked
242	../AF_models/T1109o/unrelaxed_model_3_multimer_v2_pred_45.pdb	0.876592004878491	0.843372	0.8500159908499658	0.257	67.6085	Unmasked
243	../AF_models/T1109o/unrelaxed_model_3_multimer_v2_pred_46.pdb	0.8716179395753245	0.8341459	0.841640310784938	0.243	66.6744	Unmasked
244	../AF_models/T1109o/unrelaxed_model_3_multimer_v2_pred_47.pdb	0.8679508895608739	0.82315665	0.8321155017799727	0.247	65.8061	Unmasked
245	../AF_models/T1109o/unrelaxed_model_3_multimer_v2_pred_48.pdb	0.8641595453425246	0.8247232	0.8326104563554924	0.246	55.3549	Unmasked
246	../AF_models/T1109o/unrelaxed_model_3_multimer_v2_pred_49.pdb	0.873997924324346	0.83815694	0.8453251357071544	0.256	66.7271	Unmasked
247	../AF_models/T1109o/unrelaxed_model_3_multimer_v2_pred_4.pdb	0.870538065712966	0.8339915	0.8413008351884916	0.256	68.371	Unmasked
248	../AF_models/T1109o/unrelaxed_model_3_multimer_v2_pred_50.pdb	0.8751791701284161	0.8420107	0.8486443755143307	0.796	70.5393	Unmasked
249	../AF_models/T1109o/unrelaxed_model_3_multimer_v2_pred_51.pdb	0.8667860153303737	0.8257191	0.8339324975607036	0.252	66.5978	Unmasked
250	../AF_models/T1109o/unrelaxed_model_3_multimer_v2_pred_52.pdb	0.8714646640931523	0.83439004	0.8418049681885036	0.248	63.26	Unmasked
251	../AF_models/T1109o/unrelaxed_model_3_multimer_v2_pred_53.pdb	0.8706210511678014	0.83415496	0.841448181028238	0.256	67.401	Unmasked
252	../AF_models/T1109o/unrelaxed_model_3_multimer_v2_pred_54.pdb	0.870421585967468	0.82959545	0.8377606744627808	0.25	68.3032	Unmasked
253	../AF_models/T1109o/unrelaxed_model_3_multimer_v2_pred_55.pdb	0.8718173328027206	0.8365463	0.8436005080339328	0.258	67.7198	Unmasked
254	../AF_models/T1109o/unrelaxed_model_3_multimer_v2_pred_56.pdb	0.8727658845077779	0.8339433	0.8417078228213555	0.25	67.7178	Unmasked
255	../AF_models/T1109o/unrelaxed_model_3_multimer_v2_pred_57.pdb	0.8706356525623681	0.8289912	0.8373200702707745	0.247	66.3793	Unmasked
256	../AF_models/T1109o/unrelaxed_model_3_multimer_v2_pred_58.pdb	0.8735014902970979	0.8389108	0.8458289525394	0.25	65.7976	Unmasked
257	../AF_models/T1109o/unrelaxed_model_3_multimer_v2_pred_59.pdb	0.8735138849382432	0.83545655	0.8430680170846946	0.247	66.449	Unmasked
258	../AF_models/T1109o/unrelaxed_model_3_multimer_v2_pred_5.pdb	0.8713244997907442	0.8334893	0.8410563390145454	0.256	67.6037	Unmasked
259	../AF_models/T1109o/unrelaxed_model_3_multimer_v2_pred_60.pdb	0.8588485853766643	0.8178587	0.8260566738624423	0.254	57.5129	Unmasked
260	../AF_models/T1109o/unrelaxed_model_3_multimer_v2_pred_61.pdb	0.8710277195145049	0.8315444	0.8394410633120807	0.254	65.7663	Unmasked
261	../AF_models/T1109o/unrelaxed_model_3_multimer_v2_pred_62.pdb	0.8796413592619112	0.85257745	0.8579902301653706	0.665	68.7041	Unmasked
262	../AF_models/T1109o/unrelaxed_model_3_multimer_v2_pred_63.pdb	0.8741650708139257	0.8377713	0.8450500513637129	0.257	66.8659	Unmasked
263	../AF_models/T1109o/unrelaxed_model_3_multimer_v2_pred_64.pdb	0.8752135092787348	0.8410702	0.8478988419924658	0.252	67.3654	Unmasked
264	../AF_models/T1109o/unrelaxed_model_3_multimer_v2_pred_65.pdb	0.8718431786529972	0.82974386	0.8381637254522792	0.244	67.2298	Unmasked
265	../AF_models/T1109o/unrelaxed_model_3_multimer_v2_pred_66.pdb	0.8718200826426127	0.831455	0.8395280103639717	0.247	66.7929	Unmasked
266	../AF_models/T1109o/unrelaxed_model_3_multimer_v2_pred_67.pdb	0.881802512070735	0.85288715	0.8586702253145377	0.811	73.1571	Unmasked
267	../AF_models/T1109o/unrelaxed_model_3_multimer_v2_pred_68.pdb	0.8725727445707687	0.8335033	0.841317193643768	0.252	66.5344	Unmasked
268	../AF_models/T1109o/unrelaxed_model_3_multimer_v2_pred_69.pdb	0.8732019809702243	0.83840936	0.845367887572829	0.248	66.6151	Unmasked
269	../AF_models/T1109o/unrelaxed_model_3_multimer_v2_pred_6.pdb	0.8715763688552949	0.8328334	0.8405820012185687	0.252	59.4966	Unmasked
270	../AF_models/T1109o/unrelaxed_model_3_multimer_v2_pred_70.pdb	0.8734853677012079	0.8357426	0.8432911477895092	0.254	66.9061	Unmasked
271	../AF_models/T1109o/unrelaxed_model_3_multimer_v2_pred_71.pdb	0.875638745195962	0.8399018	0.8470491929784014	0.25	67.3783	Unmasked
272	../AF_models/T1109o/unrelaxed_model_3_multimer_v2_pred_72.pdb	0.8819156202722647	0.8532502	0.8589832884679052	0.663	67.0168	Unmasked
273	../AF_models/T1109o/unrelaxed_model_3_multimer_v2_pred_73.pdb	0.8811708013877388	0.8505186	0.8566490276786709	0.663	67.4678	Unmasked
274	../AF_models/T1109o/unrelaxed_model_3_multimer_v2_pred_74.pdb	0.8757566735777466	0.84251046	0.8491597041613501	0.245	66.3568	Unmasked
275	../AF_models/T1109o/unrelaxed_model_3_multimer_v2_pred_75.pdb	0.8726740957561167	0.8348044	0.8423783517134793	0.252	67.0456	Unmasked
276	../AF_models/T1109o/unrelaxed_model_3_multimer_v2_pred_76.pdb	0.8709754988720709	0.83068234	0.8387409696016848	0.251	60.9795	Unmasked
277	../AF_models/T1109o/unrelaxed_model_3_multimer_v2_pred_77.pdb	0.8748919963314593	0.8391332	0.846284961689998	0.258	68.7846	Unmasked
278	../AF_models/T1109o/unrelaxed_model_3_multimer_v2_pred_78.pdb	0.8812126924991814	0.8483947	0.8549582920551342	0.252	65.8941	Unmasked
279	../AF_models/T1109o/unrelaxed_model_3_multimer_v2_pred_79.pdb	0.8720674613919073	0.83190286	0.8399357815545045	0.254	68.4815	Unmasked
280	../AF_models/T1109o/unrelaxed_model_3_multimer_v2_pred_7.pdb	0.8723244305351249	0.83702064	0.8440813945909118	0.254	65.8729	Unmasked
281	../AF_models/T1109o/unrelaxed_model_3_multimer_v2_pred_80.pdb	0.8697552359727938	0.8308481	0.8386295254355256	0.26	58.6244	Unmasked
282	../AF_models/T1109o/unrelaxed_model_3_multimer_v2_pred_81.pdb	0.8703391157375504	0.8295994	0.8377473275420414	0.255	66.2361	Unmasked
283	../AF_models/T1109o/unrelaxed_model_3_multimer_v2_pred_82.pdb	0.8717507966509117	0.83183897	0.8398213316629461	0.257	67.7673	Unmasked
284	../AF_models/T1109o/unrelaxed_model_3_multimer_v2_pred_83.pdb	0.8711901002969487	0.8285725	0.8370960293977686	0.246	66.6324	Unmasked
285	../AF_models/T1109o/unrelaxed_model_3_multimer_v2_pred_84.pdb	0.8815181353171279	0.850721	0.8568804283634744	0.812	71.6207	Unmasked
286	../AF_models/T1109o/unrelaxed_model_3_multimer_v2_pred_85.pdb	0.8723171868273819	0.8336086	0.8413503392209453	0.252	66.8802	Unmasked
287	../AF_models/T1109o/unrelaxed_model_3_multimer_v2_pred_86.pdb	0.8739322168481506	0.83953804	0.8464168735911878	0.256	67.678	Unmasked
288	../AF_models/T1109o/unrelaxed_model_3_multimer_v2_pred_87.pdb	0.8750347749817441	0.8387692	0.8460223129675404	0.25	59.4007	Unmasked
289	../AF_models/T1109o/unrelaxed_model_3_multimer_v2_pred_88.pdb	0.8732446641787122	0.8349621	0.8426186365100589	0.252	66.5888	Unmasked
290	../AF_models/T1109o/unrelaxed_model_3_multimer_v2_pred_89.pdb	0.8719106409136187	0.82975787	0.8381884235776214	0.249	66.3185	Unmasked
291	../AF_models/T1109o/unrelaxed_model_3_multimer_v2_pred_8.pdb	0.8710686530371978	0.83649445	0.8434092872480646	0.249	64.85	Unmasked
292	../AF_models/T1109o/unrelaxed_model_3_multimer_v2_pred_90.pdb	0.8712529407305206	0.8357494	0.8428500983389753	0.256	61.2449	Unmasked
293	../AF_models/T1109o/unrelaxed_model_3_multimer_v2_pred_91.pdb	0.8751010287022725	0.8412733	0.848038851980689	0.247	68.0888	Unmasked
294	../AF_models/T1109o/unrelaxed_model_3_multimer_v2_pred_92.pdb	0.871143608180609	0.83559054	0.8427011547263318	0.256	65.2241	Unmasked
295	../AF_models/T1109o/unrelaxed_model_3_multimer_v2_pred_93.pdb	0.8651122568728458	0.82767427	0.835161867115536	0.251	57.5659	Unmasked
296	../AF_models/T1109o/unrelaxed_model_3_multimer_v2_pred_94.pdb	0.8749191802928533	0.84126717	0.8479975708760756	0.669	64.3541	Unmasked
297	../AF_models/T1109o/unrelaxed_model_3_multimer_v2_pred_95.pdb	0.8683416780394324	0.82932657	0.8371295916351083	0.259	63.1759	Unmasked
298	../AF_models/T1109o/unrelaxed_model_3_multimer_v2_pred_96.pdb	0.8723844079720839	0.82893735	0.8376267629573318	0.247	66.8271	Unmasked
299	../AF_models/T1109o/unrelaxed_model_3_multimer_v2_pred_97.pdb	0.8721047992611148	0.83106685	0.8392744373302503	0.252	66.4863	Unmasked
300	../AF_models/T1109o/unrelaxed_model_3_multimer_v2_pred_98.pdb	0.8704284268175484	0.83084047	0.8387580600888515	0.245	67.9234	Unmasked
301	../AF_models/T1109o/unrelaxed_model_3_multimer_v2_pred_99.pdb	0.8730303811057948	0.8396137	0.8462970170780926	0.253	65.6176	Unmasked
302	../AF_models/T1109o/unrelaxed_model_3_multimer_v2_pred_9.pdb	0.8604363383120052	0.8215614	0.829336384559984	0.255	53.5844	Unmasked
303	../AF_models/T1109o/unrelaxed_model_4_multimer_v2_pred_0.pdb	0.8742201172823055	0.83350885	0.8416511027716467	0.257	68.459	Unmasked
304	../AF_models/T1109o/unrelaxed_model_4_multimer_v2_pred_100.pdb	0.8735009394146551	0.83296144	0.8410693399520229	0.249	69.4332	Unmasked
305	../AF_models/T1109o/unrelaxed_model_4_multimer_v2_pred_10.pdb	0.879673609453639	0.83850753	0.8467407483494681	0.255	69.72	Unmasked
306	../AF_models/T1109o/unrelaxed_model_4_multimer_v2_pred_11.pdb	0.8785343263063218	0.84618115	0.8526517886621433	0.261	67.7129	Unmasked
307	../AF_models/T1109o/unrelaxed_model_4_multimer_v2_pred_12.pdb	0.8669721319520902	0.8283875	0.8361044254748907	0.259	60.0405	Unmasked
308	../AF_models/T1109o/unrelaxed_model_4_multimer_v2_pred_13.pdb	0.8736642274903176	0.83227575	0.8405534441003585	0.251	63.6634	Unmasked
309	../AF_models/T1109o/unrelaxed_model_4_multimer_v2_pred_14.pdb	0.8718529472358609	0.82682145	0.8358277465821821	0.249	63.0605	Unmasked
310	../AF_models/T1109o/unrelaxed_model_4_multimer_v2_pred_15.pdb	0.8713808817057955	0.8339199	0.8414120825606416	0.243	61.458	Unmasked
311	../AF_models/T1109o/unrelaxed_model_4_multimer_v2_pred_16.pdb	0.8672136757619209	0.8285068	0.8362481970359291	0.252	56.5278	Unmasked
312	../AF_models/T1109o/unrelaxed_model_4_multimer_v2_pred_17.pdb	0.8610719712569402	0.8165482	0.8254529768624721	0.251	54.872	Unmasked
313	../AF_models/T1109o/unrelaxed_model_4_multimer_v2_pred_18.pdb	0.8748579602043127	0.8427295	0.849155199142303	0.249	65.3361	Unmasked
314	../AF_models/T1109o/unrelaxed_model_4_multimer_v2_pred_19.pdb	0.8722085320335964	0.83701736	0.844055592286236	0.254	61.7027	Unmasked
315	../AF_models/T1109o/unrelaxed_model_4_multimer_v2_pred_1.pdb	0.8661990682948076	0.83607185	0.8420972927544206	0.259	54.3429	Unmasked
316	../AF_models/T1109o/unrelaxed_model_4_multimer_v2_pred_20.pdb	0.8754648879536362	0.8371849	0.8448409023954149	0.253	67.139	Unmasked
317	../AF_models/T1109o/unrelaxed_model_4_multimer_v2_pred_21.pdb	0.8752613307562827	0.8369592	0.8446196127241326	0.26	68.4451	Unmasked
318	../AF_models/T1109o/unrelaxed_model_4_multimer_v2_pred_22.pdb	0.8671065667415723	0.82709694	0.8350988646178458	0.247	61.5798	Unmasked
319	../AF_models/T1109o/unrelaxed_model_4_multimer_v2_pred_23.pdb	0.8611999735473684	0.8188368	0.8273094412731945	0.246	54.9263	Unmasked
320	../AF_models/T1109o/unrelaxed_model_4_multimer_v2_pred_24.pdb	0.8772275825279471	0.8379108	0.8457741336015367	0.256	67.678	Unmasked
321	../AF_models/T1109o/unrelaxed_model_4_multimer_v2_pred_25.pdb	0.8732888987855782	0.8333672	0.8413515625635122	0.258	66.139	Unmasked
322	../AF_models/T1109o/unrelaxed_model_4_multimer_v2_pred_26.pdb	0.8678608184558663	0.8297739	0.8373912860056264	0.247	56.9017	Unmasked
323	../AF_models/T1109o/unrelaxed_model_4_multimer_v2_pred_27.pdb	0.8668234090871594	0.8312423	0.8383585401548344	0.252	57.0434	Unmasked
324	../AF_models/T1109o/unrelaxed_model_4_multimer_v2_pred_28.pdb	0.8688660047378272	0.8277538	0.8359762267654366	0.25	61.0983	Unmasked
325	../AF_models/T1109o/unrelaxed_model_4_multimer_v2_pred_29.pdb	0.8673208366896258	0.8290614	0.8367132785134623	0.252	59.088	Unmasked
326	../AF_models/T1109o/unrelaxed_model_4_multimer_v2_pred_2.pdb	0.8724499050557254	0.83476263	0.8423000872886109	0.254	62.31	Unmasked
327	../AF_models/T1109o/unrelaxed_model_4_multimer_v2_pred_30.pdb	0.8636308468144864	0.82578236	0.8333520562800116	0.249	57.3844	Unmasked
328	../AF_models/T1109o/unrelaxed_model_4_multimer_v2_pred_31.pdb	0.8653342575301688	0.8277305	0.8352512329910191	0.248	58.3966	Unmasked
329	../AF_models/T1109o/unrelaxed_model_4_multimer_v2_pred_32.pdb	0.8670856840963825	0.8252102	0.8335853077482316	0.247	59.4073	Unmasked
330	../AF_models/T1109o/unrelaxed_model_4_multimer_v2_pred_33.pdb	0.8617162286189781	0.8181834	0.8268899833946941	0.252	58.9432	Unmasked
331	../AF_models/T1109o/unrelaxed_model_4_multimer_v2_pred_34.pdb	0.8622198596439277	0.8194165	0.8279771903125747	0.249	55.4044	Unmasked
332	../AF_models/T1109o/unrelaxed_model_4_multimer_v2_pred_35.pdb	0.872654942862718	0.8307648	0.8391428049787937	0.253	60.3671	Unmasked
333	../AF_models/T1109o/unrelaxed_model_4_multimer_v2_pred_36.pdb	0.8797989939093844	0.84592265	0.8526979179072431	0.261	70.8224	Unmasked
334	../AF_models/T1109o/unrelaxed_model_4_multimer_v2_pred_37.pdb	0.8739739091787606	0.83540285	0.843117058904844	0.254	65.7961	Unmasked
335	../AF_models/T1109o/unrelaxed_model_4_multimer_v2_pred_38.pdb	0.8741129322101143	0.8369922	0.8444163497934634	0.261	64.5166	Unmasked
336	../AF_models/T1109o/unrelaxed_model_4_multimer_v2_pred_39.pdb	0.8741965878553651	0.8375166	0.8448526022543007	0.257	69.1863	Unmasked
337	../AF_models/T1109o/unrelaxed_model_4_multimer_v2_pred_3.pdb	0.8700941454830051	0.8300696	0.8380745103252388	0.259	67.3115	Unmasked
338	../AF_models/T1109o/unrelaxed_model_4_multimer_v2_pred_40.pdb	0.8778535520862955	0.8432601	0.8501787979569321	0.246	69.4885	Unmasked
339	../AF_models/T1109o/unrelaxed_model_4_multimer_v2_pred_41.pdb	0.8761749345344426	0.83458996	0.842906953459623	0.251	68.02	Unmasked
340	../AF_models/T1109o/unrelaxed_model_4_multimer_v2_pred_42.pdb	0.863904880155667	0.8227087	0.8309479567745417	0.254	56.9441	Unmasked
341	../AF_models/T1109o/unrelaxed_model_4_multimer_v2_pred_43.pdb	0.8792537357834114	0.8444227	0.8513889055734304	0.248	69.141	Unmasked
342	../AF_models/T1109o/unrelaxed_model_4_multimer_v2_pred_44.pdb	0.8640677698144104	0.82386386	0.8319046451188881	0.245	59.4195	Unmasked
343	../AF_models/T1109o/unrelaxed_model_4_multimer_v2_pred_45.pdb	0.878398004135105	0.84594846	0.8524383670013375	0.254	68.8566	Unmasked
344	../AF_models/T1109o/unrelaxed_model_4_multimer_v2_pred_46.pdb	0.8760345056295165	0.83911544	0.846499253802295	0.256	68.6388	Unmasked
345	../AF_models/T1109o/unrelaxed_model_4_multimer_v2_pred_47.pdb	0.8655249458478761	0.82211864	0.8307999011263625	0.256	54.4015	Unmasked
346	../AF_models/T1109o/unrelaxed_model_4_multimer_v2_pred_48.pdb	0.8764390939320104	0.83674914	0.8446871279447273	0.256	67.22	Unmasked
347	../AF_models/T1109o/unrelaxed_model_4_multimer_v2_pred_49.pdb	0.8804260709891373	0.8453175	0.8523392005564701	0.259	67.0663	Unmasked
348	../AF_models/T1109o/unrelaxed_model_4_multimer_v2_pred_4.pdb	0.8753163103174619	0.8346683	0.8427978850188147	0.251	68.0868	Unmasked
349	../AF_models/T1109o/unrelaxed_model_4_multimer_v2_pred_50.pdb	0.8748506038332649	0.832405	0.8408940976648464	0.251	68.45	Unmasked
350	../AF_models/T1109o/unrelaxed_model_4_multimer_v2_pred_51.pdb	0.8786014838661572	0.8415757	0.8489808425038223	0.263	68.8973	Unmasked
351	../AF_models/T1109o/unrelaxed_model_4_multimer_v2_pred_52.pdb	0.8766638362714154	0.84410715	0.8506184880794785	0.256	67.9307	Unmasked
352	../AF_models/T1109o/unrelaxed_model_4_multimer_v2_pred_53.pdb	0.8810364988666215	0.8422662	0.8500202613516935	0.253	69.7349	Unmasked
353	../AF_models/T1109o/unrelaxed_model_4_multimer_v2_pred_54.pdb	0.8767172551251025	0.8368902	0.8448556275386924	0.242	67.3566	Unmasked
354	../AF_models/T1109o/unrelaxed_model_4_multimer_v2_pred_55.pdb	0.8740231492271173	0.83420646	0.84216979937057	0.26	66.3283	Unmasked
355	../AF_models/T1109o/unrelaxed_model_4_multimer_v2_pred_56.pdb	0.8636278462864057	0.82549536	0.8331218590827206	0.245	59.0998	Unmasked
356	../AF_models/T1109o/unrelaxed_model_4_multimer_v2_pred_57.pdb	0.8598484552006244	0.82229066	0.8298022182007694	0.256	55.6166	Unmasked
357	../AF_models/T1109o/unrelaxed_model_4_multimer_v2_pred_58.pdb	0.8792167910680196	0.84815985	0.8543712379285698	0.255	68.879	Unmasked
358	../AF_models/T1109o/unrelaxed_model_4_multimer_v2_pred_59.pdb	0.877502874046864	0.84146774	0.848674765330613	0.256	65.9898	Unmasked
359	../AF_models/T1109o/unrelaxed_model_4_multimer_v2_pred_5.pdb	0.864794287211178	0.8248689	0.8328539914144036	0.251	58.5098	Unmasked
360	../AF_models/T1109o/unrelaxed_model_4_multimer_v2_pred_60.pdb	0.8722889717911586	0.8258692	0.8351531564492962	0.256	68.1795	Unmasked
361	../AF_models/T1109o/unrelaxed_model_4_multimer_v2_pred_61.pdb	0.8813038580665185	0.8497257	0.856041350226585	0.256	70.4359	Unmasked
362	../AF_models/T1109o/unrelaxed_model_4_multimer_v2_pred_62.pdb	0.8624732616202062	0.82096064	0.8292631650498714	0.242	57.4251	Unmasked
363	../AF_models/T1109o/unrelaxed_model_4_multimer_v2_pred_63.pdb	0.86683322247219	0.833428	0.8401090646909712	0.251	56.6273	Unmasked
364	../AF_models/T1109o/unrelaxed_model_4_multimer_v2_pred_64.pdb	0.8697328737047969	0.83026737	0.8381604705386889	0.247	61.641	Unmasked
365	../AF_models/T1109o/unrelaxed_model_4_multimer_v2_pred_65.pdb	0.8672674124083635	0.82722247	0.8352314556567215	0.251	66.0956	Unmasked
366	../AF_models/T1109o/unrelaxed_model_4_multimer_v2_pred_66.pdb	0.862386205319447	0.8256291	0.8329805331476297	0.253	59.0932	Unmasked
367	../AF_models/T1109o/unrelaxed_model_4_multimer_v2_pred_67.pdb	0.871691113947737	0.8322423	0.8401320708272673	0.252	66.0107	Unmasked
368	../AF_models/T1109o/unrelaxed_model_4_multimer_v2_pred_68.pdb	0.8671715088309716	0.82538915	0.8337456192100421	0.249	57.8093	Unmasked
369	../AF_models/T1109o/unrelaxed_model_4_multimer_v2_pred_69.pdb	0.8801384986765781	0.84328365	0.8506546223427376	0.258	69.3144	Unmasked
370	../AF_models/T1109o/unrelaxed_model_4_multimer_v2_pred_6.pdb	0.8735841586499599	0.8412863	0.8477458730202753	0.254	65.4612	Unmasked
371	../AF_models/T1109o/unrelaxed_model_4_multimer_v2_pred_70.pdb	0.879834037394501	0.84194887	0.849525900954242	0.251	68.542	Unmasked
372	../AF_models/T1109o/unrelaxed_model_4_multimer_v2_pred_71.pdb	0.8723704153540961	0.8369175	0.8440080987263369	0.243	58.9349	Unmasked
373	../AF_models/T1109o/unrelaxed_model_4_multimer_v2_pred_72.pdb	0.8687871981541107	0.83299255	0.8401514825995722	0.256	59.0373	Unmasked
374	../AF_models/T1109o/unrelaxed_model_4_multimer_v2_pred_73.pdb	0.877814682226403	0.83953744	0.8471928898296801	0.253	69.7598	Unmasked
375	../AF_models/T1109o/unrelaxed_model_4_multimer_v2_pred_74.pdb	0.8621459857721934	0.8244676	0.8320032766679886	0.247	54.3256	Unmasked
376	../AF_models/T1109o/unrelaxed_model_4_multimer_v2_pred_75.pdb	0.8758091770461935	0.8332869	0.8417913405667095	0.252	69.6254	Unmasked
377	../AF_models/T1109o/unrelaxed_model_4_multimer_v2_pred_76.pdb	0.8758783512627384	0.83580554	0.8438200985057215	0.251	67.8878	Unmasked
378	../AF_models/T1109o/unrelaxed_model_4_multimer_v2_pred_77.pdb	0.8807429444779671	0.8440846	0.8514162852762086	0.258	69.5671	Unmasked
379	../AF_models/T1109o/unrelaxed_model_4_multimer_v2_pred_78.pdb	0.8665881405082773	0.82663226	0.8346234371226515	0.247	58.2073	Unmasked
380	../AF_models/T1109o/unrelaxed_model_4_multimer_v2_pred_79.pdb	0.866526864137426	0.8273778	0.8352076097659618	0.246	60.7824	Unmasked
381	../AF_models/T1109o/unrelaxed_model_4_multimer_v2_pred_7.pdb	0.8738200757418506	0.8375875	0.8448339957697081	0.252	64.5929	Unmasked
382	../AF_models/T1109o/unrelaxed_model_4_multimer_v2_pred_80.pdb	0.863972962048018	0.83035475	0.8370783925347257	0.253	54.5451	Unmasked
383	../AF_models/T1109o/unrelaxed_model_4_multimer_v2_pred_81.pdb	0.8597097367384792	0.81284153	0.8222151750393463	0.245	59.138	Unmasked
384	../AF_models/T1109o/unrelaxed_model_4_multimer_v2_pred_82.pdb	0.8601711876089324	0.818269	0.8266494490086029	0.249	54.8324	Unmasked
385	../AF_models/T1109o/unrelaxed_model_4_multimer_v2_pred_83.pdb	0.8739018726892797	0.8382493	0.8453798351396626	0.251	68.7137	Unmasked
386	../AF_models/T1109o/unrelaxed_model_4_multimer_v2_pred_84.pdb	0.8672419156005183	0.82457185	0.8331058614526232	0.247	58.5661	Unmasked
387	../AF_models/T1109o/unrelaxed_model_4_multimer_v2_pred_85.pdb	0.8668884122943457	0.83156246	0.8386276500339425	0.251	56.7132	Unmasked
388	../AF_models/T1109o/unrelaxed_model_4_multimer_v2_pred_86.pdb	0.8803835731405685	0.8403367	0.8483460589579477	0.258	69.6846	Unmasked
389	../AF_models/T1109o/unrelaxed_model_4_multimer_v2_pred_87.pdb	0.8673036515389703	0.83100855	0.8382675731117492	0.245	59.1554	Unmasked
390	../AF_models/T1109o/unrelaxed_model_4_multimer_v2_pred_88.pdb	0.8627830870900522	0.8208991	0.829275920549114	0.244	57.1361	Unmasked
391	../AF_models/T1109o/unrelaxed_model_4_multimer_v2_pred_89.pdb	0.8725377373023817	0.83577836	0.8431302319392362	0.245	63.798	Unmasked
392	../AF_models/T1109o/unrelaxed_model_4_multimer_v2_pred_8.pdb	0.8764413720004813	0.8422187	0.8490632320569567	0.256	68.9798	Unmasked
393	../AF_models/T1109o/unrelaxed_model_4_multimer_v2_pred_90.pdb	0.8805272637550761	0.841309	0.849152661537026	0.257	67.941	Unmasked
394	../AF_models/T1109o/unrelaxed_model_4_multimer_v2_pred_91.pdb	0.8755828792295053	0.8368919	0.8446300875036159	0.251	67.8302	Unmasked
395	../AF_models/T1109o/unrelaxed_model_4_multimer_v2_pred_92.pdb	0.8804925776346731	0.83948004	0.8476825494929991	0.26	69.4268	Unmasked
396	../AF_models/T1109o/unrelaxed_model_4_multimer_v2_pred_93.pdb	0.8667438010314947	0.8230539	0.8317918773480226	0.251	58.2141	Unmasked
397	../AF_models/T1109o/unrelaxed_model_4_multimer_v2_pred_94.pdb	0.8727291369613933	0.83063304	0.8390522627865658	0.253	68.3459	Unmasked
398	../AF_models/T1109o/unrelaxed_model_4_multimer_v2_pred_95.pdb	0.8713848291977359	0.83322287	0.8408552586862269	0.253	69.1398	Unmasked
399	../AF_models/T1109o/unrelaxed_model_4_multimer_v2_pred_96.pdb	0.8785332257256347	0.83969206	0.8474602900883643	0.258	68.9927	Unmasked
400	../AF_models/T1109o/unrelaxed_model_4_multimer_v2_pred_97.pdb	0.8688211678674727	0.82870185	0.8367257165752036	0.246	61.4671	Unmasked
401	../AF_models/T1109o/unrelaxed_model_4_multimer_v2_pred_98.pdb	0.8693175626188125	0.8375596	0.8439111771660965	0.252	57.3293	Unmasked
402	../AF_models/T1109o/unrelaxed_model_4_multimer_v2_pred_99.pdb	0.8790744126438457	0.84514874	0.8519338762879245	0.246	68.6305	Unmasked
403	../AF_models/T1109o/unrelaxed_model_4_multimer_v2_pred_9.pdb	0.8729227546566037	0.837653	0.8447069359563452	0.26	68.1615	Unmasked
404	../AF_models/T1109o/unrelaxed_model_5_multimer_v2_pred_0.pdb	0.8615981738240313	0.81600237	0.8251215299064079	0.25	54.5727	Unmasked
405	../AF_models/T1109o/unrelaxed_model_5_multimer_v2_pred_100.pdb	0.8734909878073744	0.83204937	0.8403376934110843	0.255	69.3534	Unmasked
406	../AF_models/T1109o/unrelaxed_model_5_multimer_v2_pred_10.pdb	0.8626425361140242	0.8231794	0.8310720462700462	0.663	56.3895	Unmasked
407	../AF_models/T1109o/unrelaxed_model_5_multimer_v2_pred_11.pdb	0.8564164499844826	0.8170645	0.8249349089544161	0.261	52.9905	Unmasked
408	../AF_models/T1109o/unrelaxed_model_5_multimer_v2_pred_12.pdb	0.8631140217816846	0.8198155	0.8284752175338272	0.25	58.391	Unmasked
409	../AF_models/T1109o/unrelaxed_model_5_multimer_v2_pred_13.pdb	0.8714854873639579	0.83079135	0.8389301808162974	0.253	67.9466	Unmasked
410	../AF_models/T1109o/unrelaxed_model_5_multimer_v2_pred_14.pdb	0.8732990300291532	0.83572626	0.8432408149169635	0.253	68.5546	Unmasked
411	../AF_models/T1109o/unrelaxed_model_5_multimer_v2_pred_15.pdb	0.8706621070576459	0.8331485	0.8406512049808652	0.251	66.6529	Unmasked
412	../AF_models/T1109o/unrelaxed_model_5_multimer_v2_pred_16.pdb	0.8696391245458428	0.82748044	0.8359121732062877	0.25	65.9468	Unmasked
413	../AF_models/T1109o/unrelaxed_model_5_multimer_v2_pred_17.pdb	0.8793753947185976	0.843488	0.8506654613289735	0.813	71.3371	Unmasked
414	../AF_models/T1109o/unrelaxed_model_5_multimer_v2_pred_18.pdb	0.8808597053389696	0.8464464	0.8533290570040732	0.802	72.9502	Unmasked
415	../AF_models/T1109o/unrelaxed_model_5_multimer_v2_pred_19.pdb	0.8776099057982774	0.84037995	0.847825943867175	0.818	70.9295	Unmasked
416	../AF_models/T1109o/unrelaxed_model_5_multimer_v2_pred_1.pdb	0.8716094138414086	0.8308814	0.8390270162063922	0.251	66.4632	Unmasked
417	../AF_models/T1109o/unrelaxed_model_5_multimer_v2_pred_20.pdb	0.8699861340378083	0.8242965	0.8334344063729914	0.247	69.5705	Unmasked
418	../AF_models/T1109o/unrelaxed_model_5_multimer_v2_pred_21.pdb	0.8712725256260163	0.83087456	0.8389541549359943	0.25	67.981	Unmasked
419	../AF_models/T1109o/unrelaxed_model_5_multimer_v2_pred_22.pdb	0.8639556894969533	0.82206666	0.8304444696559825	0.254	57.0741	Unmasked
420	../AF_models/T1109o/unrelaxed_model_5_multimer_v2_pred_23.pdb	0.8708466636626526	0.8294445	0.8377249548333606	0.253	67.4932	Unmasked
421	../AF_models/T1109o/unrelaxed_model_5_multimer_v2_pred_24.pdb	0.876609157233434	0.8362617	0.8443311831770335	0.249	68.5602	Unmasked
422	../AF_models/T1109o/unrelaxed_model_5_multimer_v2_pred_25.pdb	0.8707357727407506	0.8299386	0.8380980269694148	0.256	67.7739	Unmasked
423	../AF_models/T1109o/unrelaxed_model_5_multimer_v2_pred_26.pdb	0.8565025801435346	0.81641966	0.8244362448647666	0.252	52.8493	Unmasked
424	../AF_models/T1109o/unrelaxed_model_5_multimer_v2_pred_27.pdb	0.8608483257811556	0.8242864	0.8315987861736872	0.664	52.7256	Unmasked
425	../AF_models/T1109o/unrelaxed_model_5_multimer_v2_pred_28.pdb	0.8696639548803394	0.8205387	0.830363750677606	0.251	69.1285	Unmasked
426	../AF_models/T1109o/unrelaxed_model_5_multimer_v2_pred_29.pdb	0.8752034625079675	0.8414002	0.8481608573728093	0.254	66.9627	Unmasked
427	../AF_models/T1109o/unrelaxed_model_5_multimer_v2_pred_2.pdb	0.85968326299998	0.81935805	0.8274230932585654	0.259	52.9156	Unmasked
428	../AF_models/T1109o/unrelaxed_model_5_multimer_v2_pred_30.pdb	0.8702919444506253	0.8345237	0.8416773311508673	0.259	67.1244	Unmasked
429	../AF_models/T1109o/unrelaxed_model_5_multimer_v2_pred_31.pdb	0.8715184108710687	0.83203787	0.8399339750666699	0.251	67.4251	Unmasked
430	../AF_models/T1109o/unrelaxed_model_5_multimer_v2_pred_32.pdb	0.8714693911822677	0.8292883	0.8377245213181187	0.253	66.7454	Unmasked
431	../AF_models/T1109o/unrelaxed_model_5_multimer_v2_pred_33.pdb	0.8641152206708034	0.8246941	0.8325783217678278	0.257	57.3363	Unmasked
432	../AF_models/T1109o/unrelaxed_model_5_multimer_v2_pred_34.pdb	0.8734424098245172	0.8336256	0.8415889736793811	0.252	68.2468	Unmasked
433	../AF_models/T1109o/unrelaxed_model_5_multimer_v2_pred_35.pdb	0.8670706903374654	0.8252875	0.8336441547758672	0.258	65.3339	Unmasked
434	../AF_models/T1109o/unrelaxed_model_5_multimer_v2_pred_36.pdb	0.8760277647783985	0.8354267	0.8435469035110997	0.254	67.9963	Unmasked
435	../AF_models/T1109o/unrelaxed_model_5_multimer_v2_pred_37.pdb	0.8487944892578562	0.80218613	0.811507803033456	0.667	48.4854	Unmasked
436	../AF_models/T1109o/unrelaxed_model_5_multimer_v2_pred_38.pdb	0.8710085289899177	0.8232614	0.8328108099544778	0.242	68.9171	Unmasked
437	../AF_models/T1109o/unrelaxed_model_5_multimer_v2_pred_39.pdb	0.8751870839607858	0.83453214	0.8426631301405458	0.253	68.1024	Unmasked
438	../AF_models/T1109o/unrelaxed_model_5_multimer_v2_pred_3.pdb	0.8564639431759627	0.8150492	0.8233321257933958	0.252	53.9322	Unmasked
439	../AF_models/T1109o/unrelaxed_model_5_multimer_v2_pred_40.pdb	0.874648830170039	0.8382191	0.8455050509918935	0.812	69.3654	Unmasked
440	../AF_models/T1109o/unrelaxed_model_5_multimer_v2_pred_41.pdb	0.8614532869390399	0.8195679	0.8279449924097807	0.242	57.0146	Unmasked
441	../AF_models/T1109o/unrelaxed_model_5_multimer_v2_pred_42.pdb	0.8566903889516424	0.8128738	0.8216371023722377	0.264	52.9988	Unmasked
442	../AF_models/T1109o/unrelaxed_model_5_multimer_v2_pred_43.pdb	0.8673185940484189	0.8214642	0.830635063566764	0.243	67.5829	Unmasked
443	../AF_models/T1109o/unrelaxed_model_5_multimer_v2_pred_44.pdb	0.8729507809776795	0.830195	0.8387461639622595	0.248	70.3993	Unmasked
444	../AF_models/T1109o/unrelaxed_model_5_multimer_v2_pred_45.pdb	0.875017120362275	0.8401092	0.8470908073427188	0.82	69.3488	Unmasked
445	../AF_models/T1109o/unrelaxed_model_5_multimer_v2_pred_46.pdb	0.8734003680238486	0.83279264	0.8409141853906585	0.255	68.3798	Unmasked
446	../AF_models/T1109o/unrelaxed_model_5_multimer_v2_pred_47.pdb	0.8685046830917152	0.82602686	0.8345224221377523	0.25	67.7041	Unmasked
447	../AF_models/T1109o/unrelaxed_model_5_multimer_v2_pred_48.pdb	0.8692189885757049	0.8267412	0.8352367725686567	0.246	65.991	Unmasked
448	../AF_models/T1109o/unrelaxed_model_5_multimer_v2_pred_49.pdb	0.8726720177513597	0.830958	0.8393008105632115	0.245	68.0693	Unmasked
449	../AF_models/T1109o/unrelaxed_model_5_multimer_v2_pred_4.pdb	0.8686736143983043	0.8235209	0.8325514419348367	0.255	66.7234	Unmasked
450	../AF_models/T1109o/unrelaxed_model_5_multimer_v2_pred_50.pdb	0.875604562359811	0.8390025	0.8463229045068743	0.807	71.3612	Unmasked
451	../AF_models/T1109o/unrelaxed_model_5_multimer_v2_pred_51.pdb	0.8545851440825241	0.81723785	0.8247073120196299	0.663	55.949	Unmasked
452	../AF_models/T1109o/unrelaxed_model_5_multimer_v2_pred_52.pdb	0.8513887755993397	0.814713	0.8220481561208446	0.69	48.849	Unmasked
453	../AF_models/T1109o/unrelaxed_model_5_multimer_v2_pred_53.pdb	0.8644318062349887	0.82876176	0.8358957663831061	0.255	58.0024	Unmasked
454	../AF_models/T1109o/unrelaxed_model_5_multimer_v2_pred_54.pdb	0.8825153545435872	0.8543266	0.8599643555461687	0.813	72.7141	Unmasked
455	../AF_models/T1109o/unrelaxed_model_5_multimer_v2_pred_55.pdb	0.8671831227236381	0.8178645	0.8277282066522716	0.251	64.822	Unmasked
456	../AF_models/T1109o/unrelaxed_model_5_multimer_v2_pred_56.pdb	0.8495279081948641	0.81059027	0.8183777953840901	0.694	47.0059	Unmasked
457	../AF_models/T1109o/unrelaxed_model_5_multimer_v2_pred_57.pdb	0.8678608174690343	0.82573843	0.8341629075123617	0.246	67.7678	Unmasked
458	../AF_models/T1109o/unrelaxed_model_5_multimer_v2_pred_58.pdb	0.8691271171604276	0.82079023	0.8304576084143853	0.252	66.7978	Unmasked
459	../AF_models/T1109o/unrelaxed_model_5_multimer_v2_pred_59.pdb	0.8686898188025558	0.8218426	0.8312120524293345	0.244	67.4059	Unmasked
460	../AF_models/T1109o/unrelaxed_model_5_multimer_v2_pred_5.pdb	0.8671918968760295	0.8239627	0.8326085301320418	0.248	64.9827	Unmasked
461	../AF_models/T1109o/unrelaxed_model_5_multimer_v2_pred_60.pdb	0.8728692163633665	0.8300363	0.8386028693041675	0.256	66.822	Unmasked
462	../AF_models/T1109o/unrelaxed_model_5_multimer_v2_pred_61.pdb	0.8728750885063917	0.82887304	0.8376734483348234	0.253	68.3707	Unmasked
463	../AF_models/T1109o/unrelaxed_model_5_multimer_v2_pred_62.pdb	0.8568628159127543	0.8114151	0.8205046241871896	0.244	56.4639	Unmasked
464	../AF_models/T1109o/unrelaxed_model_5_multimer_v2_pred_63.pdb	0.8741572247769054	0.83637786	0.8439337322478616	0.251	66.5437	Unmasked
465	../AF_models/T1109o/unrelaxed_model_5_multimer_v2_pred_64.pdb	0.8726380619194327	0.8330204	0.8409439236479247	0.26	67.9463	Unmasked
466	../AF_models/T1109o/unrelaxed_model_5_multimer_v2_pred_65.pdb	0.8708552275540673	0.8256861	0.834719923226878	0.248	68.0227	Unmasked
467	../AF_models/T1109o/unrelaxed_model_5_multimer_v2_pred_66.pdb	0.8588728537433069	0.82327026	0.8303907797788128	0.667	54.439	Unmasked
468	../AF_models/T1109o/unrelaxed_model_5_multimer_v2_pred_67.pdb	0.8808438103722971	0.84647655	0.8533500059709438	0.817	71.0937	Unmasked
469	../AF_models/T1109o/unrelaxed_model_5_multimer_v2_pred_68.pdb	0.8735237212177731	0.8313183	0.839759399318628	0.25	67.6154	Unmasked
470	../AF_models/T1109o/unrelaxed_model_5_multimer_v2_pred_69.pdb	0.8596532174893264	0.81917596	0.8272714104046037	0.254	53.978	Unmasked
471	../AF_models/T1109o/unrelaxed_model_5_multimer_v2_pred_6.pdb	0.86812289261191	0.82867396	0.8365637455450872	0.257	65.922	Unmasked
472	../AF_models/T1109o/unrelaxed_model_5_multimer_v2_pred_70.pdb	0.8619018208382404	0.8112788	0.8214034201979216	0.251	65.6205	Unmasked
473	../AF_models/T1109o/unrelaxed_model_5_multimer_v2_pred_71.pdb	0.8462514481084003	0.8025971	0.8113279740241459	0.666	49.0715	Unmasked
474	../AF_models/T1109o/unrelaxed_model_5_multimer_v2_pred_72.pdb	0.8544462883849606	0.8129171	0.8212229483203027	0.249	55.3229	Unmasked
475	../AF_models/T1109o/unrelaxed_model_5_multimer_v2_pred_73.pdb	0.8689515833565487	0.8301537	0.8379132796229699	0.247	68.11	Unmasked
476	../AF_models/T1109o/unrelaxed_model_5_multimer_v2_pred_74.pdb	0.871346001541353	0.83314013	0.8407813081573918	0.253	68.4476	Unmasked
477	../AF_models/T1109o/unrelaxed_model_5_multimer_v2_pred_75.pdb	0.8755140338911274	0.83324385	0.841697884292874	0.254	67.0449	Unmasked
478	../AF_models/T1109o/unrelaxed_model_5_multimer_v2_pred_76.pdb	0.8667165534852341	0.8245585	0.8329901078772226	0.244	67.1929	Unmasked
479	../AF_models/T1109o/unrelaxed_model_5_multimer_v2_pred_77.pdb	0.8727426583671646	0.82893986	0.8377004157524124	0.25	67.6902	Unmasked
480	../AF_models/T1109o/unrelaxed_model_5_multimer_v2_pred_78.pdb	0.8637493779202812	0.8221209	0.8304465995220445	0.248	65.8085	Unmasked
481	../AF_models/T1109o/unrelaxed_model_5_multimer_v2_pred_79.pdb	0.8687047542397095	0.8218143	0.8311923897517506	0.248	68.3905	Unmasked
482	../AF_models/T1109o/unrelaxed_model_5_multimer_v2_pred_7.pdb	0.8667238521924066	0.8252371	0.8335344467232714	0.256	66.0883	Unmasked
483	../AF_models/T1109o/unrelaxed_model_5_multimer_v2_pred_80.pdb	0.8714234470865582	0.8332621	0.8408943581490012	0.253	67.8373	Unmasked
484	../AF_models/T1109o/unrelaxed_model_5_multimer_v2_pred_81.pdb	0.8748016385517942	0.83534694	0.8432378774540112	0.255	68.6673	Unmasked
485	../AF_models/T1109o/unrelaxed_model_5_multimer_v2_pred_82.pdb	0.8749975511574061	0.83202887	0.8406226028828484	0.25	68.6476	Unmasked
486	../AF_models/T1109o/unrelaxed_model_5_multimer_v2_pred_83.pdb	0.8670936527637094	0.8252773	0.8336405933457107	0.245	67.1839	Unmasked
487	../AF_models/T1109o/unrelaxed_model_5_multimer_v2_pred_84.pdb	0.858806373380393	0.82840586	0.834485960345024	0.683	52.2868	Unmasked
488	../AF_models/T1109o/unrelaxed_model_5_multimer_v2_pred_85.pdb	0.8705989888637978	0.8272682	0.8359343443578426	0.253	67.45	Unmasked
489	../AF_models/T1109o/unrelaxed_model_5_multimer_v2_pred_86.pdb	0.8725918104913855	0.83219624	0.8402753506236678	0.246	67.2717	Unmasked
490	../AF_models/T1109o/unrelaxed_model_5_multimer_v2_pred_87.pdb	0.8733826787336865	0.8334404	0.8414288741561611	0.252	68.1163	Unmasked
491	../AF_models/T1109o/unrelaxed_model_5_multimer_v2_pred_88.pdb	0.872699920389508	0.8318007	0.8399805434651086	0.255	67.8098	Unmasked
492	../AF_models/T1109o/unrelaxed_model_5_multimer_v2_pred_89.pdb	0.8731140969477893	0.83190256	0.8401448702471019	0.256	68.2471	Unmasked
493	../AF_models/T1109o/unrelaxed_model_5_multimer_v2_pred_8.pdb	0.8703648634309507	0.83119035	0.8390252508233972	0.256	65.6356	Unmasked
494	../AF_models/T1109o/unrelaxed_model_5_multimer_v2_pred_90.pdb	0.8633778317749827	0.8247067	0.8324409052527018	0.675	57.7902	Unmasked
495	../AF_models/T1109o/unrelaxed_model_5_multimer_v2_pred_91.pdb	0.8646192753755678	0.8269311	0.8344687502472328	0.257	56.6195	Unmasked
496	../AF_models/T1109o/unrelaxed_model_5_multimer_v2_pred_92.pdb	0.8740800667616118	0.83158726	0.8400858173531769	0.237	68.7576	Unmasked
497	../AF_models/T1109o/unrelaxed_model_5_multimer_v2_pred_93.pdb	0.8742955313683236	0.8269356	0.8364075777244705	0.258	67.0532	Unmasked
498	../AF_models/T1109o/unrelaxed_model_5_multimer_v2_pred_94.pdb	0.8730823126393861	0.8368839	0.8441235845676722	0.25	68.3373	Unmasked
499	../AF_models/T1109o/unrelaxed_model_5_multimer_v2_pred_95.pdb	0.8648550012523372	0.8286208	0.8358676333986608	0.258	57.2168	Unmasked
500	../AF_models/T1109o/unrelaxed_model_5_multimer_v2_pred_96.pdb	0.8742670579795176	0.8393663	0.8463464650321828	0.813	70.0551	Unmasked
501	../AF_models/T1109o/unrelaxed_model_5_multimer_v2_pred_97.pdb	0.8738073893603109	0.8346713	0.8424985326968913	0.255	68.129	Unmasked
502	../AF_models/T1109o/unrelaxed_model_5_multimer_v2_pred_98.pdb	0.8707074178704519	0.8309107	0.8388700297166686	0.253	67.1022	Unmasked
503	../AF_models/T1109o/unrelaxed_model_5_multimer_v2_pred_99.pdb	0.8765678423660133	0.8376744	0.8454530719522066	0.809	71.7527	Unmasked
504	../AF_models/T1109o/unrelaxed_model_5_multimer_v2_pred_9.pdb	0.8715399189702958	0.8250889	0.83437911836132	0.253	66.4993	Unmasked
