# Supplementary material for: Unmasking AlphaFold to integrate experiments and predictions in multimeric complexes
Source: Nat Commun. 2024 Oct 9;15:8724. doi: 10.1038/s41467-024-52951-w (PMC11461844; doi:10.1038/s41467-024-52951-w)
Supplement: Supplementary file 8 — Source Data [file 41467_2024_52951_MOESM8_ESM.zip › T1110.csv]

	model	pTM	ipTM	Ranking confidence	DockQ	Loop pLDDT	Predictor
0	../AF_models/T1110_nocross/unrelaxed_model_1_multimer_v2_pred_100.pdb	0.8772175396387185	0.8376936	0.8455983655632417	0.563	70.7856	Masked
1	../AF_models/T1110_nocross/unrelaxed_model_1_multimer_v2_pred_10.pdb	0.8804934796976829	0.84350574	0.850903288072105	0.567	68.5102	Masked
2	../AF_models/T1110_nocross/unrelaxed_model_1_multimer_v2_pred_11.pdb	0.8762068362429437	0.8370975	0.8449193877258837	0.569	67.8885	Masked
3	../AF_models/T1110_nocross/unrelaxed_model_1_multimer_v2_pred_12.pdb	0.8758291715755973	0.83747876	0.8451488398388012	0.575	68.3402	Masked
4	../AF_models/T1110_nocross/unrelaxed_model_1_multimer_v2_pred_13.pdb	0.8769099192117853	0.8424233	0.8493206396956285	0.56	71.0249	Masked
5	../AF_models/T1110_nocross/unrelaxed_model_1_multimer_v2_pred_14.pdb	0.8766896562009083	0.8383779	0.8460402456170129	0.563	69.3029	Masked
6	../AF_models/T1110_nocross/unrelaxed_model_1_multimer_v2_pred_15.pdb	0.8823423537068502	0.8481606	0.8549969703446416	0.573	69.4144	Masked
7	../AF_models/T1110_nocross/unrelaxed_model_1_multimer_v2_pred_16.pdb	0.8820671529106763	0.85215694	0.8581389802800112	0.571	70.7276	Masked
8	../AF_models/T1110_nocross/unrelaxed_model_1_multimer_v2_pred_17.pdb	0.8793502241244733	0.8399787	0.8478530007575119	0.566	69.8339	Masked
9	../AF_models/T1110_nocross/unrelaxed_model_1_multimer_v2_pred_18.pdb	0.8746002245558896	0.8386673	0.8458538637283167	0.574	69.3617	Masked
10	../AF_models/T1110_nocross/unrelaxed_model_1_multimer_v2_pred_19.pdb	0.8776236763133064	0.8432791	0.8501480339076809	0.581	68.3866	Masked
11	../AF_models/T1110_nocross/unrelaxed_model_1_multimer_v2_pred_1.pdb	0.8758157695106932	0.8407105	0.8477315704975977	0.552	69.1049	Masked
12	../AF_models/T1110_nocross/unrelaxed_model_1_multimer_v2_pred_20.pdb	0.878903712276663	0.8366909	0.8451334646233014	0.576	68.4841	Masked
13	../AF_models/T1110_nocross/unrelaxed_model_1_multimer_v2_pred_21.pdb	0.8775021349755843	0.83971083	0.8472690923088375	0.563	69.0227	Masked
14	../AF_models/T1110_nocross/unrelaxed_model_1_multimer_v2_pred_22.pdb	0.8761313353486158	0.83567595	0.8437670309247036	0.571	68.6829	Masked
15	../AF_models/T1110_nocross/unrelaxed_model_1_multimer_v2_pred_23.pdb	0.8833324116918163	0.8467818	0.8540919145435635	0.587	68.1563	Masked
16	../AF_models/T1110_nocross/unrelaxed_model_1_multimer_v2_pred_24.pdb	0.8796201632318148	0.84499997	0.8519240078508308	0.557	69.0615	Masked
17	../AF_models/T1110_nocross/unrelaxed_model_1_multimer_v2_pred_25.pdb	0.8815336455180555	0.84625214	0.853308443810032	0.569	69.2241	Masked
18	../AF_models/T1110_nocross/unrelaxed_model_1_multimer_v2_pred_26.pdb	0.8759390834287093	0.84293956	0.8495394612017332	0.57	65.8829	Masked
19	../AF_models/T1110_nocross/unrelaxed_model_1_multimer_v2_pred_27.pdb	0.8785658015718787	0.8433493	0.8503925826929158	0.578	68.6837	Masked
20	../AF_models/T1110_nocross/unrelaxed_model_1_multimer_v2_pred_28.pdb	0.8805741873143083	0.84529495	0.8523507993769242	0.565	70.8432	Masked
21	../AF_models/T1110_nocross/unrelaxed_model_1_multimer_v2_pred_29.pdb	0.8777569300295154	0.8435303	0.8503756238293894	0.573	69.7027	Masked
22	../AF_models/T1110_nocross/unrelaxed_model_1_multimer_v2_pred_2.pdb	0.8779212690811165	0.8419831	0.8491707177444461	0.561	69.3293	Masked
23	../AF_models/T1110_nocross/unrelaxed_model_1_multimer_v2_pred_30.pdb	0.8815109035829449	0.84474903	0.8521014074774533	0.57	68.3129	Masked
24	../AF_models/T1110_nocross/unrelaxed_model_1_multimer_v2_pred_31.pdb	0.8740310283887941	0.8334085	0.841532985615503	0.561	69.7037	Masked
25	../AF_models/T1110_nocross/unrelaxed_model_1_multimer_v2_pred_32.pdb	0.8771417204582191	0.8377941	0.8456636441557308	0.582	69.0944	Masked
26	../AF_models/T1110_nocross/unrelaxed_model_1_multimer_v2_pred_33.pdb	0.8748233118466757	0.8290422	0.8381984193883781	0.579	68.7946	Masked
27	../AF_models/T1110_nocross/unrelaxed_model_1_multimer_v2_pred_34.pdb	0.8749354517358832	0.8271154	0.8366794235686122	0.58	68.249	Masked
28	../AF_models/T1110_nocross/unrelaxed_model_1_multimer_v2_pred_35.pdb	0.8741213802803625	0.8362516	0.8438255692384456	0.569	68.198	Masked
29	../AF_models/T1110_nocross/unrelaxed_model_1_multimer_v2_pred_36.pdb	0.8782752075801423	0.84063053	0.8481594665648566	0.58	69.2929	Masked
30	../AF_models/T1110_nocross/unrelaxed_model_1_multimer_v2_pred_37.pdb	0.8746672131043205	0.83123535	0.8399217219635154	0.577	68.6605	Masked
31	../AF_models/T1110_nocross/unrelaxed_model_1_multimer_v2_pred_38.pdb	0.8803433840838361	0.84240174	0.8499900711649118	0.556	69.448	Masked
32	../AF_models/T1110_nocross/unrelaxed_model_1_multimer_v2_pred_39.pdb	0.8785286202470997	0.8404236	0.84804459123692	0.569	69.7566	Masked
33	../AF_models/T1110_nocross/unrelaxed_model_1_multimer_v2_pred_3.pdb	0.883995242446686	0.8499235	0.8567378416717103	0.586	72.19	Masked
34	../AF_models/T1110_nocross/unrelaxed_model_1_multimer_v2_pred_40.pdb	0.8826112541736517	0.84868145	0.8554674107468399	0.561	70.442	Masked
35	../AF_models/T1110_nocross/unrelaxed_model_1_multimer_v2_pred_41.pdb	0.8799106874545382	0.84488964	0.851893850137392	0.589	68.37	Masked
36	../AF_models/T1110_nocross/unrelaxed_model_1_multimer_v2_pred_42.pdb	0.8782026587933449	0.8405199	0.8480564558309347	0.576	68.85	Masked
37	../AF_models/T1110_nocross/unrelaxed_model_1_multimer_v2_pred_43.pdb	0.8810058156323212	0.84339106	0.8509140117897944	0.573	68.5007	Masked
38	../AF_models/T1110_nocross/unrelaxed_model_1_multimer_v2_pred_44.pdb	0.8771683999511626	0.8352911	0.8436665500921613	0.573	68.2227	Masked
39	../AF_models/T1110_nocross/unrelaxed_model_1_multimer_v2_pred_45.pdb	0.8772325453711957	0.8413381	0.8485169875135703	0.564	69.0437	Masked
40	../AF_models/T1110_nocross/unrelaxed_model_1_multimer_v2_pred_46.pdb	0.8801876872123114	0.844875	0.8519375198948549	0.569	71.8349	Masked
41	../AF_models/T1110_nocross/unrelaxed_model_1_multimer_v2_pred_47.pdb	0.8833391313589435	0.8489803	0.8558520723350211	0.568	68.6851	Masked
42	../AF_models/T1110_nocross/unrelaxed_model_1_multimer_v2_pred_48.pdb	0.8780416402336104	0.8404521	0.8479699880503843	0.562	68.6541	Masked
43	../AF_models/T1110_nocross/unrelaxed_model_1_multimer_v2_pred_49.pdb	0.8778833433890599	0.8410233	0.848395329413896	0.573	68.3649	Masked
44	../AF_models/T1110_nocross/unrelaxed_model_1_multimer_v2_pred_4.pdb	0.8747598048081776	0.83844376	0.8457069658444482	0.559	68.9634	Masked
45	../AF_models/T1110_nocross/unrelaxed_model_1_multimer_v2_pred_50.pdb	0.8802757906732593	0.8461677	0.8529893050157554	0.57	69.2346	Masked
46	../AF_models/T1110_nocross/unrelaxed_model_1_multimer_v2_pred_51.pdb	0.883325924522277	0.8507595	0.8572727898849242	0.569	72.1841	Masked
47	../AF_models/T1110_nocross/unrelaxed_model_1_multimer_v2_pred_52.pdb	0.8796369944058797	0.84152865	0.8491503221599845	0.574	69.0068	Masked
48	../AF_models/T1110_nocross/unrelaxed_model_1_multimer_v2_pred_53.pdb	0.8802936279882014	0.8470347	0.8536864798090662	0.561	69.8288	Masked
49	../AF_models/T1110_nocross/unrelaxed_model_1_multimer_v2_pred_54.pdb	0.8786363137679633	0.8399832	0.8477138426486122	0.555	69.7102	Masked
50	../AF_models/T1110_nocross/unrelaxed_model_1_multimer_v2_pred_55.pdb	0.8865498899559918	0.8527172	0.8594837546177854	0.564	71.0266	Masked
51	../AF_models/T1110_nocross/unrelaxed_model_1_multimer_v2_pred_56.pdb	0.8815786456761896	0.84650916	0.8535230560242761	0.568	68.8576	Masked
52	../AF_models/T1110_nocross/unrelaxed_model_1_multimer_v2_pred_57.pdb	0.8736460117253545	0.8315015	0.83993038947886	0.575	67.4468	Masked
53	../AF_models/T1110_nocross/unrelaxed_model_1_multimer_v2_pred_58.pdb	0.8740299874456462	0.8337133	0.8417766319495785	0.556	68.5268	Masked
54	../AF_models/T1110_nocross/unrelaxed_model_1_multimer_v2_pred_59.pdb	0.8803421157088372	0.83933145	0.8475335816042919	0.574	68.3193	Masked
55	../AF_models/T1110_nocross/unrelaxed_model_1_multimer_v2_pred_5.pdb	0.8797654266918469	0.84255624	0.8499980758779202	0.553	68.6271	Masked
56	../AF_models/T1110_nocross/unrelaxed_model_1_multimer_v2_pred_60.pdb	0.8767913955730184	0.83632004	0.8444143132027385	0.559	69.8539	Masked
57	../AF_models/T1110_nocross/unrelaxed_model_1_multimer_v2_pred_61.pdb	0.8801822687487899	0.8431459	0.8505531792899191	0.564	67.858	Masked
58	../AF_models/T1110_nocross/unrelaxed_model_1_multimer_v2_pred_62.pdb	0.8779809722446053	0.8435022	0.8503979732422561	0.563	68.0259	Masked
59	../AF_models/T1110_nocross/unrelaxed_model_1_multimer_v2_pred_63.pdb	0.872388461877394	0.8360353	0.84330594135314	0.556	67.4	Masked
60	../AF_models/T1110_nocross/unrelaxed_model_1_multimer_v2_pred_64.pdb	0.8716046640880546	0.8317985	0.8397597279073327	0.572	66.5944	Masked
61	../AF_models/T1110_nocross/unrelaxed_model_1_multimer_v2_pred_65.pdb	0.8794476456795377	0.84652746	0.8531114949257026	0.557	68.531	Masked
62	../AF_models/T1110_nocross/unrelaxed_model_1_multimer_v2_pred_66.pdb	0.8788093673344163	0.8392778	0.8471841165851695	0.552	68.4524	Masked
63	../AF_models/T1110_nocross/unrelaxed_model_1_multimer_v2_pred_67.pdb	0.8792798851173814	0.8475572	0.853901726687783	0.562	69.2644	Masked
64	../AF_models/T1110_nocross/unrelaxed_model_1_multimer_v2_pred_68.pdb	0.8747721695154229	0.8331007	0.8414349751323327	0.577	68.8849	Masked
65	../AF_models/T1110_nocross/unrelaxed_model_1_multimer_v2_pred_69.pdb	0.8797185224745194	0.8475059	0.8539484461636051	0.584	69.468	Masked
66	../AF_models/T1110_nocross/unrelaxed_model_1_multimer_v2_pred_6.pdb	0.8790337914205442	0.8456538	0.8523297761674097	0.57	69.7973	Masked
67	../AF_models/T1110_nocross/unrelaxed_model_1_multimer_v2_pred_70.pdb	0.8757063933428129	0.84032226	0.847399083539168	0.577	67.8398	Masked
68	../AF_models/T1110_nocross/unrelaxed_model_1_multimer_v2_pred_71.pdb	0.8762119203349343	0.8360146	0.8440540867952584	0.573	68.5522	Masked
69	../AF_models/T1110_nocross/unrelaxed_model_1_multimer_v2_pred_72.pdb	0.8834777288355018	0.8490071	0.8559012495024519	0.572	71.9	Masked
70	../AF_models/T1110_nocross/unrelaxed_model_1_multimer_v2_pred_73.pdb	0.8824095136679766	0.8512697	0.857497680321486	0.565	68.2273	Masked
71	../AF_models/T1110_nocross/unrelaxed_model_1_multimer_v2_pred_74.pdb	0.8778165507267546	0.8370367	0.8451926932325091	0.568	68.2898	Masked
72	../AF_models/T1110_nocross/unrelaxed_model_1_multimer_v2_pred_75.pdb	0.882227244868182	0.8475539	0.854488576033573	0.575	68.6107	Masked
73	../AF_models/T1110_nocross/unrelaxed_model_1_multimer_v2_pred_76.pdb	0.8785340385790437	0.84245205	0.8496684471201056	0.572	69.9373	Masked
74	../AF_models/T1110_nocross/unrelaxed_model_1_multimer_v2_pred_77.pdb	0.8768930717549948	0.8377455	0.8455750045029766	0.566	67.8283	Masked
75	../AF_models/T1110_nocross/unrelaxed_model_1_multimer_v2_pred_78.pdb	0.878501732927365	0.8401469	0.8478178659641351	0.57	71.6127	Masked
76	../AF_models/T1110_nocross/unrelaxed_model_1_multimer_v2_pred_79.pdb	0.8771612076902543	0.8353398	0.8437040692358049	0.581	67.3156	Masked
77	../AF_models/T1110_nocross/unrelaxed_model_1_multimer_v2_pred_7.pdb	0.8818071023191649	0.8407253	0.8489416626208154	0.571	69.7951	Masked
78	../AF_models/T1110_nocross/unrelaxed_model_1_multimer_v2_pred_80.pdb	0.8783631567992694	0.83915037	0.8469929266937163	0.577	69.2541	Masked
79	../AF_models/T1110_nocross/unrelaxed_model_1_multimer_v2_pred_81.pdb	0.883527193092059	0.8458968	0.853422863011112	0.577	69.7473	Masked
80	../AF_models/T1110_nocross/unrelaxed_model_1_multimer_v2_pred_82.pdb	0.8882433305777431	0.86020553	0.8658130910117889	0.251	72.6707	Masked
81	../AF_models/T1110_nocross/unrelaxed_model_1_multimer_v2_pred_83.pdb	0.8791239849584923	0.8438456	0.8509012816718743	0.56	69.5	Masked
82	../AF_models/T1110_nocross/unrelaxed_model_1_multimer_v2_pred_84.pdb	0.8758498718871524	0.8304362	0.839518958142079	0.582	67.9122	Masked
83	../AF_models/T1110_nocross/unrelaxed_model_1_multimer_v2_pred_85.pdb	0.8741061734315507	0.83696973	0.8443970212768864	0.57	68.2507	Masked
84	../AF_models/T1110_nocross/unrelaxed_model_1_multimer_v2_pred_86.pdb	0.8790263270243013	0.8424538	0.849768287636916	0.589	69.0971	Masked
85	../AF_models/T1110_nocross/unrelaxed_model_1_multimer_v2_pred_87.pdb	0.8804004005317778	0.8424752	0.8500602207923907	0.568	69.021	Masked
86	../AF_models/T1110_nocross/unrelaxed_model_1_multimer_v2_pred_88.pdb	0.8788721504988456	0.8372097	0.8455421913302379	0.561	68.1529	Masked
87	../AF_models/T1110_nocross/unrelaxed_model_1_multimer_v2_pred_89.pdb	0.8793198553277002	0.842669	0.8499991791954229	0.565	68.4739	Masked
88	../AF_models/T1110_nocross/unrelaxed_model_1_multimer_v2_pred_8.pdb	0.8765628512664788	0.8372778	0.8451348339709472	0.566	69.6317	Masked
89	../AF_models/T1110_nocross/unrelaxed_model_1_multimer_v2_pred_90.pdb	0.8745368546870208	0.8353391	0.843178674114284	0.56	67.8239	Masked
90	../AF_models/T1110_nocross/unrelaxed_model_1_multimer_v2_pred_91.pdb	0.8812778343233506	0.8497143	0.8560269902045139	0.552	69.1593	Masked
91	../AF_models/T1110_nocross/unrelaxed_model_1_multimer_v2_pred_92.pdb	0.875721463943038	0.8380656	0.8455967921782561	0.567	68.8471	Masked
92	../AF_models/T1110_nocross/unrelaxed_model_1_multimer_v2_pred_93.pdb	0.8790946092764157	0.8440423	0.851052762797666	0.553	67.8871	Masked
93	../AF_models/T1110_nocross/unrelaxed_model_1_multimer_v2_pred_94.pdb	0.878903178499306	0.8406769	0.8483221586795976	0.564	67.7773	Masked
94	../AF_models/T1110_nocross/unrelaxed_model_1_multimer_v2_pred_95.pdb	0.8770988519556011	0.83652854	0.8446426021171944	0.571	68.6293	Masked
95	../AF_models/T1110_nocross/unrelaxed_model_1_multimer_v2_pred_96.pdb	0.8748152891996457	0.83368534	0.8419113286376587	0.575	67.9432	Masked
96	../AF_models/T1110_nocross/unrelaxed_model_1_multimer_v2_pred_97.pdb	0.8770260565266255	0.8406937	0.8479601810929227	0.563	67.661	Masked
97	../AF_models/T1110_nocross/unrelaxed_model_1_multimer_v2_pred_98.pdb	0.885419171160611	0.8535676	0.8599379144323176	0.583	69.7973	Masked
98	../AF_models/T1110_nocross/unrelaxed_model_1_multimer_v2_pred_99.pdb	0.8818539076888335	0.8500451	0.8564068495004132	0.566	68.8529	Masked
99	../AF_models/T1110_nocross/unrelaxed_model_1_multimer_v2_pred_9.pdb	0.8817426950268487	0.8512176	0.8573226410256335	0.255	69.6522	Masked
100	../AF_models/T1110_nocross/unrelaxed_model_2_multimer_v2_pred_100.pdb	0.8775244403362769	0.84011626	0.847597898015986	0.561	67.9856	Masked
101	../AF_models/T1110_nocross/unrelaxed_model_2_multimer_v2_pred_10.pdb	0.8766372342776679	0.8378869	0.8456369904651527	0.561	67.5322	Masked
102	../AF_models/T1110_nocross/unrelaxed_model_2_multimer_v2_pred_11.pdb	0.8799278356318931	0.8459651	0.852757637057409	0.589	66.119	Masked
103	../AF_models/T1110_nocross/unrelaxed_model_2_multimer_v2_pred_12.pdb	0.8795899683806054	0.84372115	0.8508949147576641	0.576	66.6437	Masked
104	../AF_models/T1110_nocross/unrelaxed_model_2_multimer_v2_pred_13.pdb	0.883521702754283	0.852669	0.858839541051345	0.562	68.2751	Masked
105	../AF_models/T1110_nocross/unrelaxed_model_2_multimer_v2_pred_14.pdb	0.8833279256857259	0.8497721	0.8564832616813347	0.568	69.0044	Masked
106	../AF_models/T1110_nocross/unrelaxed_model_2_multimer_v2_pred_15.pdb	0.8770912631856485	0.8416109	0.8487069794437704	0.569	69.1156	Masked
107	../AF_models/T1110_nocross/unrelaxed_model_2_multimer_v2_pred_16.pdb	0.8789422270086609	0.84502167	0.8518057774787586	0.578	67.2117	Masked
108	../AF_models/T1110_nocross/unrelaxed_model_2_multimer_v2_pred_17.pdb	0.8850198402048891	0.85104144	0.8578371169972767	0.583	68.5132	Masked
109	../AF_models/T1110_nocross/unrelaxed_model_2_multimer_v2_pred_18.pdb	0.8815890793837319	0.8482224	0.8548957158096078	0.579	69.1261	Masked
110	../AF_models/T1110_nocross/unrelaxed_model_2_multimer_v2_pred_19.pdb	0.8860030572081972	0.8568847	0.8627083857946668	0.588	68.2388	Masked
111	../AF_models/T1110_nocross/unrelaxed_model_2_multimer_v2_pred_1.pdb	0.8887450218201858	0.86079323	0.8663835906982658	0.571	70.1495	Masked
112	../AF_models/T1110_nocross/unrelaxed_model_2_multimer_v2_pred_20.pdb	0.879594385374254	0.8434044	0.8506424068905247	0.569	69.1576	Masked
113	../AF_models/T1110_nocross/unrelaxed_model_2_multimer_v2_pred_21.pdb	0.8742190993981289	0.8374957	0.8448403675786005	0.562	66.2332	Masked
114	../AF_models/T1110_nocross/unrelaxed_model_2_multimer_v2_pred_22.pdb	0.8816407514792252	0.84513754	0.8524381795164261	0.567	70.7429	Masked
115	../AF_models/T1110_nocross/unrelaxed_model_2_multimer_v2_pred_23.pdb	0.8842908198735625	0.8538922	0.8599719296912653	0.57	71.4239	Masked
116	../AF_models/T1110_nocross/unrelaxed_model_2_multimer_v2_pred_24.pdb	0.8626364496969063	0.82981956	0.8363829379801528	0.564	54.1837	Masked
117	../AF_models/T1110_nocross/unrelaxed_model_2_multimer_v2_pred_25.pdb	0.8834042283151573	0.8501374	0.8567907757014837	0.566	70.6861	Masked
118	../AF_models/T1110_nocross/unrelaxed_model_2_multimer_v2_pred_26.pdb	0.8814734764054533	0.8501359	0.8564034332266474	0.57	68.2449	Masked
119	../AF_models/T1110_nocross/unrelaxed_model_2_multimer_v2_pred_27.pdb	0.884262705099457	0.85375303	0.8598549652600038	0.579	68.9241	Masked
120	../AF_models/T1110_nocross/unrelaxed_model_2_multimer_v2_pred_28.pdb	0.8871925887815675	0.8599213	0.8653755390118066	0.56	69.6722	Masked
121	../AF_models/T1110_nocross/unrelaxed_model_2_multimer_v2_pred_29.pdb	0.8818100771896171	0.84944415	0.8559173361776695	0.572	67.7315	Masked
122	../AF_models/T1110_nocross/unrelaxed_model_2_multimer_v2_pred_2.pdb	0.8798395236204775	0.84566534	0.8525001732482654	0.585	69.5173	Masked
123	../AF_models/T1110_nocross/unrelaxed_model_2_multimer_v2_pred_30.pdb	0.8742829928799865	0.8327892	0.8410879447063685	0.559	67.248	Masked
124	../AF_models/T1110_nocross/unrelaxed_model_2_multimer_v2_pred_31.pdb	0.8843071120729558	0.85663784	0.8621716908166908	0.556	66.3283	Masked
125	../AF_models/T1110_nocross/unrelaxed_model_2_multimer_v2_pred_32.pdb	0.8804795160267631	0.8388828	0.8472021463388976	0.567	67.9468	Masked
126	../AF_models/T1110_nocross/unrelaxed_model_2_multimer_v2_pred_33.pdb	0.8788132818990668	0.8424096	0.8496903449784462	0.564	67.9449	Masked
127	../AF_models/T1110_nocross/unrelaxed_model_2_multimer_v2_pred_34.pdb	0.8762911625062371	0.8383707	0.8459547771484642	0.575	69.7954	Masked
128	../AF_models/T1110_nocross/unrelaxed_model_2_multimer_v2_pred_35.pdb	0.8804229731923288	0.84248996	0.8500765608860243	0.566	69.1805	Masked
129	../AF_models/T1110_nocross/unrelaxed_model_2_multimer_v2_pred_36.pdb	0.882399506699428	0.84956396	0.8561310663484305	0.573	67.6239	Masked
130	../AF_models/T1110_nocross/unrelaxed_model_2_multimer_v2_pred_37.pdb	0.8779033749246585	0.8377013	0.8457417315034864	0.572	69.7783	Masked
131	../AF_models/T1110_nocross/unrelaxed_model_2_multimer_v2_pred_38.pdb	0.8848368702939473	0.85311174	0.859456769200391	0.567	69.562	Masked
132	../AF_models/T1110_nocross/unrelaxed_model_2_multimer_v2_pred_39.pdb	0.8792711109649901	0.84243894	0.8498053711798145	0.571	68.2637	Masked
133	../AF_models/T1110_nocross/unrelaxed_model_2_multimer_v2_pred_3.pdb	0.8626095162263345	0.8304673	0.8368957302258578	0.558	54.1373	Masked
134	../AF_models/T1110_nocross/unrelaxed_model_2_multimer_v2_pred_40.pdb	0.8851382766735078	0.8522712	0.8588446147158051	0.575	67.8568	Masked
135	../AF_models/T1110_nocross/unrelaxed_model_2_multimer_v2_pred_41.pdb	0.8801421412703659	0.8425135	0.8500392295693808	0.561	69.4712	Masked
136	../AF_models/T1110_nocross/unrelaxed_model_2_multimer_v2_pred_42.pdb	0.8907097574562641	0.86488557	0.8700504063862724	0.558	69.7666	Masked
137	../AF_models/T1110_nocross/unrelaxed_model_2_multimer_v2_pred_43.pdb	0.8825077208398904	0.85069656	0.8570587951445405	0.562	69.7532	Masked
138	../AF_models/T1110_nocross/unrelaxed_model_2_multimer_v2_pred_44.pdb	0.8732423846957822	0.831895	0.8401644719647913	0.556	68.6754	Masked
139	../AF_models/T1110_nocross/unrelaxed_model_2_multimer_v2_pred_45.pdb	0.881750552872957	0.84675014	0.853750222726691	0.563	69.0632	Masked
140	../AF_models/T1110_nocross/unrelaxed_model_2_multimer_v2_pred_46.pdb	0.880812915363878	0.84917104	0.855499417026633	0.575	67.1161	Masked
141	../AF_models/T1110_nocross/unrelaxed_model_2_multimer_v2_pred_47.pdb	0.8810876311321891	0.84804463	0.854653233318723	0.554	67.3444	Masked
142	../AF_models/T1110_nocross/unrelaxed_model_2_multimer_v2_pred_48.pdb	0.8820591110862136	0.851164	0.8573430088932682	0.561	69.2522	Masked
143	../AF_models/T1110_nocross/unrelaxed_model_2_multimer_v2_pred_49.pdb	0.8866358301828037	0.8593538	0.8648101906337288	0.569	66.9966	Masked
144	../AF_models/T1110_nocross/unrelaxed_model_2_multimer_v2_pred_4.pdb	0.8753119601652251	0.8375373	0.8450922229656623	0.559	68.4283	Masked
145	../AF_models/T1110_nocross/unrelaxed_model_2_multimer_v2_pred_50.pdb	0.8825849031641422	0.85363734	0.8594268507805336	0.564	66.0239	Masked
146	../AF_models/T1110_nocross/unrelaxed_model_2_multimer_v2_pred_51.pdb	0.8803987755486367	0.84657794	0.8533421090068221	0.56	67.4	Masked
147	../AF_models/T1110_nocross/unrelaxed_model_2_multimer_v2_pred_52.pdb	0.8760672359807364	0.84005183	0.847254911048076	0.568	68.5556	Masked
148	../AF_models/T1110_nocross/unrelaxed_model_2_multimer_v2_pred_53.pdb	0.8797205879465115	0.84214693	0.849661664052315	0.553	69.4893	Masked
149	../AF_models/T1110_nocross/unrelaxed_model_2_multimer_v2_pred_54.pdb	0.8800498645961352	0.8433366	0.8506792386662974	0.572	69.2429	Masked
150	../AF_models/T1110_nocross/unrelaxed_model_2_multimer_v2_pred_55.pdb	0.8826361294418925	0.8495399	0.8561591266757321	0.575	67.0729	Masked
151	../AF_models/T1110_nocross/unrelaxed_model_2_multimer_v2_pred_56.pdb	0.8771784079723317	0.8443403	0.8509079411159507	0.572	66.7805	Masked
152	../AF_models/T1110_nocross/unrelaxed_model_2_multimer_v2_pred_57.pdb	0.8844412111093423	0.8544284	0.8604309706459408	0.554	68.0502	Masked
153	../AF_models/T1110_nocross/unrelaxed_model_2_multimer_v2_pred_58.pdb	0.8766196781111246	0.8423729	0.8492222510519125	0.57	67.5266	Masked
154	../AF_models/T1110_nocross/unrelaxed_model_2_multimer_v2_pred_59.pdb	0.8823851361577295	0.8517562	0.8578819993079619	0.573	67.5129	Masked
155	../AF_models/T1110_nocross/unrelaxed_model_2_multimer_v2_pred_5.pdb	0.8813169470096711	0.8498454	0.8561397169165826	0.58	66.6327	Masked
156	../AF_models/T1110_nocross/unrelaxed_model_2_multimer_v2_pred_60.pdb	0.8862725739186051	0.858547	0.8640920926035452	0.568	67.2646	Masked
157	../AF_models/T1110_nocross/unrelaxed_model_2_multimer_v2_pred_61.pdb	0.876776871875014	0.8404596	0.8477230425268584	0.574	66.9666	Masked
158	../AF_models/T1110_nocross/unrelaxed_model_2_multimer_v2_pred_62.pdb	0.8815610446745852	0.848896	0.8554290302239796	0.579	68.4073	Masked
159	../AF_models/T1110_nocross/unrelaxed_model_2_multimer_v2_pred_63.pdb	0.8838097004571657	0.8540096	0.859969642728152	0.554	65.9693	Masked
160	../AF_models/T1110_nocross/unrelaxed_model_2_multimer_v2_pred_64.pdb	0.8845786716569065	0.8536192	0.8598111086294771	0.574	69.7639	Masked
161	../AF_models/T1110_nocross/unrelaxed_model_2_multimer_v2_pred_65.pdb	0.8855343157554871	0.85650134	0.8623079358439686	0.584	67.6183	Masked
162	../AF_models/T1110_nocross/unrelaxed_model_2_multimer_v2_pred_66.pdb	0.883870305157354	0.8551928	0.8609282854272229	0.569	68.8685	Masked
163	../AF_models/T1110_nocross/unrelaxed_model_2_multimer_v2_pred_67.pdb	0.8797328942004161	0.8428979	0.8502648924387161	0.568	70.3549	Masked
164	../AF_models/T1110_nocross/unrelaxed_model_2_multimer_v2_pred_68.pdb	0.8863384294853696	0.85756624	0.8633206758567908	0.576	68.6988	Masked
165	../AF_models/T1110_nocross/unrelaxed_model_2_multimer_v2_pred_69.pdb	0.8866208385291279	0.8561699	0.86226007125502	0.564	70.5332	Masked
166	../AF_models/T1110_nocross/unrelaxed_model_2_multimer_v2_pred_6.pdb	0.8832473767187705	0.84813416	0.8551568033772013	0.56	68.2468	Masked
167	../AF_models/T1110_nocross/unrelaxed_model_2_multimer_v2_pred_70.pdb	0.8804471311653799	0.8433353	0.8507576429383983	0.57	69.65	Masked
168	../AF_models/T1110_nocross/unrelaxed_model_2_multimer_v2_pred_71.pdb	0.8804995340756597	0.845896	0.8528167113195265	0.562	69.0349	Masked
169	../AF_models/T1110_nocross/unrelaxed_model_2_multimer_v2_pred_72.pdb	0.8786180753387616	0.84347445	0.8505031732495151	0.577	68.9698	Masked
170	../AF_models/T1110_nocross/unrelaxed_model_2_multimer_v2_pred_73.pdb	0.8804939372587253	0.8436828	0.8510450479040157	0.578	68.1276	Masked
171	../AF_models/T1110_nocross/unrelaxed_model_2_multimer_v2_pred_74.pdb	0.8765922325406026	0.839019	0.8465336469323149	0.579	68.0837	Masked
172	../AF_models/T1110_nocross/unrelaxed_model_2_multimer_v2_pred_75.pdb	0.8779148385557262	0.84228015	0.8494070872790164	0.564	69.6615	Masked
173	../AF_models/T1110_nocross/unrelaxed_model_2_multimer_v2_pred_76.pdb	0.8820622708560635	0.85030234	0.8566543250513396	0.587	67.6807	Masked
174	../AF_models/T1110_nocross/unrelaxed_model_2_multimer_v2_pred_77.pdb	0.8834179444557502	0.85273975	0.8588753899623172	0.574	67.3088	Masked
175	../AF_models/T1110_nocross/unrelaxed_model_2_multimer_v2_pred_78.pdb	0.8816345809182433	0.84547675	0.8527083134309632	0.58	69.0044	Masked
176	../AF_models/T1110_nocross/unrelaxed_model_2_multimer_v2_pred_79.pdb	0.8788040552184756	0.8425677	0.8498149568566834	0.561	69.1732	Masked
177	../AF_models/T1110_nocross/unrelaxed_model_2_multimer_v2_pred_7.pdb	0.8757352102806863	0.835712	0.8437166545591891	0.558	67.3873	Masked
178	../AF_models/T1110_nocross/unrelaxed_model_2_multimer_v2_pred_80.pdb	0.8823893873965186	0.8507129	0.8570481937940011	0.556	69.3117	Masked
179	../AF_models/T1110_nocross/unrelaxed_model_2_multimer_v2_pred_81.pdb	0.8786357298266532	0.8417758	0.8491477659299304	0.561	69.6051	Masked
180	../AF_models/T1110_nocross/unrelaxed_model_2_multimer_v2_pred_82.pdb	0.8767777210109413	0.8394623	0.8469253684209382	0.566	68.3471	Masked
181	../AF_models/T1110_nocross/unrelaxed_model_2_multimer_v2_pred_83.pdb	0.8800554613143864	0.8446843	0.8517585345083607	0.57	66.6327	Masked
182	../AF_models/T1110_nocross/unrelaxed_model_2_multimer_v2_pred_84.pdb	0.8820775090203395	0.8509586	0.8571823703953766	0.549	68.029	Masked
183	../AF_models/T1110_nocross/unrelaxed_model_2_multimer_v2_pred_85.pdb	0.8796054806867744	0.8454206	0.8522575753243666	0.582	66.78	Masked
184	../AF_models/T1110_nocross/unrelaxed_model_2_multimer_v2_pred_86.pdb	0.8807299992504285	0.84842706	0.8548876456630741	0.572	66.7168	Masked
185	../AF_models/T1110_nocross/unrelaxed_model_2_multimer_v2_pred_87.pdb	0.8886220632603249	0.8605902	0.8661965882502095	0.566	71.1934	Masked
186	../AF_models/T1110_nocross/unrelaxed_model_2_multimer_v2_pred_88.pdb	0.8813083322635207	0.8449271	0.8522033244727237	0.582	68.3915	Masked
187	../AF_models/T1110_nocross/unrelaxed_model_2_multimer_v2_pred_89.pdb	0.8822487160927917	0.8509095	0.8571773204280311	0.564	69.0139	Masked
188	../AF_models/T1110_nocross/unrelaxed_model_2_multimer_v2_pred_8.pdb	0.8816672420267606	0.8477156	0.8545059413863092	0.585	69.8344	Masked
189	../AF_models/T1110_nocross/unrelaxed_model_2_multimer_v2_pred_90.pdb	0.8812078893911177	0.8482684	0.8548562896396983	0.582	67.4841	Masked
190	../AF_models/T1110_nocross/unrelaxed_model_2_multimer_v2_pred_91.pdb	0.877412200283635	0.841364	0.8485736609124399	0.578	66.8463	Masked
191	../AF_models/T1110_nocross/unrelaxed_model_2_multimer_v2_pred_92.pdb	0.8824743131272768	0.8503314	0.8567600031589027	0.555	69.1722	Masked
192	../AF_models/T1110_nocross/unrelaxed_model_2_multimer_v2_pred_93.pdb	0.8840689199388787	0.85263526	0.8589219955051097	0.576	69.388	Masked
193	../AF_models/T1110_nocross/unrelaxed_model_2_multimer_v2_pred_94.pdb	0.8753608547237455	0.8385546	0.8459158675389875	0.589	67.6237	Masked
194	../AF_models/T1110_nocross/unrelaxed_model_2_multimer_v2_pred_95.pdb	0.8812499189879655	0.8462303	0.8532342462640239	0.568	68.2046	Masked
195	../AF_models/T1110_nocross/unrelaxed_model_2_multimer_v2_pred_96.pdb	0.8822338433194614	0.84694165	0.8540000885949226	0.584	67.4105	Masked
196	../AF_models/T1110_nocross/unrelaxed_model_2_multimer_v2_pred_97.pdb	0.8812581468960239	0.85177994	0.8576755795745173	0.583	67.3585	Masked
197	../AF_models/T1110_nocross/unrelaxed_model_2_multimer_v2_pred_98.pdb	0.8768645919846759	0.8426964	0.8495300610360954	0.555	65.2383	Masked
198	../AF_models/T1110_nocross/unrelaxed_model_2_multimer_v2_pred_99.pdb	0.8806402843588305	0.84830827	0.8547746690391246	0.565	69.1251	Masked
199	../AF_models/T1110_nocross/unrelaxed_model_2_multimer_v2_pred_9.pdb	0.8794713904002971	0.84698814	0.8534847913094296	0.576	66.5337	Masked
200	../AF_models/T1110_nocross/unrelaxed_model_3_multimer_v2_pred_100.pdb	0.869128627901333	0.8233073	0.8324715461979425	0.562	66.8402	Masked
201	../AF_models/T1110_nocross/unrelaxed_model_3_multimer_v2_pred_10.pdb	0.8737286957030543	0.8299133	0.8386763936663677	0.572	66.948	Masked
202	../AF_models/T1110_nocross/unrelaxed_model_3_multimer_v2_pred_11.pdb	0.8696443518271374	0.8258619	0.8346183673594461	0.573	67.7454	Masked
203	../AF_models/T1110_nocross/unrelaxed_model_3_multimer_v2_pred_12.pdb	0.8751335145165557	0.8356318	0.8435321331248687	0.582	66.5117	Masked
204	../AF_models/T1110_nocross/unrelaxed_model_3_multimer_v2_pred_13.pdb	0.8729559163191383	0.832392	0.8405047651119721	0.577	68.3029	Masked
205	../AF_models/T1110_nocross/unrelaxed_model_3_multimer_v2_pred_14.pdb	0.8804928727631902	0.844512	0.8517081631756849	0.563	69.6363	Masked
206	../AF_models/T1110_nocross/unrelaxed_model_3_multimer_v2_pred_15.pdb	0.8793294831225509	0.84399486	0.8510617813291002	0.59	67.9129	Masked
207	../AF_models/T1110_nocross/unrelaxed_model_3_multimer_v2_pred_16.pdb	0.876735002408084	0.84238136	0.8492520869989508	0.589	66.9598	Masked
208	../AF_models/T1110_nocross/unrelaxed_model_3_multimer_v2_pred_17.pdb	0.882337807997432	0.84775347	0.8546703337399894	0.569	67.9615	Masked
209	../AF_models/T1110_nocross/unrelaxed_model_3_multimer_v2_pred_18.pdb	0.8745919853979478	0.8336846	0.8418660956727293	0.562	67.83	Masked
210	../AF_models/T1110_nocross/unrelaxed_model_3_multimer_v2_pred_19.pdb	0.8732016599538179	0.8345167	0.8422536952567549	0.563	67.652	Masked
211	../AF_models/T1110_nocross/unrelaxed_model_3_multimer_v2_pred_1.pdb	0.8706123157321137	0.8284111	0.8368513449823604	0.573	68.1937	Masked
212	../AF_models/T1110_nocross/unrelaxed_model_3_multimer_v2_pred_20.pdb	0.8745634286876377	0.83913994	0.8462246364211214	0.567	68.5727	Masked
213	../AF_models/T1110_nocross/unrelaxed_model_3_multimer_v2_pred_21.pdb	0.8733365916460394	0.83047354	0.8390461520999599	0.569	68.4237	Masked
214	../AF_models/T1110_nocross/unrelaxed_model_3_multimer_v2_pred_22.pdb	0.868613897978374	0.8331153	0.8402150033352989	0.554	61.8498	Masked
215	../AF_models/T1110_nocross/unrelaxed_model_3_multimer_v2_pred_23.pdb	0.8718797227475451	0.83404684	0.8416134170836888	0.561	67.7466	Masked
216	../AF_models/T1110_nocross/unrelaxed_model_3_multimer_v2_pred_24.pdb	0.8723585430759524	0.8351457	0.8425882781342334	0.562	63.3132	Masked
217	../AF_models/T1110_nocross/unrelaxed_model_3_multimer_v2_pred_25.pdb	0.879704872418767	0.8445096	0.8515486557581675	0.568	67.3317	Masked
218	../AF_models/T1110_nocross/unrelaxed_model_3_multimer_v2_pred_26.pdb	0.8754042823652993	0.83084697	0.8397584287234261	0.571	68.1602	Masked
219	../AF_models/T1110_nocross/unrelaxed_model_3_multimer_v2_pred_27.pdb	0.8740370718458315	0.8393599	0.846295317964137	0.558	63.2478	Masked
220	../AF_models/T1110_nocross/unrelaxed_model_3_multimer_v2_pred_28.pdb	0.8748910605845885	0.8319912	0.8405711686598865	0.567	67.5439	Masked
221	../AF_models/T1110_nocross/unrelaxed_model_3_multimer_v2_pred_29.pdb	0.8772002025817442	0.8356029	0.8439223441357336	0.57	69.3322	Masked
222	../AF_models/T1110_nocross/unrelaxed_model_3_multimer_v2_pred_2.pdb	0.8758180102769194	0.837549	0.8452027789963019	0.57	67.2527	Masked
223	../AF_models/T1110_nocross/unrelaxed_model_3_multimer_v2_pred_30.pdb	0.8709530756507591	0.83118105	0.839135454607691	0.568	67.0129	Masked
224	../AF_models/T1110_nocross/unrelaxed_model_3_multimer_v2_pred_31.pdb	0.8717585558467278	0.82470834	0.8341183852110936	0.555	66.7068	Masked
225	../AF_models/T1110_nocross/unrelaxed_model_3_multimer_v2_pred_32.pdb	0.8692644966890954	0.8358835	0.8425596978912859	0.553	57.7656	Masked
226	../AF_models/T1110_nocross/unrelaxed_model_3_multimer_v2_pred_33.pdb	0.8774704023442763	0.8437393	0.8504854974000077	0.559	64.5324	Masked
227	../AF_models/T1110_nocross/unrelaxed_model_3_multimer_v2_pred_34.pdb	0.8728261246722744	0.83412194	0.8418627789505683	0.561	67.8522	Masked
228	../AF_models/T1110_nocross/unrelaxed_model_3_multimer_v2_pred_35.pdb	0.8736559676746953	0.82998335	0.8387178764267847	0.58	66.7378	Masked
229	../AF_models/T1110_nocross/unrelaxed_model_3_multimer_v2_pred_36.pdb	0.8685621996002585	0.823274	0.8323316530242998	0.575	66.6344	Masked
230	../AF_models/T1110_nocross/unrelaxed_model_3_multimer_v2_pred_37.pdb	0.8710235164988995	0.8305875	0.8386747083351803	0.572	66.7339	Masked
231	../AF_models/T1110_nocross/unrelaxed_model_3_multimer_v2_pred_38.pdb	0.8757925862314772	0.841496	0.8483553098488346	0.555	65.5266	Masked
232	../AF_models/T1110_nocross/unrelaxed_model_3_multimer_v2_pred_39.pdb	0.8745854446105437	0.83773077	0.8451017011962787	0.566	66.8559	Masked
233	../AF_models/T1110_nocross/unrelaxed_model_3_multimer_v2_pred_3.pdb	0.8721774364680477	0.8307321	0.8390211730235901	0.564	67.2276	Masked
234	../AF_models/T1110_nocross/unrelaxed_model_3_multimer_v2_pred_40.pdb	0.8737525942380076	0.8349024	0.842672443438666	0.568	67.4585	Masked
235	../AF_models/T1110_nocross/unrelaxed_model_3_multimer_v2_pred_41.pdb	0.8773372333969247	0.8439808	0.8506520780270412	0.551	66.1027	Masked
236	../AF_models/T1110_nocross/unrelaxed_model_3_multimer_v2_pred_42.pdb	0.8804070895413283	0.84150124	0.849282406677797	0.555	64.5756	Masked
237	../AF_models/T1110_nocross/unrelaxed_model_3_multimer_v2_pred_43.pdb	0.8769044497619506	0.8360156	0.8441933556201148	0.571	69.0624	Masked
238	../AF_models/T1110_nocross/unrelaxed_model_3_multimer_v2_pred_44.pdb	0.8660461410327069	0.82308364	0.8316761395224594	0.555	65.84	Masked
239	../AF_models/T1110_nocross/unrelaxed_model_3_multimer_v2_pred_45.pdb	0.8726715611113605	0.8303838	0.8388413343169987	0.566	68.292	Masked
240	../AF_models/T1110_nocross/unrelaxed_model_3_multimer_v2_pred_46.pdb	0.8700331619051687	0.82684076	0.8354792390399693	0.566	67.3537	Masked
241	../AF_models/T1110_nocross/unrelaxed_model_3_multimer_v2_pred_47.pdb	0.87999655748471	0.8427441	0.8501946011087584	0.574	69.1639	Masked
242	../AF_models/T1110_nocross/unrelaxed_model_3_multimer_v2_pred_48.pdb	0.8774990331985539	0.8430263	0.8499208309622206	0.573	68.1359	Masked
243	../AF_models/T1110_nocross/unrelaxed_model_3_multimer_v2_pred_49.pdb	0.8738240213259161	0.8344071	0.8422904771777809	0.571	66.7954	Masked
244	../AF_models/T1110_nocross/unrelaxed_model_3_multimer_v2_pred_4.pdb	0.8703356410367575	0.83472013	0.8418432359954374	0.554	57.7237	Masked
245	../AF_models/T1110_nocross/unrelaxed_model_3_multimer_v2_pred_50.pdb	0.8675238237613154	0.82803714	0.835934478955144	0.565	66.0773	Masked
246	../AF_models/T1110_nocross/unrelaxed_model_3_multimer_v2_pred_51.pdb	0.875448475854171	0.83705956	0.8447373411211516	0.572	68.6083	Masked
247	../AF_models/T1110_nocross/unrelaxed_model_3_multimer_v2_pred_52.pdb	0.8732922667111631	0.83067197	0.8391960262029504	0.571	67.6668	Masked
248	../AF_models/T1110_nocross/unrelaxed_model_3_multimer_v2_pred_53.pdb	0.8748485168483379	0.8340157	0.8421822850041891	0.569	66.7676	Masked
249	../AF_models/T1110_nocross/unrelaxed_model_3_multimer_v2_pred_54.pdb	0.8757605570571932	0.84476674	0.8509655002359016	0.544	62.3473	Masked
250	../AF_models/T1110_nocross/unrelaxed_model_3_multimer_v2_pred_55.pdb	0.8713229153334983	0.831829	0.8397277922189214	0.574	68.2817	Masked
251	../AF_models/T1110_nocross/unrelaxed_model_3_multimer_v2_pred_56.pdb	0.8736159279256245	0.8349122	0.842652930305584	0.559	66.1983	Masked
252	../AF_models/T1110_nocross/unrelaxed_model_3_multimer_v2_pred_57.pdb	0.8726025994255054	0.83377063	0.8415370260801694	0.57	66.9088	Masked
253	../AF_models/T1110_nocross/unrelaxed_model_3_multimer_v2_pred_58.pdb	0.8713613315796758	0.8323127	0.8401224288220387	0.569	62.1612	Masked
254	../AF_models/T1110_nocross/unrelaxed_model_3_multimer_v2_pred_59.pdb	0.8797736874943008	0.8422945	0.849790348842244	0.57	68.0951	Masked
255	../AF_models/T1110_nocross/unrelaxed_model_3_multimer_v2_pred_5.pdb	0.869785401284836	0.82424235	0.8333509630084321	0.556	66.44	Masked
256	../AF_models/T1110_nocross/unrelaxed_model_3_multimer_v2_pred_60.pdb	0.8742248559502482	0.8319372	0.8403947262864853	0.567	67.2646	Masked
257	../AF_models/T1110_nocross/unrelaxed_model_3_multimer_v2_pred_61.pdb	0.8766049675400591	0.8363391	0.8443922863852091	0.565	69.2168	Masked
258	../AF_models/T1110_nocross/unrelaxed_model_3_multimer_v2_pred_62.pdb	0.8681503437415848	0.82393825	0.8327806691816666	0.57	67.2149	Masked
259	../AF_models/T1110_nocross/unrelaxed_model_3_multimer_v2_pred_63.pdb	0.8754852178414029	0.8311069	0.8399825645033392	0.571	68.0856	Masked
260	../AF_models/T1110_nocross/unrelaxed_model_3_multimer_v2_pred_64.pdb	0.8767943356412002	0.8403069	0.8476043696001638	0.552	69.0354	Masked
261	../AF_models/T1110_nocross/unrelaxed_model_3_multimer_v2_pred_65.pdb	0.8748898316499699	0.83091676	0.8397113762115858	0.561	67.1068	Masked
262	../AF_models/T1110_nocross/unrelaxed_model_3_multimer_v2_pred_66.pdb	0.8764964791919152	0.8398869	0.8472088188486371	0.584	68.399	Masked
263	../AF_models/T1110_nocross/unrelaxed_model_3_multimer_v2_pred_67.pdb	0.8754497590316478	0.8380898	0.8455618107846011	0.574	67.5683	Masked
264	../AF_models/T1110_nocross/unrelaxed_model_3_multimer_v2_pred_68.pdb	0.8698051338103789	0.82868075	0.8369056297283844	0.566	67.4839	Masked
265	../AF_models/T1110_nocross/unrelaxed_model_3_multimer_v2_pred_69.pdb	0.8722992856973122	0.8312186	0.8394347373579684	0.57	66.9827	Masked
266	../AF_models/T1110_nocross/unrelaxed_model_3_multimer_v2_pred_6.pdb	0.8732196675301516	0.83250606	0.840648781986255	0.576	67.4237	Masked
267	../AF_models/T1110_nocross/unrelaxed_model_3_multimer_v2_pred_70.pdb	0.8718584593497267	0.8282482	0.836970254110546	0.578	68.6285	Masked
268	../AF_models/T1110_nocross/unrelaxed_model_3_multimer_v2_pred_71.pdb	0.873159688382684	0.8354036	0.8429548346339344	0.57	68.1598	Masked
269	../AF_models/T1110_nocross/unrelaxed_model_3_multimer_v2_pred_72.pdb	0.8748018149315433	0.83693135	0.8445054412638966	0.566	68.8361	Masked
270	../AF_models/T1110_nocross/unrelaxed_model_3_multimer_v2_pred_73.pdb	0.8685288261636052	0.8278774	0.8360076870772035	0.552	66.322	Masked
271	../AF_models/T1110_nocross/unrelaxed_model_3_multimer_v2_pred_74.pdb	0.8715681003884468	0.82851833	0.8371282849183876	0.574	65.758	Masked
272	../AF_models/T1110_nocross/unrelaxed_model_3_multimer_v2_pred_75.pdb	0.8770510673526706	0.83748865	0.8454011344910419	0.557	67.8749	Masked
273	../AF_models/T1110_nocross/unrelaxed_model_3_multimer_v2_pred_76.pdb	0.8721629977362669	0.82944936	0.837992084029065	0.576	66.7761	Masked
274	../AF_models/T1110_nocross/unrelaxed_model_3_multimer_v2_pred_77.pdb	0.8686093688477311	0.8219957	0.831318414220596	0.579	67.1971	Masked
275	../AF_models/T1110_nocross/unrelaxed_model_3_multimer_v2_pred_78.pdb	0.8739187036988724	0.83967584	0.8465244157123086	0.565	61.1956	Masked
276	../AF_models/T1110_nocross/unrelaxed_model_3_multimer_v2_pred_79.pdb	0.8753344643725389	0.8358371	0.8437365934970664	0.566	67.211	Masked
277	../AF_models/T1110_nocross/unrelaxed_model_3_multimer_v2_pred_7.pdb	0.8655943308517076	0.82259905	0.8311981088766405	0.551	64.9212	Masked
278	../AF_models/T1110_nocross/unrelaxed_model_3_multimer_v2_pred_80.pdb	0.8728936857805547	0.83104664	0.8394160498544753	0.572	67.2785	Masked
279	../AF_models/T1110_nocross/unrelaxed_model_3_multimer_v2_pred_81.pdb	0.8745304830097044	0.8375181	0.844920573378064	0.575	67.7507	Masked
280	../AF_models/T1110_nocross/unrelaxed_model_3_multimer_v2_pred_82.pdb	0.8724795657348452	0.83309853	0.8409747377624477	0.569	67.8041	Masked
281	../AF_models/T1110_nocross/unrelaxed_model_3_multimer_v2_pred_83.pdb	0.8759985822522128	0.83777547	0.8454200915114778	0.577	67.3137	Masked
282	../AF_models/T1110_nocross/unrelaxed_model_3_multimer_v2_pred_84.pdb	0.8674391731263875	0.82225424	0.8312912270355559	0.556	65.4798	Masked
283	../AF_models/T1110_nocross/unrelaxed_model_3_multimer_v2_pred_85.pdb	0.8680991963445952	0.83389246	0.8407338109791243	0.551	54.1283	Masked
284	../AF_models/T1110_nocross/unrelaxed_model_3_multimer_v2_pred_86.pdb	0.8706752552107108	0.83293205	0.8404806950393346	0.565	66.1971	Masked
285	../AF_models/T1110_nocross/unrelaxed_model_3_multimer_v2_pred_87.pdb	0.8729401698706619	0.83048046	0.8389723990559195	0.555	66.2322	Masked
286	../AF_models/T1110_nocross/unrelaxed_model_3_multimer_v2_pred_88.pdb	0.8766225307131086	0.8370688	0.8449795430688913	0.574	68.3434	Masked
287	../AF_models/T1110_nocross/unrelaxed_model_3_multimer_v2_pred_89.pdb	0.8728912920224946	0.8349509	0.8425389975402412	0.565	69.0163	Masked
288	../AF_models/T1110_nocross/unrelaxed_model_3_multimer_v2_pred_8.pdb	0.874801710458943	0.8338187	0.8420152813618081	0.552	64.6844	Masked
289	../AF_models/T1110_nocross/unrelaxed_model_3_multimer_v2_pred_90.pdb	0.8711927070462201	0.83123827	0.8392291572539706	0.57	67.9256	Masked
290	../AF_models/T1110_nocross/unrelaxed_model_3_multimer_v2_pred_91.pdb	0.8722046457910206	0.8326012	0.8405218808488779	0.555	66.0259	Masked
291	../AF_models/T1110_nocross/unrelaxed_model_3_multimer_v2_pred_92.pdb	0.8698483477370448	0.82865745	0.8368956281808319	0.575	67.3144	Masked
292	../AF_models/T1110_nocross/unrelaxed_model_3_multimer_v2_pred_93.pdb	0.8714628548356071	0.83353376	0.84111958207552	0.556	60.4505	Masked
293	../AF_models/T1110_nocross/unrelaxed_model_3_multimer_v2_pred_94.pdb	0.8728917665570451	0.8316796	0.8399220193880692	0.563	67.1771	Masked
294	../AF_models/T1110_nocross/unrelaxed_model_3_multimer_v2_pred_95.pdb	0.870773911555596	0.84064406	0.8466700315634387	0.56	57.7905	Masked
295	../AF_models/T1110_nocross/unrelaxed_model_3_multimer_v2_pred_96.pdb	0.8714834884702223	0.8316854	0.839645036774855	0.557	65.7144	Masked
296	../AF_models/T1110_nocross/unrelaxed_model_3_multimer_v2_pred_97.pdb	0.874624500981659	0.8337043	0.8418883344156922	0.578	67.1983	Masked
297	../AF_models/T1110_nocross/unrelaxed_model_3_multimer_v2_pred_98.pdb	0.8690135398848171	0.82580215	0.83444442588773	0.57	67.1646	Masked
298	../AF_models/T1110_nocross/unrelaxed_model_3_multimer_v2_pred_99.pdb	0.8726655005821317	0.83315706	0.8410587501408404	0.561	66.7193	Masked
299	../AF_models/T1110_nocross/unrelaxed_model_3_multimer_v2_pred_9.pdb	0.8755049522748206	0.8411873	0.8480508290932698	0.554	62.958	Masked
300	../AF_models/T1110_nocross/unrelaxed_model_4_multimer_v2_pred_100.pdb	0.8779152250648742	0.8375239	0.8456021471095325	0.578	69.7688	Masked
301	../AF_models/T1110_nocross/unrelaxed_model_4_multimer_v2_pred_10.pdb	0.8786560655038332	0.83897114	0.8469081235011573	0.558	68.4429	Masked
302	../AF_models/T1110_nocross/unrelaxed_model_4_multimer_v2_pred_11.pdb	0.874548042794631	0.8369881	0.8445000817339751	0.561	62.298	Masked
303	../AF_models/T1110_nocross/unrelaxed_model_4_multimer_v2_pred_12.pdb	0.8739633756038333	0.83282804	0.8410551110338527	0.559	61.4502	Masked
304	../AF_models/T1110_nocross/unrelaxed_model_4_multimer_v2_pred_13.pdb	0.8740100501524908	0.83343166	0.8415473389336965	0.573	67.0617	Masked
305	../AF_models/T1110_nocross/unrelaxed_model_4_multimer_v2_pred_14.pdb	0.8754477866836895	0.8355409	0.8435222698916696	0.564	62.3995	Masked
306	../AF_models/T1110_nocross/unrelaxed_model_4_multimer_v2_pred_15.pdb	0.8783647105989385	0.8444528	0.8512351808130251	0.561	65.5041	Masked
307	../AF_models/T1110_nocross/unrelaxed_model_4_multimer_v2_pred_16.pdb	0.873088356556945	0.8363552	0.8437018387918579	0.569	66.712	Masked
308	../AF_models/T1110_nocross/unrelaxed_model_4_multimer_v2_pred_17.pdb	0.8797686844541008	0.8419001	0.849473825086621	0.578	66.7017	Masked
309	../AF_models/T1110_nocross/unrelaxed_model_4_multimer_v2_pred_18.pdb	0.8793004794102995	0.84331083	0.8505087622638958	0.567	69.0095	Masked
310	../AF_models/T1110_nocross/unrelaxed_model_4_multimer_v2_pred_19.pdb	0.8806051349866546	0.8452102	0.852289182667497	0.564	69.1337	Masked
311	../AF_models/T1110_nocross/unrelaxed_model_4_multimer_v2_pred_1.pdb	0.8778521966069373	0.8428948	0.8498862733667977	0.559	69.258	Masked
312	../AF_models/T1110_nocross/unrelaxed_model_4_multimer_v2_pred_20.pdb	0.8807465235855714	0.84669447	0.8535048802786378	0.564	69.2659	Masked
313	../AF_models/T1110_nocross/unrelaxed_model_4_multimer_v2_pred_21.pdb	0.8812898505144751	0.8429615	0.8506271622263082	0.56	68.098	Masked
314	../AF_models/T1110_nocross/unrelaxed_model_4_multimer_v2_pred_22.pdb	0.8782933797271371	0.84466714	0.8513923852807546	0.565	65.472	Masked
315	../AF_models/T1110_nocross/unrelaxed_model_4_multimer_v2_pred_23.pdb	0.8767671701664564	0.83900803	0.8465598606537748	0.563	68.8024	Masked
316	../AF_models/T1110_nocross/unrelaxed_model_4_multimer_v2_pred_24.pdb	0.8725714755049876	0.83474207	0.8423079504965054	0.57	68.3361	Masked
317	../AF_models/T1110_nocross/unrelaxed_model_4_multimer_v2_pred_25.pdb	0.8842647774463779	0.8516338	0.8581599852133968	0.563	69.489	Masked
318	../AF_models/T1110_nocross/unrelaxed_model_4_multimer_v2_pred_26.pdb	0.8794612445845049	0.84434295	0.8513666065218816	0.575	67.9007	Masked
319	../AF_models/T1110_nocross/unrelaxed_model_4_multimer_v2_pred_27.pdb	0.8833224941960237	0.85009515	0.8567406211231403	0.564	67.5007	Masked
320	../AF_models/T1110_nocross/unrelaxed_model_4_multimer_v2_pred_28.pdb	0.8709625724601266	0.8345522	0.8418342972526455	0.558	62.1822	Masked
321	../AF_models/T1110_nocross/unrelaxed_model_4_multimer_v2_pred_29.pdb	0.8732220245451718	0.8287454	0.837640744707008	0.57	68.9932	Masked
322	../AF_models/T1110_nocross/unrelaxed_model_4_multimer_v2_pred_2.pdb	0.8809501680846509	0.8422235	0.849968853654772	0.558	69.0939	Masked
323	../AF_models/T1110_nocross/unrelaxed_model_4_multimer_v2_pred_30.pdb	0.8770674013608408	0.8395067	0.8470188288592043	0.556	70.1434	Masked
324	../AF_models/T1110_nocross/unrelaxed_model_4_multimer_v2_pred_31.pdb	0.874939327254886	0.83686614	0.8444807777434578	0.565	69.791	Masked
325	../AF_models/T1110_nocross/unrelaxed_model_4_multimer_v2_pred_32.pdb	0.8683017693087389	0.8321545	0.8393839637860643	0.568	55.5912	Masked
326	../AF_models/T1110_nocross/unrelaxed_model_4_multimer_v2_pred_33.pdb	0.8765566067917903	0.8386568	0.8462367478415124	0.57	65.7476	Masked
327	../AF_models/T1110_nocross/unrelaxed_model_4_multimer_v2_pred_34.pdb	0.8766140351433533	0.84430784	0.850769078925033	0.558	64.7263	Masked
328	../AF_models/T1110_nocross/unrelaxed_model_4_multimer_v2_pred_35.pdb	0.8720737511292842	0.8354674	0.8427886687591821	0.554	64.5668	Masked
329	../AF_models/T1110_nocross/unrelaxed_model_4_multimer_v2_pred_36.pdb	0.8758894212136796	0.84040546	0.8475022555806266	0.549	65.242	Masked
330	../AF_models/T1110_nocross/unrelaxed_model_4_multimer_v2_pred_37.pdb	0.8754164552653243	0.8397024	0.846845232962855	0.577	68.5815	Masked
331	../AF_models/T1110_nocross/unrelaxed_model_4_multimer_v2_pred_38.pdb	0.8759806869773457	0.8335353	0.842024388280479	0.562	66.9654	Masked
332	../AF_models/T1110_nocross/unrelaxed_model_4_multimer_v2_pred_39.pdb	0.8805269033640784	0.84535116	0.8523863083308968	0.565	68.8241	Masked
333	../AF_models/T1110_nocross/unrelaxed_model_4_multimer_v2_pred_3.pdb	0.8787168046434161	0.8396316	0.8474486545840788	0.564	69.05	Masked
334	../AF_models/T1110_nocross/unrelaxed_model_4_multimer_v2_pred_40.pdb	0.869586901502118	0.83467525	0.8416575822504969	0.563	56.0876	Masked
335	../AF_models/T1110_nocross/unrelaxed_model_4_multimer_v2_pred_41.pdb	0.8846706741234557	0.85113585	0.8578428147868493	0.563	71.4124	Masked
336	../AF_models/T1110_nocross/unrelaxed_model_4_multimer_v2_pred_42.pdb	0.8814441610845927	0.8467538	0.8536918530756832	0.564	70.4788	Masked
337	../AF_models/T1110_nocross/unrelaxed_model_4_multimer_v2_pred_43.pdb	0.8829701999233603	0.84924597	0.8559908123693156	0.573	69.9266	Masked
338	../AF_models/T1110_nocross/unrelaxed_model_4_multimer_v2_pred_44.pdb	0.8799781916884086	0.8455993	0.8524750733047228	0.558	68.9351	Masked
339	../AF_models/T1110_nocross/unrelaxed_model_4_multimer_v2_pred_45.pdb	0.8794189529180076	0.8364459	0.8450405326795489	0.56	70.331	Masked
340	../AF_models/T1110_nocross/unrelaxed_model_4_multimer_v2_pred_46.pdb	0.8792418637684227	0.84468234	0.8515942414365459	0.557	69.6534	Masked
341	../AF_models/T1110_nocross/unrelaxed_model_4_multimer_v2_pred_47.pdb	0.8782839352527527	0.84187084	0.8491534625418836	0.567	68.0078	Masked
342	../AF_models/T1110_nocross/unrelaxed_model_4_multimer_v2_pred_48.pdb	0.8755366919126348	0.8355661	0.8435602211492507	0.573	68.74	Masked
343	../AF_models/T1110_nocross/unrelaxed_model_4_multimer_v2_pred_49.pdb	0.876422875745007	0.84046155	0.847653816863479	0.553	67.2066	Masked
344	../AF_models/T1110_nocross/unrelaxed_model_4_multimer_v2_pred_4.pdb	0.8766186636479653	0.8401878	0.847473963137308	0.561	69.012	Masked
345	../AF_models/T1110_nocross/unrelaxed_model_4_multimer_v2_pred_50.pdb	0.8671851888535183	0.8291522	0.8367588189291509	0.559	55.2834	Masked
346	../AF_models/T1110_nocross/unrelaxed_model_4_multimer_v2_pred_51.pdb	0.8778119123209295	0.84316623	0.8500953681514418	0.56	68.7807	Masked
347	../AF_models/T1110_nocross/unrelaxed_model_4_multimer_v2_pred_52.pdb	0.882278137169134	0.84741944	0.8543911800308728	0.553	68.2393	Masked
348	../AF_models/T1110_nocross/unrelaxed_model_4_multimer_v2_pred_53.pdb	0.8799885633900152	0.843104	0.8504809165659425	0.562	68.629	Masked
349	../AF_models/T1110_nocross/unrelaxed_model_4_multimer_v2_pred_54.pdb	0.8675057146399827	0.83548677	0.8418905586689635	0.548	55.241	Masked
350	../AF_models/T1110_nocross/unrelaxed_model_4_multimer_v2_pred_55.pdb	0.8636681969533035	0.82568204	0.8332792746140494	0.55	53.1444	Masked
351	../AF_models/T1110_nocross/unrelaxed_model_4_multimer_v2_pred_56.pdb	0.8744074316218593	0.8392544	0.8462849897423407	0.559	67.6966	Masked
352	../AF_models/T1110_nocross/unrelaxed_model_4_multimer_v2_pred_57.pdb	0.8713591365037651	0.83700454	0.8438754611813684	0.562	55.0327	Masked
353	../AF_models/T1110_nocross/unrelaxed_model_4_multimer_v2_pred_58.pdb	0.8767988894426398	0.8412048	0.8483236355392848	0.559	69.459	Masked
354	../AF_models/T1110_nocross/unrelaxed_model_4_multimer_v2_pred_59.pdb	0.8828264682237525	0.8518407	0.8580378335464839	0.568	68.9229	Masked
355	../AF_models/T1110_nocross/unrelaxed_model_4_multimer_v2_pred_5.pdb	0.8770976981846763	0.84254384	0.8494546119635954	0.551	67.7532	Masked
356	../AF_models/T1110_nocross/unrelaxed_model_4_multimer_v2_pred_60.pdb	0.8807478999199766	0.8432394	0.8507411212742786	0.569	67.5639	Masked
357	../AF_models/T1110_nocross/unrelaxed_model_4_multimer_v2_pred_61.pdb	0.8788344594425128	0.8426374	0.8498768276490006	0.578	69.1427	Masked
358	../AF_models/T1110_nocross/unrelaxed_model_4_multimer_v2_pred_62.pdb	0.8745953332250569	0.83432454	0.842378697611198	0.561	69.578	Masked
359	../AF_models/T1110_nocross/unrelaxed_model_4_multimer_v2_pred_63.pdb	0.8753856367363748	0.84050333	0.8474797953465426	0.555	67.432	Masked
360	../AF_models/T1110_nocross/unrelaxed_model_4_multimer_v2_pred_64.pdb	0.8816976172050465	0.8445655	0.8519919320408629	0.564	68.7322	Masked
361	../AF_models/T1110_nocross/unrelaxed_model_4_multimer_v2_pred_65.pdb	0.8682219555644188	0.8348688	0.8415394220882256	0.565	54.941	Masked
362	../AF_models/T1110_nocross/unrelaxed_model_4_multimer_v2_pred_66.pdb	0.8761622754881455	0.83932346	0.8466912239422336	0.556	69.0902	Masked
363	../AF_models/T1110_nocross/unrelaxed_model_4_multimer_v2_pred_67.pdb	0.8833708144841861	0.8464253	0.8538143987977161	0.564	69.4273	Masked
364	../AF_models/T1110_nocross/unrelaxed_model_4_multimer_v2_pred_68.pdb	0.8779773211311688	0.8465397	0.8528272051777719	0.553	68.1651	Masked
365	../AF_models/T1110_nocross/unrelaxed_model_4_multimer_v2_pred_69.pdb	0.8802502086360352	0.8435602	0.8508982167760353	0.566	68.8005	Masked
366	../AF_models/T1110_nocross/unrelaxed_model_4_multimer_v2_pred_6.pdb	0.8798909731195961	0.84285355	0.8502610315379817	0.565	68.7159	Masked
367	../AF_models/T1110_nocross/unrelaxed_model_4_multimer_v2_pred_70.pdb	0.8772385457036804	0.8352259	0.8436284132575573	0.581	68.0946	Masked
368	../AF_models/T1110_nocross/unrelaxed_model_4_multimer_v2_pred_71.pdb	0.8762885949012963	0.8422942	0.8490930919050641	0.559	66.0834	Masked
369	../AF_models/T1110_nocross/unrelaxed_model_4_multimer_v2_pred_72.pdb	0.8778452675340878	0.8403417	0.8478424032687806	0.581	66.878	Masked
370	../AF_models/T1110_nocross/unrelaxed_model_4_multimer_v2_pred_73.pdb	0.8795967711060815	0.8458823	0.8526251914709722	0.575	67.5449	Masked
371	../AF_models/T1110_nocross/unrelaxed_model_4_multimer_v2_pred_74.pdb	0.8752886110653613	0.8349943	0.8430531750939316	0.558	68.8988	Masked
372	../AF_models/T1110_nocross/unrelaxed_model_4_multimer_v2_pred_75.pdb	0.8755082782929456	0.83822465	0.8456813752020462	0.57	66.8983	Masked
373	../AF_models/T1110_nocross/unrelaxed_model_4_multimer_v2_pred_76.pdb	0.8798915450873462	0.8454799	0.8523622335017222	0.577	68.842	Masked
374	../AF_models/T1110_nocross/unrelaxed_model_4_multimer_v2_pred_77.pdb	0.8750252713632366	0.8383568	0.845690488614078	0.556	62.8932	Masked
375	../AF_models/T1110_nocross/unrelaxed_model_4_multimer_v2_pred_78.pdb	0.8776707438842022	0.8423325	0.8494001346472019	0.567	63.9027	Masked
376	../AF_models/T1110_nocross/unrelaxed_model_4_multimer_v2_pred_79.pdb	0.8798505790320961	0.845038	0.8520005132215803	0.574	66.6841	Masked
377	../AF_models/T1110_nocross/unrelaxed_model_4_multimer_v2_pred_7.pdb	0.869073981066965	0.83605945	0.8426623570959614	0.561	61.1271	Masked
378	../AF_models/T1110_nocross/unrelaxed_model_4_multimer_v2_pred_80.pdb	0.8820503688413861	0.84570277	0.8529722876659823	0.57	69.7941	Masked
379	../AF_models/T1110_nocross/unrelaxed_model_4_multimer_v2_pred_81.pdb	0.875258520752541	0.8349918	0.8430451543153031	0.576	67.8617	Masked
380	../AF_models/T1110_nocross/unrelaxed_model_4_multimer_v2_pred_82.pdb	0.8798152911745148	0.8460922	0.8528368375317781	0.555	69.6929	Masked
381	../AF_models/T1110_nocross/unrelaxed_model_4_multimer_v2_pred_83.pdb	0.8843621418638772	0.847026	0.8544932207616915	0.559	70.9193	Masked
382	../AF_models/T1110_nocross/unrelaxed_model_4_multimer_v2_pred_84.pdb	0.8759159814315449	0.8360116	0.8439924671450737	0.558	68.8122	Masked
383	../AF_models/T1110_nocross/unrelaxed_model_4_multimer_v2_pred_85.pdb	0.8755328347158102	0.83584094	0.8437793193235332	0.569	68.6449	Masked
384	../AF_models/T1110_nocross/unrelaxed_model_4_multimer_v2_pred_86.pdb	0.8814761870023314	0.84855497	0.8551392124676049	0.568	70.0044	Masked
385	../AF_models/T1110_nocross/unrelaxed_model_4_multimer_v2_pred_87.pdb	0.8816351978197379	0.84939194	0.8558405893686352	0.559	69.0737	Masked
386	../AF_models/T1110_nocross/unrelaxed_model_4_multimer_v2_pred_88.pdb	0.8718566119346827	0.8339045	0.8414949262077374	0.573	66.8154	Masked
387	../AF_models/T1110_nocross/unrelaxed_model_4_multimer_v2_pred_89.pdb	0.8731765445893838	0.8323263	0.8404963433111874	0.561	68.2898	Masked
388	../AF_models/T1110_nocross/unrelaxed_model_4_multimer_v2_pred_8.pdb	0.8782639931570155	0.8417932	0.8490873422410223	0.593	69.3337	Masked
389	../AF_models/T1110_nocross/unrelaxed_model_4_multimer_v2_pred_90.pdb	0.8769664187900894	0.8417107	0.8487618331049418	0.57	69.2429	Masked
390	../AF_models/T1110_nocross/unrelaxed_model_4_multimer_v2_pred_91.pdb	0.8789866104297724	0.8467258	0.8531779792819996	0.557	68.6176	Masked
391	../AF_models/T1110_nocross/unrelaxed_model_4_multimer_v2_pred_92.pdb	0.8786533965512598	0.8447319	0.8515162208446758	0.57	67.8251	Masked
392	../AF_models/T1110_nocross/unrelaxed_model_4_multimer_v2_pred_93.pdb	0.8814618293881304	0.85056126	0.8567413748192765	0.554	69.6141	Masked
393	../AF_models/T1110_nocross/unrelaxed_model_4_multimer_v2_pred_94.pdb	0.865848691008835	0.8244848	0.8327575983091888	0.556	56.2227	Masked
394	../AF_models/T1110_nocross/unrelaxed_model_4_multimer_v2_pred_95.pdb	0.8789558035783335	0.83558667	0.8442604943643484	0.566	68.4771	Masked
395	../AF_models/T1110_nocross/unrelaxed_model_4_multimer_v2_pred_96.pdb	0.8794086275974987	0.8435085	0.8506885111029959	0.572	68.8168	Masked
396	../AF_models/T1110_nocross/unrelaxed_model_4_multimer_v2_pred_97.pdb	0.8775136882438799	0.84014845	0.8476214968040495	0.57	68.0456	Masked
397	../AF_models/T1110_nocross/unrelaxed_model_4_multimer_v2_pred_98.pdb	0.8795974652436168	0.84118146	0.8488646586828786	0.553	68.0676	Masked
398	../AF_models/T1110_nocross/unrelaxed_model_4_multimer_v2_pred_99.pdb	0.8738790012160393	0.8328577	0.8410619826467725	0.55	68.5232	Masked
399	../AF_models/T1110_nocross/unrelaxed_model_4_multimer_v2_pred_9.pdb	0.8723816066853571	0.83028543	0.8387046653006945	0.55	65.5273	Masked
400	../AF_models/T1110_nocross/unrelaxed_model_5_multimer_v2_pred_100.pdb	0.8752178392996012	0.82996035	0.8390118448374594	0.575	67.591	Masked
401	../AF_models/T1110_nocross/unrelaxed_model_5_multimer_v2_pred_10.pdb	0.8691620468638299	0.8199475	0.8297903942970825	0.575	68.1227	Masked
402	../AF_models/T1110_nocross/unrelaxed_model_5_multimer_v2_pred_11.pdb	0.8732391271966833	0.82709986	0.8363277132109431	0.545	69.1261	Masked
403	../AF_models/T1110_nocross/unrelaxed_model_5_multimer_v2_pred_12.pdb	0.8705130230780406	0.82924557	0.8374990584730301	0.576	61.4666	Masked
404	../AF_models/T1110_nocross/unrelaxed_model_5_multimer_v2_pred_13.pdb	0.8603413801195419	0.7995655	0.8117206712723215	0.559	68.9302	Masked
405	../AF_models/T1110_nocross/unrelaxed_model_5_multimer_v2_pred_14.pdb	0.8729910710531008	0.82964826	0.8383168192521241	0.565	68.9441	Masked
406	../AF_models/T1110_nocross/unrelaxed_model_5_multimer_v2_pred_15.pdb	0.8745950913196718	0.8277047	0.8370828003836854	0.57	68.0363	Masked
407	../AF_models/T1110_nocross/unrelaxed_model_5_multimer_v2_pred_16.pdb	0.8771213534655742	0.8294073	0.8389500904715572	0.568	68.9385	Masked
408	../AF_models/T1110_nocross/unrelaxed_model_5_multimer_v2_pred_17.pdb	0.8775308435264242	0.8267765	0.8369273723185662	0.568	68.8888	Masked
409	../AF_models/T1110_nocross/unrelaxed_model_5_multimer_v2_pred_18.pdb	0.8681228455729243	0.8234966	0.832421833213706	0.548	59.7934	Masked
410	../AF_models/T1110_nocross/unrelaxed_model_5_multimer_v2_pred_19.pdb	0.8716944527288873	0.8181244	0.8288384213380138	0.553	69.3602	Masked
411	../AF_models/T1110_nocross/unrelaxed_model_5_multimer_v2_pred_1.pdb	0.864913242194154	0.81151915	0.8221979652112918	0.548	68.6332	Masked
412	../AF_models/T1110_nocross/unrelaxed_model_5_multimer_v2_pred_20.pdb	0.8675933117903938	0.8173497	0.8273984002120828	0.572	67.7751	Masked
413	../AF_models/T1110_nocross/unrelaxed_model_5_multimer_v2_pred_21.pdb	0.8704668880303646	0.8190925	0.8293673873106628	0.561	68.6041	Masked
414	../AF_models/T1110_nocross/unrelaxed_model_5_multimer_v2_pred_22.pdb	0.8627669555797812	0.8066654	0.8178857275417375	0.548	69.0315	Masked
415	../AF_models/T1110_nocross/unrelaxed_model_5_multimer_v2_pred_23.pdb	0.870858885509538	0.8220186	0.8317866757835484	0.56	68.0059	Masked
416	../AF_models/T1110_nocross/unrelaxed_model_5_multimer_v2_pred_24.pdb	0.8592287148210709	0.7965965	0.8091229646439018	0.558	67.7173	Masked
417	../AF_models/T1110_nocross/unrelaxed_model_5_multimer_v2_pred_25.pdb	0.8727820036168618	0.82219064	0.8323089146088705	0.552	68.3698	Masked
418	../AF_models/T1110_nocross/unrelaxed_model_5_multimer_v2_pred_26.pdb	0.8768590965153744	0.83503777	0.8434020336127673	0.563	68.9598	Masked
419	../AF_models/T1110_nocross/unrelaxed_model_5_multimer_v2_pred_27.pdb	0.8771073766697908	0.82922316	0.8388000001142316	0.564	68.9756	Masked
420	../AF_models/T1110_nocross/unrelaxed_model_5_multimer_v2_pred_28.pdb	0.8685096373495266	0.8189484	0.8288606379496417	0.564	70.8949	Masked
421	../AF_models/T1110_nocross/unrelaxed_model_5_multimer_v2_pred_29.pdb	0.874517556828021	0.8273895	0.8368150943123817	0.557	70.651	Masked
422	../AF_models/T1110_nocross/unrelaxed_model_5_multimer_v2_pred_2.pdb	0.8691430991985652	0.8159977	0.8266267956514807	0.546	69.2715	Masked
423	../AF_models/T1110_nocross/unrelaxed_model_5_multimer_v2_pred_30.pdb	0.8716470482864865	0.82026523	0.830541596470652	0.557	69.0839	Masked
424	../AF_models/T1110_nocross/unrelaxed_model_5_multimer_v2_pred_31.pdb	0.875364584783731	0.8287892	0.838104256602132	0.562	69.652	Masked
425	../AF_models/T1110_nocross/unrelaxed_model_5_multimer_v2_pred_32.pdb	0.8696927781668311	0.8217268	0.8313199948423506	0.55	68.8515	Masked
426	../AF_models/T1110_nocross/unrelaxed_model_5_multimer_v2_pred_33.pdb	0.864408211677145	0.8093613	0.8203706655440473	0.576	67.6254	Masked
427	../AF_models/T1110_nocross/unrelaxed_model_5_multimer_v2_pred_34.pdb	0.8757135058019176	0.83304656	0.8415799455756668	0.556	70.2895	Masked
428	../AF_models/T1110_nocross/unrelaxed_model_5_multimer_v2_pred_35.pdb	0.8813629047894493	0.8396284	0.8479752996926312	0.58	68.3883	Masked
429	../AF_models/T1110_nocross/unrelaxed_model_5_multimer_v2_pred_36.pdb	0.8710327937052824	0.8231696	0.8327422299751874	0.559	68.2627	Masked
430	../AF_models/T1110_nocross/unrelaxed_model_5_multimer_v2_pred_37.pdb	0.867486501451157	0.81550217	0.8258990336886689	0.559	68.6937	Masked
431	../AF_models/T1110_nocross/unrelaxed_model_5_multimer_v2_pred_38.pdb	0.8676744099292835	0.8129084	0.8238616108066574	0.573	68.6129	Masked
432	../AF_models/T1110_nocross/unrelaxed_model_5_multimer_v2_pred_39.pdb	0.8709174772042949	0.82616913	0.8351188019899313	0.555	68.5407	Masked
433	../AF_models/T1110_nocross/unrelaxed_model_5_multimer_v2_pred_3.pdb	0.8736218531930986	0.82866687	0.8376578632991423	0.583	67.908	Masked
434	../AF_models/T1110_nocross/unrelaxed_model_5_multimer_v2_pred_40.pdb	0.8725475182206439	0.8204088	0.8308365605288944	0.57	70.1368	Masked
435	../AF_models/T1110_nocross/unrelaxed_model_5_multimer_v2_pred_41.pdb	0.8705493653325773	0.82233196	0.8319754450422235	0.589	68.4032	Masked
436	../AF_models/T1110_nocross/unrelaxed_model_5_multimer_v2_pred_42.pdb	0.8686546778842397	0.8178611	0.8280197997125902	0.572	68.4561	Masked
437	../AF_models/T1110_nocross/unrelaxed_model_5_multimer_v2_pred_43.pdb	0.8676136502307032	0.823889	0.8326339437302228	0.552	61.4846	Masked
438	../AF_models/T1110_nocross/unrelaxed_model_5_multimer_v2_pred_44.pdb	0.8749154153977026	0.8226186	0.8330779660446284	0.545	68.9476	Masked
439	../AF_models/T1110_nocross/unrelaxed_model_5_multimer_v2_pred_45.pdb	0.871602597267392	0.8246778	0.8340627794327264	0.58	69.0102	Masked
440	../AF_models/T1110_nocross/unrelaxed_model_5_multimer_v2_pred_46.pdb	0.8674717348609357	0.8200257	0.8295148929316598	0.559	68.238	Masked
441	../AF_models/T1110_nocross/unrelaxed_model_5_multimer_v2_pred_47.pdb	0.8654187920149861	0.81665576	0.826408362437421	0.57	60.4085	Masked
442	../AF_models/T1110_nocross/unrelaxed_model_5_multimer_v2_pred_48.pdb	0.8689284443202947	0.8200247	0.8298054718840786	0.561	68.2988	Masked
443	../AF_models/T1110_nocross/unrelaxed_model_5_multimer_v2_pred_49.pdb	0.8749654638258306	0.82504743	0.835031039466216	0.565	68.2515	Masked
444	../AF_models/T1110_nocross/unrelaxed_model_5_multimer_v2_pred_4.pdb	0.8716472674289498	0.82343423	0.8330768404181631	0.575	66.7961	Masked
445	../AF_models/T1110_nocross/unrelaxed_model_5_multimer_v2_pred_50.pdb	0.867197660105711	0.81269014	0.8235916430746091	0.565	68.3859	Masked
446	../AF_models/T1110_nocross/unrelaxed_model_5_multimer_v2_pred_51.pdb	0.8750500470272478	0.8277283	0.8371926265929496	0.553	68.4351	Masked
447	../AF_models/T1110_nocross/unrelaxed_model_5_multimer_v2_pred_52.pdb	0.8675894605803492	0.8167558	0.8269225094256402	0.555	69.1188	Masked
448	../AF_models/T1110_nocross/unrelaxed_model_5_multimer_v2_pred_53.pdb	0.8724359412861225	0.82690465	0.8360109118595195	0.585	68.3388	Masked
449	../AF_models/T1110_nocross/unrelaxed_model_5_multimer_v2_pred_54.pdb	0.8728530800176193	0.8227259	0.8327513296570883	0.557	69.8539	Masked
450	../AF_models/T1110_nocross/unrelaxed_model_5_multimer_v2_pred_55.pdb	0.8767201261150535	0.8306883	0.8398946634218634	0.563	68.519	Masked
451	../AF_models/T1110_nocross/unrelaxed_model_5_multimer_v2_pred_56.pdb	0.8790766626862916	0.8308717	0.84051269352969	0.567	68.9424	Masked
452	../AF_models/T1110_nocross/unrelaxed_model_5_multimer_v2_pred_57.pdb	0.8738055116824229	0.8274754	0.8367414452014749	0.564	69.04	Masked
453	../AF_models/T1110_nocross/unrelaxed_model_5_multimer_v2_pred_58.pdb	0.8672922596834738	0.80974156	0.8212516972522466	0.558	70.6832	Masked
454	../AF_models/T1110_nocross/unrelaxed_model_5_multimer_v2_pred_59.pdb	0.8654544282900051	0.8080888	0.8195619092175713	0.545	66.9685	Masked
455	../AF_models/T1110_nocross/unrelaxed_model_5_multimer_v2_pred_5.pdb	0.864950296118939	0.8146855	0.8247384780317712	0.548	69.422	Masked
456	../AF_models/T1110_nocross/unrelaxed_model_5_multimer_v2_pred_60.pdb	0.8819607102320988	0.8375752	0.8464522998222986	0.558	70.1998	Masked
457	../AF_models/T1110_nocross/unrelaxed_model_5_multimer_v2_pred_61.pdb	0.8741997426910555	0.8273144	0.8366914500030549	0.57	70.409	Masked
458	../AF_models/T1110_nocross/unrelaxed_model_5_multimer_v2_pred_62.pdb	0.8702494546282891	0.82263017	0.8321540245316149	0.564	62.7439	Masked
459	../AF_models/T1110_nocross/unrelaxed_model_5_multimer_v2_pred_63.pdb	0.8664948807192462	0.8092691	0.8207142326440935	0.556	67.3561	Masked
460	../AF_models/T1110_nocross/unrelaxed_model_5_multimer_v2_pred_64.pdb	0.8699994759059686	0.8266735	0.8353387013335375	0.568	67.9517	Masked
461	../AF_models/T1110_nocross/unrelaxed_model_5_multimer_v2_pred_65.pdb	0.8727420068936602	0.8282757	0.8371689458123258	0.562	68.7549	Masked
462	../AF_models/T1110_nocross/unrelaxed_model_5_multimer_v2_pred_66.pdb	0.8673449834456879	0.81245494	0.8234329477999776	0.562	67.7083	Masked
463	../AF_models/T1110_nocross/unrelaxed_model_5_multimer_v2_pred_67.pdb	0.862454028760532	0.7998168	0.812344235546418	0.548	68.9168	Masked
464	../AF_models/T1110_nocross/unrelaxed_model_5_multimer_v2_pred_68.pdb	0.8699939036282534	0.82406497	0.8332507567388343	0.558	68.6129	Masked
465	../AF_models/T1110_nocross/unrelaxed_model_5_multimer_v2_pred_69.pdb	0.8757474357130608	0.8328455	0.8414258943844335	0.539	69.3112	Masked
466	../AF_models/T1110_nocross/unrelaxed_model_5_multimer_v2_pred_6.pdb	0.8688481177852421	0.8219289	0.8313127582463795	0.567	68.6654	Masked
467	../AF_models/T1110_nocross/unrelaxed_model_5_multimer_v2_pred_70.pdb	0.8718347201552257	0.8274138	0.8362979819338772	0.552	68.4098	Masked
468	../AF_models/T1110_nocross/unrelaxed_model_5_multimer_v2_pred_71.pdb	0.871784266369461	0.8233434	0.8330315702233551	0.548	67.2176	Masked
469	../AF_models/T1110_nocross/unrelaxed_model_5_multimer_v2_pred_72.pdb	0.8763601033699395	0.82927084	0.8386886924269177	0.558	69.5888	Masked
470	../AF_models/T1110_nocross/unrelaxed_model_5_multimer_v2_pred_73.pdb	0.8777715402397801	0.8306297	0.8400580731541573	0.57	68.1151	Masked
471	../AF_models/T1110_nocross/unrelaxed_model_5_multimer_v2_pred_74.pdb	0.8740065255837942	0.8288435	0.8378760846272569	0.554	68.7468	Masked
472	../AF_models/T1110_nocross/unrelaxed_model_5_multimer_v2_pred_75.pdb	0.8728076375285477	0.8218264	0.8320226462038297	0.564	67.6363	Masked
473	../AF_models/T1110_nocross/unrelaxed_model_5_multimer_v2_pred_76.pdb	0.8684830641383752	0.8168353	0.8271648402141497	0.558	68.4488	Masked
474	../AF_models/T1110_nocross/unrelaxed_model_5_multimer_v2_pred_77.pdb	0.871799351772164	0.82761765	0.8364539865653703	0.571	68.9217	Masked
475	../AF_models/T1110_nocross/unrelaxed_model_5_multimer_v2_pred_78.pdb	0.8726778543684378	0.824908	0.8344619853634336	0.567	68.138	Masked
476	../AF_models/T1110_nocross/unrelaxed_model_5_multimer_v2_pred_79.pdb	0.8692497228621072	0.81683546	0.8273183150100435	0.565	67.4234	Masked
477	../AF_models/T1110_nocross/unrelaxed_model_5_multimer_v2_pred_7.pdb	0.8740950446983244	0.83217126	0.8405560179881268	0.546	69.5798	Masked
478	../AF_models/T1110_nocross/unrelaxed_model_5_multimer_v2_pred_80.pdb	0.8664854434816289	0.80750096	0.8192978554504762	0.548	68.7215	Masked
479	../AF_models/T1110_nocross/unrelaxed_model_5_multimer_v2_pred_81.pdb	0.8663416739863607	0.81239134	0.8231814073833317	0.554	67.6715	Masked
480	../AF_models/T1110_nocross/unrelaxed_model_5_multimer_v2_pred_82.pdb	0.8656693241526177	0.8197543	0.8289373068318663	0.567	68.3539	Masked
481	../AF_models/T1110_nocross/unrelaxed_model_5_multimer_v2_pred_83.pdb	0.86781172366916	0.8193463	0.8290393917003848	0.561	68.0146	Masked
482	../AF_models/T1110_nocross/unrelaxed_model_5_multimer_v2_pred_84.pdb	0.8745021984018346	0.8297265	0.838681653440743	0.558	69.4685	Masked
483	../AF_models/T1110_nocross/unrelaxed_model_5_multimer_v2_pred_85.pdb	0.8654120659005573	0.81021655	0.8212556500270354	0.564	67.6639	Masked
484	../AF_models/T1110_nocross/unrelaxed_model_5_multimer_v2_pred_86.pdb	0.8744928933667931	0.82570446	0.8354621429738959	0.556	68.8261	Masked
485	../AF_models/T1110_nocross/unrelaxed_model_5_multimer_v2_pred_87.pdb	0.8708276122813587	0.82323265	0.8327516430617405	0.569	67.2334	Masked
486	../AF_models/T1110_nocross/unrelaxed_model_5_multimer_v2_pred_88.pdb	0.8740151968096219	0.8293325	0.8382690160770123	0.565	67.9351	Masked
487	../AF_models/T1110_nocross/unrelaxed_model_5_multimer_v2_pred_89.pdb	0.8742434256260134	0.82563734	0.8353585575617262	0.568	69.2341	Masked
488	../AF_models/T1110_nocross/unrelaxed_model_5_multimer_v2_pred_8.pdb	0.8744256828798753	0.82385635	0.8339702195837876	0.554	68.7037	Masked
489	../AF_models/T1110_nocross/unrelaxed_model_5_multimer_v2_pred_90.pdb	0.8672806262186418	0.8175162	0.8274690913997342	0.564	68.5773	Masked
490	../AF_models/T1110_nocross/unrelaxed_model_5_multimer_v2_pred_91.pdb	0.8669257950315088	0.80936575	0.8208777584936066	0.546	68.4834	Masked
491	../AF_models/T1110_nocross/unrelaxed_model_5_multimer_v2_pred_92.pdb	0.8728773476934795	0.82346773	0.83334965471936	0.564	69.1083	Masked
492	../AF_models/T1110_nocross/unrelaxed_model_5_multimer_v2_pred_93.pdb	0.8591003572053817	0.81175506	0.8212241203607541	0.567	58.5295	Masked
493	../AF_models/T1110_nocross/unrelaxed_model_5_multimer_v2_pred_94.pdb	0.8781559165809156	0.8349816	0.8436164795655728	0.583	69.7122	Masked
494	../AF_models/T1110_nocross/unrelaxed_model_5_multimer_v2_pred_95.pdb	0.8684566274718597	0.82831526	0.8363435319152704	0.565	55.7863	Masked
495	../AF_models/T1110_nocross/unrelaxed_model_5_multimer_v2_pred_96.pdb	0.8749474544403053	0.82192916	0.8325328163122554	0.566	68.29	Masked
496	../AF_models/T1110_nocross/unrelaxed_model_5_multimer_v2_pred_97.pdb	0.8765015473301241	0.8301814	0.8394454453455414	0.563	68.6288	Masked
497	../AF_models/T1110_nocross/unrelaxed_model_5_multimer_v2_pred_98.pdb	0.8709252881101007	0.8224596	0.8321527204332996	0.556	67.5907	Masked
498	../AF_models/T1110_nocross/unrelaxed_model_5_multimer_v2_pred_99.pdb	0.8682630507959606	0.81898344	0.8288393586638308	0.548	68.4585	Masked
499	../AF_models/T1110_nocross/unrelaxed_model_5_multimer_v2_pred_9.pdb	0.8709688508489373	0.82397985	0.8333776538367796	0.561	68.5939	Masked
0	../AF_models/T1110/unrelaxed_model_1_multimer_v2_pred_0.pdb	0.8801141302122897	0.84658766	0.8532929523852315	0.573	69.9693	Unmasked
1	../AF_models/T1110/unrelaxed_model_1_multimer_v2_pred_100.pdb	0.8760852039851122	0.8304106	0.8395455205638682	0.551	69.29	Unmasked
2	../AF_models/T1110/unrelaxed_model_1_multimer_v2_pred_10.pdb	0.8825581151196933	0.8525085	0.8585184112777229	0.563	69.0527	Unmasked
3	../AF_models/T1110/unrelaxed_model_1_multimer_v2_pred_11.pdb	0.8814162058154114	0.8477613	0.8544922598703577	0.551	70.1666	Unmasked
4	../AF_models/T1110/unrelaxed_model_1_multimer_v2_pred_12.pdb	0.880605911787806	0.84719694	0.85387873164345	0.572	67.4371	Unmasked
5	../AF_models/T1110/unrelaxed_model_1_multimer_v2_pred_13.pdb	0.8787668121838106	0.8407304	0.8483377053933051	0.563	69.5473	Unmasked
6	../AF_models/T1110/unrelaxed_model_1_multimer_v2_pred_14.pdb	0.8811392547084492	0.844926	0.8521686506548247	0.556	68.5502	Unmasked
7	../AF_models/T1110/unrelaxed_model_1_multimer_v2_pred_15.pdb	0.8745693824745528	0.8292239	0.8382929734797739	0.573	68.4244	Unmasked
8	../AF_models/T1110/unrelaxed_model_1_multimer_v2_pred_16.pdb	0.8798810563803745	0.840786	0.8486049954557624	0.57	68.9102	Unmasked
9	../AF_models/T1110/unrelaxed_model_1_multimer_v2_pred_17.pdb	0.8834555046581776	0.8526404	0.8588034132485302	0.573	70.92	Unmasked
10	../AF_models/T1110/unrelaxed_model_1_multimer_v2_pred_18.pdb	0.8831060443034813	0.8466917	0.8539745909712919	0.568	71.4102	Unmasked
11	../AF_models/T1110/unrelaxed_model_1_multimer_v2_pred_19.pdb	0.8837687188428662	0.8494067	0.8562791191347842	0.578	69.1676	Unmasked
12	../AF_models/T1110/unrelaxed_model_1_multimer_v2_pred_1.pdb	0.8770130964637146	0.8390768	0.846664072921283	0.568	68.5573	Unmasked
13	../AF_models/T1110/unrelaxed_model_1_multimer_v2_pred_20.pdb	0.8807063496273666	0.8473995	0.8540608484777195	0.579	69.4934	Unmasked
14	../AF_models/T1110/unrelaxed_model_1_multimer_v2_pred_21.pdb	0.8749891075279015	0.83593	0.843741813357387	0.555	66.8922	Unmasked
15	../AF_models/T1110/unrelaxed_model_1_multimer_v2_pred_22.pdb	0.8825960722916864	0.84797955	0.8549028509329467	0.582	69.8583	Unmasked
16	../AF_models/T1110/unrelaxed_model_1_multimer_v2_pred_23.pdb	0.8836012696919531	0.8519609	0.8582889718949337	0.562	70.0168	Unmasked
17	../AF_models/T1110/unrelaxed_model_1_multimer_v2_pred_24.pdb	0.877365693924022	0.8428385	0.8497439594024803	0.569	68.1149	Unmasked
18	../AF_models/T1110/unrelaxed_model_1_multimer_v2_pred_25.pdb	0.8821734754589214	0.845392	0.8527482860952024	0.568	71.0271	Unmasked
19	../AF_models/T1110/unrelaxed_model_1_multimer_v2_pred_26.pdb	0.8725831433444629	0.83350146	0.8413177952033165	0.563	66.7168	Unmasked
20	../AF_models/T1110/unrelaxed_model_1_multimer_v2_pred_27.pdb	0.881496421759506	0.8497282	0.856081865681247	0.564	69.6727	Unmasked
21	../AF_models/T1110/unrelaxed_model_1_multimer_v2_pred_28.pdb	0.8835109225042834	0.85162395	0.8580013464118675	0.576	69.7788	Unmasked
22	../AF_models/T1110/unrelaxed_model_1_multimer_v2_pred_29.pdb	0.8804868636150074	0.85029984	0.8563372408870641	0.563	69.6968	Unmasked
23	../AF_models/T1110/unrelaxed_model_1_multimer_v2_pred_2.pdb	0.8818218058508298	0.8503945	0.8566799510749512	0.571	70.0846	Unmasked
24	../AF_models/T1110/unrelaxed_model_1_multimer_v2_pred_30.pdb	0.8785392390185114	0.8445473	0.8513456651865149	0.569	67.7556	Unmasked
25	../AF_models/T1110/unrelaxed_model_1_multimer_v2_pred_31.pdb	0.8804980536962814	0.8459967	0.8528969530396714	0.58	67.4759	Unmasked
26	../AF_models/T1110/unrelaxed_model_1_multimer_v2_pred_32.pdb	0.8820565147973599	0.8449187	0.8523462852592767	0.586	68.5954	Unmasked
27	../AF_models/T1110/unrelaxed_model_1_multimer_v2_pred_33.pdb	0.8824015562834273	0.8477994	0.854719847542086	0.571	70.1485	Unmasked
28	../AF_models/T1110/unrelaxed_model_1_multimer_v2_pred_34.pdb	0.8839630251822481	0.8467615	0.854201824778271	0.588	69.0998	Unmasked
29	../AF_models/T1110/unrelaxed_model_1_multimer_v2_pred_35.pdb	0.8765750845606141	0.83739835	0.8452336971031629	0.573	67.9598	Unmasked
30	../AF_models/T1110/unrelaxed_model_1_multimer_v2_pred_36.pdb	0.8812767274269397	0.84454167	0.8518886805989134	0.564	70.1005	Unmasked
31	../AF_models/T1110/unrelaxed_model_1_multimer_v2_pred_37.pdb	0.8755984769295249	0.84096956	0.8478953454103191	0.558	69.0405	Unmasked
32	../AF_models/T1110/unrelaxed_model_1_multimer_v2_pred_38.pdb	0.8835206620085014	0.85167474	0.8580439208385899	0.574	68.8671	Unmasked
33	../AF_models/T1110/unrelaxed_model_1_multimer_v2_pred_39.pdb	0.8866498553662432	0.85493875	0.8612809674721745	0.563	71.268	Unmasked
34	../AF_models/T1110/unrelaxed_model_1_multimer_v2_pred_3.pdb	0.8830162493140299	0.854797	0.8604408543855111	0.561	68.9249	Unmasked
35	../AF_models/T1110/unrelaxed_model_1_multimer_v2_pred_40.pdb	0.8803904484968699	0.84434736	0.8515559758993252	0.563	67.3295	Unmasked
36	../AF_models/T1110/unrelaxed_model_1_multimer_v2_pred_41.pdb	0.8827414337112282	0.85251254	0.8585583174887057	0.564	68.389	Unmasked
37	../AF_models/T1110/unrelaxed_model_1_multimer_v2_pred_42.pdb	0.8800228922772825	0.84913146	0.8553097504220093	0.562	68.6002	Unmasked
38	../AF_models/T1110/unrelaxed_model_1_multimer_v2_pred_43.pdb	0.8801563441493303	0.84713703	0.8537408959813554	0.578	68.3573	Unmasked
39	../AF_models/T1110/unrelaxed_model_1_multimer_v2_pred_44.pdb	0.8822997254648974	0.8503068	0.856705392251793	0.569	70.4285	Unmasked
40	../AF_models/T1110/unrelaxed_model_1_multimer_v2_pred_45.pdb	0.8820008540261429	0.8480953	0.8548764090559611	0.577	69.7324	Unmasked
41	../AF_models/T1110/unrelaxed_model_1_multimer_v2_pred_46.pdb	0.8790569686800858	0.84225225	0.8496131973248844	0.562	68.3798	Unmasked
42	../AF_models/T1110/unrelaxed_model_1_multimer_v2_pred_47.pdb	0.8770717116121755	0.8394394	0.8469658559943102	0.565	66.7705	Unmasked
43	../AF_models/T1110/unrelaxed_model_1_multimer_v2_pred_48.pdb	0.8804564219242537	0.8484188	0.85482630216134	0.553	68.5983	Unmasked
44	../AF_models/T1110/unrelaxed_model_1_multimer_v2_pred_49.pdb	0.8846893976463089	0.8503716	0.8572351588871719	0.569	70.0178	Unmasked
45	../AF_models/T1110/unrelaxed_model_1_multimer_v2_pred_4.pdb	0.8827099448273916	0.8440026	0.8517440725531249	0.569	70.4695	Unmasked
46	../AF_models/T1110/unrelaxed_model_1_multimer_v2_pred_50.pdb	0.8758680869284388	0.84028494	0.8474015722501897	0.575	67.2268	Unmasked
47	../AF_models/T1110/unrelaxed_model_1_multimer_v2_pred_51.pdb	0.8770621406259458	0.83745086	0.845373117669867	0.566	67.38	Unmasked
48	../AF_models/T1110/unrelaxed_model_1_multimer_v2_pred_52.pdb	0.8805982791367297	0.8446265	0.8518208448684836	0.573	68.4588	Unmasked
49	../AF_models/T1110/unrelaxed_model_1_multimer_v2_pred_53.pdb	0.8819910515949461	0.85106945	0.8572537706217236	0.545	69.2534	Unmasked
50	../AF_models/T1110/unrelaxed_model_1_multimer_v2_pred_54.pdb	0.8827762672314179	0.8515583	0.8578019155861762	0.566	70.3878	Unmasked
51	../AF_models/T1110/unrelaxed_model_1_multimer_v2_pred_55.pdb	0.8815622597935575	0.8442196	0.8516881519556597	0.57	68.621	Unmasked
52	../AF_models/T1110/unrelaxed_model_1_multimer_v2_pred_56.pdb	0.8771364303815234	0.838697	0.8463848990676377	0.566	69.1646	Unmasked
53	../AF_models/T1110/unrelaxed_model_1_multimer_v2_pred_57.pdb	0.8818620644463144	0.8444964	0.8519695560624807	0.57	69.2293	Unmasked
54	../AF_models/T1110/unrelaxed_model_1_multimer_v2_pred_58.pdb	0.8831614723139554	0.8441285	0.8519350860582501	0.568	69.4498	Unmasked
55	../AF_models/T1110/unrelaxed_model_1_multimer_v2_pred_59.pdb	0.881020430184646	0.8465407	0.8534366376116362	0.575	68.7212	Unmasked
56	../AF_models/T1110/unrelaxed_model_1_multimer_v2_pred_5.pdb	0.881347936128956	0.84585553	0.8529540144871438	0.569	70.3783	Unmasked
57	../AF_models/T1110/unrelaxed_model_1_multimer_v2_pred_60.pdb	0.880925479985521	0.84109694	0.8490626461222263	0.571	68.8151	Unmasked
58	../AF_models/T1110/unrelaxed_model_1_multimer_v2_pred_61.pdb	0.8869479127344961	0.8535148	0.8602014149748778	0.579	68.91	Unmasked
59	../AF_models/T1110/unrelaxed_model_1_multimer_v2_pred_62.pdb	0.8802611712854582	0.8424027	0.8499743915446893	0.558	68.4993	Unmasked
60	../AF_models/T1110/unrelaxed_model_1_multimer_v2_pred_63.pdb	0.8852519929279395	0.8564154	0.8621827113602462	0.26	70.1337	Unmasked
61	../AF_models/T1110/unrelaxed_model_1_multimer_v2_pred_64.pdb	0.8848362611884245	0.85266984	0.8591031203101948	0.591	71.2327	Unmasked
62	../AF_models/T1110/unrelaxed_model_1_multimer_v2_pred_65.pdb	0.884092757027101	0.8495276	0.8564406293473148	0.564	69.7441	Unmasked
63	../AF_models/T1110/unrelaxed_model_1_multimer_v2_pred_66.pdb	0.8790786880600157	0.84137976	0.8489195469686925	0.581	67.4268	Unmasked
64	../AF_models/T1110/unrelaxed_model_1_multimer_v2_pred_67.pdb	0.8844397702690274	0.85541356	0.8612187989329559	0.585	70.3093	Unmasked
65	../AF_models/T1110/unrelaxed_model_1_multimer_v2_pred_68.pdb	0.882687464172465	0.8483937	0.855252435766622	0.563	71.9617	Unmasked
66	../AF_models/T1110/unrelaxed_model_1_multimer_v2_pred_69.pdb	0.8805565204252295	0.8446396	0.8518229835436641	0.562	70.9063	Unmasked
67	../AF_models/T1110/unrelaxed_model_1_multimer_v2_pred_6.pdb	0.8835096675830922	0.84699345	0.8542966905966967	0.576	69.2302	Unmasked
68	../AF_models/T1110/unrelaxed_model_1_multimer_v2_pred_70.pdb	0.8755677755704125	0.83596605	0.8438863956139605	0.565	69.0729	Unmasked
69	../AF_models/T1110/unrelaxed_model_1_multimer_v2_pred_71.pdb	0.8825038208803515	0.8450985	0.852579560562789	0.555	67.0059	Unmasked
70	../AF_models/T1110/unrelaxed_model_1_multimer_v2_pred_72.pdb	0.8796368874004109	0.84168	0.8492713697133587	0.591	69.5783	Unmasked
71	../AF_models/T1110/unrelaxed_model_1_multimer_v2_pred_73.pdb	0.8837921178764229	0.8515235	0.8579772384251382	0.583	69.0529	Unmasked
72	../AF_models/T1110/unrelaxed_model_1_multimer_v2_pred_74.pdb	0.8817754828445777	0.84519064	0.8525076119802926	0.559	70.7651	Unmasked
73	../AF_models/T1110/unrelaxed_model_1_multimer_v2_pred_75.pdb	0.8827548249538764	0.84974265	0.8563450857793495	0.575	69.8556	Unmasked
74	../AF_models/T1110/unrelaxed_model_1_multimer_v2_pred_76.pdb	0.8816789411488061	0.84694636	0.8538928751743414	0.557	69.1978	Unmasked
75	../AF_models/T1110/unrelaxed_model_1_multimer_v2_pred_77.pdb	0.8785884473237766	0.845423	0.8520560760003999	0.555	69.008	Unmasked
76	../AF_models/T1110/unrelaxed_model_1_multimer_v2_pred_78.pdb	0.8766328472508138	0.8356972	0.8438843087079754	0.58	68.9354	Unmasked
77	../AF_models/T1110/unrelaxed_model_1_multimer_v2_pred_79.pdb	0.8813286553092531	0.85183775	0.8577359344615089	0.566	69.3371	Unmasked
78	../AF_models/T1110/unrelaxed_model_1_multimer_v2_pred_7.pdb	0.8794080112881033	0.84460115	0.8515625257195347	0.576	68.4015	Unmasked
79	../AF_models/T1110/unrelaxed_model_1_multimer_v2_pred_80.pdb	0.8847703192738717	0.8518333	0.8584206909757461	0.562	70.7373	Unmasked
80	../AF_models/T1110/unrelaxed_model_1_multimer_v2_pred_81.pdb	0.87807461170075	0.8451236	0.8517137935712291	0.571	68.7849	Unmasked
81	../AF_models/T1110/unrelaxed_model_1_multimer_v2_pred_82.pdb	0.8804096255018605	0.8462925	0.8531159216824035	0.575	69.8268	Unmasked
82	../AF_models/T1110/unrelaxed_model_1_multimer_v2_pred_83.pdb	0.8801177208658271	0.8437573	0.8510293615864956	0.584	68.9073	Unmasked
83	../AF_models/T1110/unrelaxed_model_1_multimer_v2_pred_84.pdb	0.876382294718657	0.8399261	0.8472173578389952	0.554	68.3532	Unmasked
84	../AF_models/T1110/unrelaxed_model_1_multimer_v2_pred_85.pdb	0.8796084369061044	0.8415382	0.8491522400545608	0.578	67.9246	Unmasked
85	../AF_models/T1110/unrelaxed_model_1_multimer_v2_pred_86.pdb	0.8752345083700845	0.8301148	0.8391387271592464	0.567	69.2849	Unmasked
86	../AF_models/T1110/unrelaxed_model_1_multimer_v2_pred_87.pdb	0.8803083175726427	0.8467188	0.8534366940321068	0.58	68.7673	Unmasked
87	../AF_models/T1110/unrelaxed_model_1_multimer_v2_pred_88.pdb	0.8799655834639528	0.8430815	0.85045829613615	0.554	67.8146	Unmasked
88	../AF_models/T1110/unrelaxed_model_1_multimer_v2_pred_89.pdb	0.8784648162379982	0.846351	0.8527737852385665	0.566	67.4212	Unmasked
89	../AF_models/T1110/unrelaxed_model_1_multimer_v2_pred_8.pdb	0.8795132307556872	0.8458803	0.8526069098382714	0.569	68.6502	Unmasked
90	../AF_models/T1110/unrelaxed_model_1_multimer_v2_pred_90.pdb	0.8864627162880292	0.8576851	0.8634406145466684	0.552	68.9266	Unmasked
91	../AF_models/T1110/unrelaxed_model_1_multimer_v2_pred_91.pdb	0.8845082895910508	0.85159516	0.8581777885944797	0.567	69.94	Unmasked
92	../AF_models/T1110/unrelaxed_model_1_multimer_v2_pred_92.pdb	0.8776182418302143	0.84151745	0.8487376071062772	0.575	68.5885	Unmasked
93	../AF_models/T1110/unrelaxed_model_1_multimer_v2_pred_93.pdb	0.878473035429042	0.8463576	0.8527806742855155	0.568	68.8468	Unmasked
94	../AF_models/T1110/unrelaxed_model_1_multimer_v2_pred_94.pdb	0.8829510147934541	0.8463447	0.8536659704757807	0.564	69.3383	Unmasked
95	../AF_models/T1110/unrelaxed_model_1_multimer_v2_pred_95.pdb	0.8823931159433622	0.84622383	0.8534576881300787	0.561	67.9132	Unmasked
96	../AF_models/T1110/unrelaxed_model_1_multimer_v2_pred_96.pdb	0.8858878208379573	0.85471565	0.8609500804182019	0.582	70.7215	Unmasked
97	../AF_models/T1110/unrelaxed_model_1_multimer_v2_pred_97.pdb	0.8825625762247264	0.8506404	0.857024848161205	0.569	67.5376	Unmasked
98	../AF_models/T1110/unrelaxed_model_1_multimer_v2_pred_98.pdb	0.8823087619171991	0.8507608	0.8570704064056567	0.56	70.0663	Unmasked
99	../AF_models/T1110/unrelaxed_model_1_multimer_v2_pred_99.pdb	0.8789291175722996	0.8447614	0.8515949208044991	0.585	69.492	Unmasked
100	../AF_models/T1110/unrelaxed_model_1_multimer_v2_pred_9.pdb	0.8798689251246544	0.8402432	0.8481683612883587	0.57	67.9188	Unmasked
101	../AF_models/T1110/unrelaxed_model_2_multimer_v2_pred_0.pdb	0.8834051940288223	0.852581	0.858745858141702	0.576	67.9861	Unmasked
102	../AF_models/T1110/unrelaxed_model_2_multimer_v2_pred_100.pdb	0.8823696961205476	0.8517347	0.8578616974791144	0.585	67.1656	Unmasked
103	../AF_models/T1110/unrelaxed_model_2_multimer_v2_pred_10.pdb	0.8840157223328963	0.8506322	0.8573088970300559	0.581	67.6715	Unmasked
104	../AF_models/T1110/unrelaxed_model_2_multimer_v2_pred_11.pdb	0.8880705302652414	0.8602519	0.8658156288801968	0.572	70.9541	Unmasked
105	../AF_models/T1110/unrelaxed_model_2_multimer_v2_pred_12.pdb	0.8822284740001669	0.85167193	0.8577832421022795	0.583	67.698	Unmasked
106	../AF_models/T1110/unrelaxed_model_2_multimer_v2_pred_13.pdb	0.8813987444505162	0.8463118	0.8533291949960603	0.582	70.1966	Unmasked
107	../AF_models/T1110/unrelaxed_model_2_multimer_v2_pred_14.pdb	0.8828050487749215	0.85200214	0.858162724842875	0.573	70.4312	Unmasked
108	../AF_models/T1110/unrelaxed_model_2_multimer_v2_pred_15.pdb	0.8852472136683127	0.8570028	0.86265167852773	0.569	67.2544	Unmasked
109	../AF_models/T1110/unrelaxed_model_2_multimer_v2_pred_16.pdb	0.8840389837034073	0.8538005	0.8598481772185868	0.57	68.7417	Unmasked
110	../AF_models/T1110/unrelaxed_model_2_multimer_v2_pred_17.pdb	0.8826415337608241	0.85182345	0.8579870660600262	0.591	68.3685	Unmasked
111	../AF_models/T1110/unrelaxed_model_2_multimer_v2_pred_18.pdb	0.8829668035112288	0.8540397	0.8598251436154538	0.598	68.4363	Unmasked
112	../AF_models/T1110/unrelaxed_model_2_multimer_v2_pred_19.pdb	0.8792114419129895	0.8403126	0.8480923684912405	0.571	68.5583	Unmasked
113	../AF_models/T1110/unrelaxed_model_2_multimer_v2_pred_1.pdb	0.8750055314364547	0.8393764	0.8465022182715439	0.564	67.4322	Unmasked
114	../AF_models/T1110/unrelaxed_model_2_multimer_v2_pred_20.pdb	0.8821343427399138	0.8499276	0.8563689519067474	0.567	69.7744	Unmasked
115	../AF_models/T1110/unrelaxed_model_2_multimer_v2_pred_21.pdb	0.8861250810409136	0.8570676	0.8628790842013468	0.572	69.8459	Unmasked
116	../AF_models/T1110/unrelaxed_model_2_multimer_v2_pred_22.pdb	0.8825465204044595	0.85095286	0.8572715950354818	0.575	69.1156	Unmasked
117	../AF_models/T1110/unrelaxed_model_2_multimer_v2_pred_23.pdb	0.8813605585637907	0.847852	0.8545537050355121	0.566	68.7766	Unmasked
118	../AF_models/T1110/unrelaxed_model_2_multimer_v2_pred_24.pdb	0.8826201244763613	0.85090303	0.8572464522634364	0.577	67.7085	Unmasked
119	../AF_models/T1110/unrelaxed_model_2_multimer_v2_pred_25.pdb	0.8850432075282483	0.85571855	0.8615834839586526	0.568	68.9524	Unmasked
120	../AF_models/T1110/unrelaxed_model_2_multimer_v2_pred_26.pdb	0.8851732682841624	0.8558464	0.86171177768027	0.578	68.4671	Unmasked
121	../AF_models/T1110/unrelaxed_model_2_multimer_v2_pred_27.pdb	0.8834066907567152	0.85126233	0.857691202958472	0.566	68.4429	Unmasked
122	../AF_models/T1110/unrelaxed_model_2_multimer_v2_pred_28.pdb	0.8826950261663795	0.84966147	0.856268180800903	0.571	68.2863	Unmasked
123	../AF_models/T1110/unrelaxed_model_2_multimer_v2_pred_29.pdb	0.880645954957894	0.8485043	0.8549326349002702	0.562	66.7954	Unmasked
124	../AF_models/T1110/unrelaxed_model_2_multimer_v2_pred_2.pdb	0.8790661495716783	0.8424588	0.8497802575785203	0.585	67.2356	Unmasked
125	../AF_models/T1110/unrelaxed_model_2_multimer_v2_pred_30.pdb	0.8780462450213633	0.84529984	0.8518491209830324	0.578	66.6041	Unmasked
126	../AF_models/T1110/unrelaxed_model_2_multimer_v2_pred_31.pdb	0.883652514752403	0.8492552	0.8561346663110764	0.567	69.7137	Unmasked
127	../AF_models/T1110/unrelaxed_model_2_multimer_v2_pred_32.pdb	0.8837647478972218	0.8513701	0.8578490265447765	0.574	67.7037	Unmasked
128	../AF_models/T1110/unrelaxed_model_2_multimer_v2_pred_33.pdb	0.8802459921666221	0.84660524	0.853333391472265	0.589	67.2902	Unmasked
129	../AF_models/T1110/unrelaxed_model_2_multimer_v2_pred_34.pdb	0.8822307876274793	0.8505414	0.8568792877897782	0.565	68.6632	Unmasked
130	../AF_models/T1110/unrelaxed_model_2_multimer_v2_pred_35.pdb	0.8841233781238881	0.8540846	0.8600923643759985	0.577	67.3563	Unmasked
131	../AF_models/T1110/unrelaxed_model_2_multimer_v2_pred_36.pdb	0.8800499572267532	0.8484354	0.8547583129785539	0.581	68.742	Unmasked
132	../AF_models/T1110/unrelaxed_model_2_multimer_v2_pred_37.pdb	0.8810160001648168	0.84778666	0.8544325320031783	0.573	69.3707	Unmasked
133	../AF_models/T1110/unrelaxed_model_2_multimer_v2_pred_38.pdb	0.8856897261168264	0.8557992	0.8617773037438732	0.566	68.448	Unmasked
134	../AF_models/T1110/unrelaxed_model_2_multimer_v2_pred_39.pdb	0.8776659749863099	0.8415899	0.848805137135934	0.582	68.1683	Unmasked
135	../AF_models/T1110/unrelaxed_model_2_multimer_v2_pred_3.pdb	0.8817912005762469	0.84539557	0.8526746921416166	0.568	68.1398	Unmasked
136	../AF_models/T1110/unrelaxed_model_2_multimer_v2_pred_40.pdb	0.8796490359585831	0.8452357	0.8521183714922538	0.57	67.9063	Unmasked
137	../AF_models/T1110/unrelaxed_model_2_multimer_v2_pred_41.pdb	0.8863287298491589	0.85728776	0.8630959576092362	0.556	69.0049	Unmasked
138	../AF_models/T1110/unrelaxed_model_2_multimer_v2_pred_42.pdb	0.8874426283914143	0.85898256	0.864674576093322	0.572	71.1859	Unmasked
139	../AF_models/T1110/unrelaxed_model_2_multimer_v2_pred_43.pdb	0.8782731050361663	0.8451818	0.8518000792286688	0.561	66.1905	Unmasked
140	../AF_models/T1110/unrelaxed_model_2_multimer_v2_pred_44.pdb	0.8855676420544718	0.8522105	0.8588819457692928	0.579	68.9622	Unmasked
141	../AF_models/T1110/unrelaxed_model_2_multimer_v2_pred_45.pdb	0.8851960043640705	0.853103	0.8595215865081901	0.581	69.4802	Unmasked
142	../AF_models/T1110/unrelaxed_model_2_multimer_v2_pred_46.pdb	0.8867793658318138	0.85778165	0.8635811920750542	0.568	70.2505	Unmasked
143	../AF_models/T1110/unrelaxed_model_2_multimer_v2_pred_47.pdb	0.8855846165494181	0.8510161	0.8579298066869588	0.586	70.3483	Unmasked
144	../AF_models/T1110/unrelaxed_model_2_multimer_v2_pred_48.pdb	0.8807201418526966	0.845445	0.8525000101973216	0.571	68.5141	Unmasked
145	../AF_models/T1110/unrelaxed_model_2_multimer_v2_pred_49.pdb	0.883297675571932	0.8540977	0.8599377142830876	0.585	67.36	Unmasked
146	../AF_models/T1110/unrelaxed_model_2_multimer_v2_pred_4.pdb	0.8864306127724112	0.85839623	0.864003108256997	0.559	68.3344	Unmasked
147	../AF_models/T1110/unrelaxed_model_2_multimer_v2_pred_50.pdb	0.8842761827885766	0.85403174	0.8600806298530034	0.56	70.559	Unmasked
148	../AF_models/T1110/unrelaxed_model_2_multimer_v2_pred_51.pdb	0.883958119838403	0.8527758	0.859012273686919	0.584	67.6768	Unmasked
149	../AF_models/T1110/unrelaxed_model_2_multimer_v2_pred_52.pdb	0.8867369620612165	0.8589528	0.8645096486530881	0.595	68.4678	Unmasked
150	../AF_models/T1110/unrelaxed_model_2_multimer_v2_pred_53.pdb	0.8798060800200782	0.8442735	0.8513800220800656	0.578	69.6485	Unmasked
151	../AF_models/T1110/unrelaxed_model_2_multimer_v2_pred_54.pdb	0.8761993263866462	0.84036124	0.8475288552980813	0.585	67.7398	Unmasked
152	../AF_models/T1110/unrelaxed_model_2_multimer_v2_pred_55.pdb	0.8821760392810065	0.85275006	0.8586352582102053	0.263	69.9595	Unmasked
153	../AF_models/T1110/unrelaxed_model_2_multimer_v2_pred_56.pdb	0.8845003401669451	0.8498543	0.8567835004216948	0.559	68.9424	Unmasked
154	../AF_models/T1110/unrelaxed_model_2_multimer_v2_pred_57.pdb	0.8846802897802744	0.854826	0.8607968367646486	0.578	68.9968	Unmasked
155	../AF_models/T1110/unrelaxed_model_2_multimer_v2_pred_58.pdb	0.8791494563060752	0.8468536	0.8533127823439788	0.58	67.5249	Unmasked
156	../AF_models/T1110/unrelaxed_model_2_multimer_v2_pred_59.pdb	0.8833647897440596	0.8524282	0.8586155162373863	0.577	69.061	Unmasked
157	../AF_models/T1110/unrelaxed_model_2_multimer_v2_pred_5.pdb	0.8777227296606518	0.84086204	0.8482341745332047	0.574	69.0983	Unmasked
158	../AF_models/T1110/unrelaxed_model_2_multimer_v2_pred_60.pdb	0.8828101946096926	0.8463173	0.8536158719297511	0.577	70.0017	Unmasked
159	../AF_models/T1110/unrelaxed_model_2_multimer_v2_pred_61.pdb	0.8876907754880006	0.85669065	0.8628906712719167	0.566	69.3322	Unmasked
160	../AF_models/T1110/unrelaxed_model_2_multimer_v2_pred_62.pdb	0.8800607505358278	0.8485367	0.8548414862735474	0.571	69.3612	Unmasked
161	../AF_models/T1110/unrelaxed_model_2_multimer_v2_pred_63.pdb	0.8819522235438303	0.84948766	0.855980574561061	0.578	68.7541	Unmasked
162	../AF_models/T1110/unrelaxed_model_2_multimer_v2_pred_64.pdb	0.8820237281967237	0.8511504	0.8573250604281631	0.575	73.6698	Unmasked
163	../AF_models/T1110/unrelaxed_model_2_multimer_v2_pred_65.pdb	0.8769401431745347	0.84017223	0.8475258135927928	0.557	67.1505	Unmasked
164	../AF_models/T1110/unrelaxed_model_2_multimer_v2_pred_66.pdb	0.8832883196492606	0.84909654	0.8559348932389342	0.572	66.4551	Unmasked
165	../AF_models/T1110/unrelaxed_model_2_multimer_v2_pred_67.pdb	0.8805595664791538	0.8473612	0.8540008789025203	0.573	67.0329	Unmasked
166	../AF_models/T1110/unrelaxed_model_2_multimer_v2_pred_68.pdb	0.884183579242737	0.85173124	0.8582217084480348	0.57	69.0824	Unmasked
167	../AF_models/T1110/unrelaxed_model_2_multimer_v2_pred_69.pdb	0.8802673214519149	0.84451187	0.8516629575459982	0.573	68.552	Unmasked
168	../AF_models/T1110/unrelaxed_model_2_multimer_v2_pred_6.pdb	0.8831344149959842	0.85212374	0.858325872867361	0.565	68.8051	Unmasked
169	../AF_models/T1110/unrelaxed_model_2_multimer_v2_pred_70.pdb	0.8824240556223704	0.85124856	0.8574836609932486	0.573	69.0695	Unmasked
170	../AF_models/T1110/unrelaxed_model_2_multimer_v2_pred_71.pdb	0.8858557433747005	0.8569804	0.862755455391859	0.563	68.4454	Unmasked
171	../AF_models/T1110/unrelaxed_model_2_multimer_v2_pred_72.pdb	0.8805735038674514	0.84552443	0.852534244993461	0.558	68.2744	Unmasked
172	../AF_models/T1110/unrelaxed_model_2_multimer_v2_pred_73.pdb	0.8786677201197615	0.84722614	0.8535144583305929	0.561	66.0959	Unmasked
173	../AF_models/T1110/unrelaxed_model_2_multimer_v2_pred_74.pdb	0.8804535774142911	0.8463339	0.8531578522473847	0.562	70.2037	Unmasked
174	../AF_models/T1110/unrelaxed_model_2_multimer_v2_pred_75.pdb	0.8789016563440455	0.84373146	0.850765501633189	0.569	68.101	Unmasked
175	../AF_models/T1110/unrelaxed_model_2_multimer_v2_pred_76.pdb	0.8838318401616821	0.85583097	0.8614311419733766	0.576	66.6188	Unmasked
176	../AF_models/T1110/unrelaxed_model_2_multimer_v2_pred_77.pdb	0.8829238129046144	0.8521738	0.8583238067703761	0.565	68.6561	Unmasked
177	../AF_models/T1110/unrelaxed_model_2_multimer_v2_pred_78.pdb	0.8849986045699406	0.85280013	0.8592398255892812	0.565	68.9778	Unmasked
178	../AF_models/T1110/unrelaxed_model_2_multimer_v2_pred_79.pdb	0.8829930206405483	0.85221845	0.8583733634207122	0.586	67.868	Unmasked
179	../AF_models/T1110/unrelaxed_model_2_multimer_v2_pred_7.pdb	0.8855323798874135	0.8549496	0.8610661508126879	0.562	69.0463	Unmasked
180	../AF_models/T1110/unrelaxed_model_2_multimer_v2_pred_80.pdb	0.8990311547750889	0.8767332	0.8811927780436409	0.891	83.7149	Unmasked
181	../AF_models/T1110/unrelaxed_model_2_multimer_v2_pred_81.pdb	0.8874965942788996	0.85633886	0.862570405739325	0.562	70.6766	Unmasked
182	../AF_models/T1110/unrelaxed_model_2_multimer_v2_pred_82.pdb	0.8860637755914165	0.8536594	0.8601402682408419	0.573	69.5046	Unmasked
183	../AF_models/T1110/unrelaxed_model_2_multimer_v2_pred_83.pdb	0.8811242063777299	0.8466106	0.8535133258489103	0.565	68.1239	Unmasked
184	../AF_models/T1110/unrelaxed_model_2_multimer_v2_pred_84.pdb	0.8823903425839772	0.85157627	0.85773908345515	0.561	66.6646	Unmasked
185	../AF_models/T1110/unrelaxed_model_2_multimer_v2_pred_85.pdb	0.8774736227056028	0.84374547	0.8504911005787182	0.578	66.8829	Unmasked
186	../AF_models/T1110/unrelaxed_model_2_multimer_v2_pred_86.pdb	0.885563326243984	0.8566756	0.8624531651267267	0.578	67.2554	Unmasked
187	../AF_models/T1110/unrelaxed_model_2_multimer_v2_pred_87.pdb	0.8814906573456263	0.850847	0.8569757361444184	0.577	66.4415	Unmasked
188	../AF_models/T1110/unrelaxed_model_2_multimer_v2_pred_88.pdb	0.8809588788166476	0.8475741	0.8542510676029292	0.56	68.7846	Unmasked
189	../AF_models/T1110/unrelaxed_model_2_multimer_v2_pred_89.pdb	0.8858783221865034	0.8582285	0.863758468163497	0.58	68.2551	Unmasked
190	../AF_models/T1110/unrelaxed_model_2_multimer_v2_pred_8.pdb	0.8796705800113844	0.84345603	0.8506989399158512	0.574	67.8615	Unmasked
191	../AF_models/T1110/unrelaxed_model_2_multimer_v2_pred_90.pdb	0.8795819742859108	0.84329605	0.8505532356774946	0.57	68.6205	Unmasked
192	../AF_models/T1110/unrelaxed_model_2_multimer_v2_pred_91.pdb	0.8830190183313548	0.8528101	0.858851871522106	0.581	67.6634	Unmasked
193	../AF_models/T1110/unrelaxed_model_2_multimer_v2_pred_92.pdb	0.879166682969458	0.8447155	0.8516057174227492	0.574	70.3698	Unmasked
194	../AF_models/T1110/unrelaxed_model_2_multimer_v2_pred_93.pdb	0.8768090913762707	0.8443648	0.8508536758039407	0.565	66.9739	Unmasked
195	../AF_models/T1110/unrelaxed_model_2_multimer_v2_pred_94.pdb	0.8780521921965048	0.8410019	0.8484119807214054	0.579	67.6178	Unmasked
196	../AF_models/T1110/unrelaxed_model_2_multimer_v2_pred_95.pdb	0.8797543265438502	0.841614	0.8492420716686333	0.581	68.6083	Unmasked
197	../AF_models/T1110/unrelaxed_model_2_multimer_v2_pred_96.pdb	0.8838899539008713	0.8540838	0.8600450119593736	0.576	66.448	Unmasked
198	../AF_models/T1110/unrelaxed_model_2_multimer_v2_pred_97.pdb	0.8857024646688775	0.8575815	0.8632056899247423	0.551	68.8215	Unmasked
199	../AF_models/T1110/unrelaxed_model_2_multimer_v2_pred_98.pdb	0.8824782906846949	0.8531361	0.8590045559183112	0.573	67.1751	Unmasked
200	../AF_models/T1110/unrelaxed_model_2_multimer_v2_pred_99.pdb	0.8789098578050099	0.8419008	0.8493026319613927	0.573	69.5149	Unmasked
201	../AF_models/T1110/unrelaxed_model_2_multimer_v2_pred_9.pdb	0.8820153011131	0.8474996	0.8544027474174443	0.564	68.9754	Unmasked
202	../AF_models/T1110/unrelaxed_model_3_multimer_v2_pred_0.pdb	0.880901163198328	0.8448512	0.852061189289446	0.579	68.0532	Unmasked
203	../AF_models/T1110/unrelaxed_model_3_multimer_v2_pred_100.pdb	0.8789470977147074	0.84581244	0.852439371477756	0.566	66.0785	Unmasked
204	../AF_models/T1110/unrelaxed_model_3_multimer_v2_pred_10.pdb	0.8835948363376449	0.8572531	0.8625214269843259	0.245	64.4256	Unmasked
205	../AF_models/T1110/unrelaxed_model_3_multimer_v2_pred_11.pdb	0.8752785469263532	0.8390798	0.8463195471996017	0.576	68.1839	Unmasked
206	../AF_models/T1110/unrelaxed_model_3_multimer_v2_pred_12.pdb	0.8795219533296663	0.8473265	0.8537656043500153	0.57	67.6985	Unmasked
207	../AF_models/T1110/unrelaxed_model_3_multimer_v2_pred_13.pdb	0.8783361540202062	0.8473195	0.8535228178096566	0.57	67.9044	Unmasked
208	../AF_models/T1110/unrelaxed_model_3_multimer_v2_pred_14.pdb	0.8804811092339182	0.8483262	0.854757186812604	0.572	66.2502	Unmasked
209	../AF_models/T1110/unrelaxed_model_3_multimer_v2_pred_15.pdb	0.8790060412808136	0.84670687	0.8531667020305769	0.565	66.9944	Unmasked
210	../AF_models/T1110/unrelaxed_model_3_multimer_v2_pred_16.pdb	0.8794543526494281	0.838747	0.8468884901587919	0.573	67.3663	Unmasked
211	../AF_models/T1110/unrelaxed_model_3_multimer_v2_pred_17.pdb	0.8743283149097812	0.8414199	0.8480015634793928	0.556	58.9749	Unmasked
212	../AF_models/T1110/unrelaxed_model_3_multimer_v2_pred_18.pdb	0.8727711654398317	0.8343668	0.8420476718086696	0.57	67.718	Unmasked
213	../AF_models/T1110/unrelaxed_model_3_multimer_v2_pred_19.pdb	0.8714291014686849	0.83742076	0.8442224295619255	0.558	58.908	Unmasked
214	../AF_models/T1110/unrelaxed_model_3_multimer_v2_pred_1.pdb	0.870946379437336	0.8372997	0.8440290395288247	0.557	60.9461	Unmasked
215	../AF_models/T1110/unrelaxed_model_3_multimer_v2_pred_20.pdb	0.8780102654275377	0.8443403	0.851074312606992	0.571	68.3205	Unmasked
216	../AF_models/T1110/unrelaxed_model_3_multimer_v2_pred_21.pdb	0.8749688223765126	0.8372618	0.8448032012733984	0.572	67.0334	Unmasked
217	../AF_models/T1110/unrelaxed_model_3_multimer_v2_pred_22.pdb	0.8758690465566408	0.8366025	0.8444558165287355	0.573	68.1444	Unmasked
218	../AF_models/T1110/unrelaxed_model_3_multimer_v2_pred_23.pdb	0.8739239222631522	0.8392997	0.8462245274946227	0.549	64.0485	Unmasked
219	../AF_models/T1110/unrelaxed_model_3_multimer_v2_pred_24.pdb	0.8837152853511733	0.8551624	0.8608729627709183	0.256	73.3368	Unmasked
220	../AF_models/T1110/unrelaxed_model_3_multimer_v2_pred_25.pdb	0.8767948895828217	0.8340019	0.8425604969290155	0.576	67.7107	Unmasked
221	../AF_models/T1110/unrelaxed_model_3_multimer_v2_pred_26.pdb	0.8832155621475232	0.85401917	0.8598584444607547	0.581	67.5093	Unmasked
222	../AF_models/T1110/unrelaxed_model_3_multimer_v2_pred_27.pdb	0.8769100844074398	0.84167016	0.848718141301654	0.568	66.9844	Unmasked
223	../AF_models/T1110/unrelaxed_model_3_multimer_v2_pred_28.pdb	0.8745842493926805	0.8322365	0.8407060725958213	0.565	65.8756	Unmasked
224	../AF_models/T1110/unrelaxed_model_3_multimer_v2_pred_29.pdb	0.8826919056066493	0.8527671	0.8587520690180585	0.567	65.8251	Unmasked
225	../AF_models/T1110/unrelaxed_model_3_multimer_v2_pred_2.pdb	0.8723692378663122	0.83724666	0.8442711727075398	0.563	62.0798	Unmasked
226	../AF_models/T1110/unrelaxed_model_3_multimer_v2_pred_30.pdb	0.8730934573592886	0.83668023	0.8439628782546946	0.558	58.5885	Unmasked
227	../AF_models/T1110/unrelaxed_model_3_multimer_v2_pred_31.pdb	0.8783020532884668	0.84265137	0.8497815044076934	0.578	67.5937	Unmasked
228	../AF_models/T1110/unrelaxed_model_3_multimer_v2_pred_32.pdb	0.875436559398854	0.8377599	0.8452952414909769	0.572	67.8529	Unmasked
229	../AF_models/T1110/unrelaxed_model_3_multimer_v2_pred_33.pdb	0.8730996190058892	0.8398956	0.8465364086339415	0.554	64.788	Unmasked
230	../AF_models/T1110/unrelaxed_model_3_multimer_v2_pred_34.pdb	0.8795307996523616	0.84741724	0.853839948230033	0.544	63.9993	Unmasked
231	../AF_models/T1110/unrelaxed_model_3_multimer_v2_pred_35.pdb	0.872812898460809	0.8353945	0.8428781810410388	0.566	66.6439	Unmasked
232	../AF_models/T1110/unrelaxed_model_3_multimer_v2_pred_36.pdb	0.8727301780361187	0.8425747	0.8486058080986789	0.56	59.7954	Unmasked
233	../AF_models/T1110/unrelaxed_model_3_multimer_v2_pred_37.pdb	0.8836407379666897	0.8558742	0.8614274922283478	0.254	71.6688	Unmasked
234	../AF_models/T1110/unrelaxed_model_3_multimer_v2_pred_38.pdb	0.8781833009678618	0.84529245	0.8518706193915705	0.564	68.3144	Unmasked
235	../AF_models/T1110/unrelaxed_model_3_multimer_v2_pred_39.pdb	0.8741670045438636	0.8372992	0.8446727830804036	0.558	68.7356	Unmasked
236	../AF_models/T1110/unrelaxed_model_3_multimer_v2_pred_3.pdb	0.8760599808586382	0.83802366	0.8456309262254387	0.573	68.1041	Unmasked
237	../AF_models/T1110/unrelaxed_model_3_multimer_v2_pred_40.pdb	0.8767245967265667	0.8387541	0.8463482133364023	0.568	67.0863	Unmasked
238	../AF_models/T1110/unrelaxed_model_3_multimer_v2_pred_41.pdb	0.8786906860986002	0.8426088	0.8498251847966244	0.56	67.9063	Unmasked
239	../AF_models/T1110/unrelaxed_model_3_multimer_v2_pred_42.pdb	0.884921904839366	0.8540941	0.8602596514299093	0.569	68.7639	Unmasked
240	../AF_models/T1110/unrelaxed_model_3_multimer_v2_pred_43.pdb	0.8688075123512505	0.82673454	0.835149136747594	0.56	66.501	Unmasked
241	../AF_models/T1110/unrelaxed_model_3_multimer_v2_pred_44.pdb	0.8730236093010505	0.8337518	0.8416061600010794	0.554	67.8795	Unmasked
242	../AF_models/T1110/unrelaxed_model_3_multimer_v2_pred_45.pdb	0.8814274992508762	0.8489897	0.8554772799405074	0.573	68.2444	Unmasked
243	../AF_models/T1110/unrelaxed_model_3_multimer_v2_pred_46.pdb	0.8742291068929879	0.8383771	0.8455475158671231	0.571	67.5551	Unmasked
244	../AF_models/T1110/unrelaxed_model_3_multimer_v2_pred_47.pdb	0.8746542688307195	0.83618844	0.8438816022097475	0.57	68.531	Unmasked
245	../AF_models/T1110/unrelaxed_model_3_multimer_v2_pred_48.pdb	0.8747433980704988	0.83569944	0.8435082308531134	0.565	67.5166	Unmasked
246	../AF_models/T1110/unrelaxed_model_3_multimer_v2_pred_49.pdb	0.8734959366376104	0.83339256	0.8414132357131423	0.575	66.9305	Unmasked
247	../AF_models/T1110/unrelaxed_model_3_multimer_v2_pred_4.pdb	0.8745344263240566	0.8383984	0.8456256028398846	0.568	68.3227	Unmasked
248	../AF_models/T1110/unrelaxed_model_3_multimer_v2_pred_50.pdb	0.8760902847218746	0.84033597	0.8474868290696191	0.57	67.63	Unmasked
249	../AF_models/T1110/unrelaxed_model_3_multimer_v2_pred_51.pdb	0.8792935365546984	0.84899366	0.8550536345265158	0.243	66.0224	Unmasked
250	../AF_models/T1110/unrelaxed_model_3_multimer_v2_pred_52.pdb	0.8738857127253565	0.8405003	0.847177378674832	0.556	63.3061	Unmasked
251	../AF_models/T1110/unrelaxed_model_3_multimer_v2_pred_53.pdb	0.8738732468020558	0.8358406	0.8434471156384874	0.575	67.1283	Unmasked
252	../AF_models/T1110/unrelaxed_model_3_multimer_v2_pred_54.pdb	0.8760407566830843	0.8412162	0.8481811165770954	0.564	66.0556	Unmasked
253	../AF_models/T1110/unrelaxed_model_3_multimer_v2_pred_55.pdb	0.8828989877674324	0.85398704	0.8597694280619094	0.256	74.2478	Unmasked
254	../AF_models/T1110/unrelaxed_model_3_multimer_v2_pred_56.pdb	0.8785981194273782	0.8431395	0.8502312472680441	0.57	66.9649	Unmasked
255	../AF_models/T1110/unrelaxed_model_3_multimer_v2_pred_57.pdb	0.871139063918544	0.8307519	0.8388293295073417	0.561	68.248	Unmasked
256	../AF_models/T1110/unrelaxed_model_3_multimer_v2_pred_58.pdb	0.8735118509461876	0.83616686	0.8436358571277142	0.558	66.208	Unmasked
257	../AF_models/T1110/unrelaxed_model_3_multimer_v2_pred_59.pdb	0.8793350191506424	0.84270936	0.8500344938356217	0.576	66.3232	Unmasked
258	../AF_models/T1110/unrelaxed_model_3_multimer_v2_pred_5.pdb	0.8763282420557561	0.8340091	0.8424729371532167	0.555	67.0037	Unmasked
259	../AF_models/T1110/unrelaxed_model_3_multimer_v2_pred_60.pdb	0.8763919581710325	0.8410851	0.8481464526998804	0.575	65.4744	Unmasked
260	../AF_models/T1110/unrelaxed_model_3_multimer_v2_pred_61.pdb	0.8778854692551625	0.84470385	0.851340176355305	0.568	67.4393	Unmasked
261	../AF_models/T1110/unrelaxed_model_3_multimer_v2_pred_62.pdb	0.8762450676555126	0.8390912	0.8465219589351554	0.576	66.2402	Unmasked
262	../AF_models/T1110/unrelaxed_model_3_multimer_v2_pred_63.pdb	0.8773316555271622	0.8425507	0.8495068870594119	0.575	68.5141	Unmasked
263	../AF_models/T1110/unrelaxed_model_3_multimer_v2_pred_64.pdb	0.8736962781117475	0.84016	0.8468672654184921	0.578	66.1763	Unmasked
264	../AF_models/T1110/unrelaxed_model_3_multimer_v2_pred_65.pdb	0.8739017657495995	0.8350618	0.842829783997088	0.553	65.7356	Unmasked
265	../AF_models/T1110/unrelaxed_model_3_multimer_v2_pred_66.pdb	0.8736846343509697	0.8370948	0.8444127538965611	0.56	67.6254	Unmasked
266	../AF_models/T1110/unrelaxed_model_3_multimer_v2_pred_67.pdb	0.8740088033233211	0.8453164	0.8510548887164221	0.555	60.1129	Unmasked
267	../AF_models/T1110/unrelaxed_model_3_multimer_v2_pred_68.pdb	0.8728753840954302	0.8431212	0.8490720136171818	0.555	60.7783	Unmasked
268	../AF_models/T1110/unrelaxed_model_3_multimer_v2_pred_69.pdb	0.8798239862816736	0.8453787	0.8522677547911248	0.58	66.9927	Unmasked
269	../AF_models/T1110/unrelaxed_model_3_multimer_v2_pred_6.pdb	0.8797730097052802	0.846844	0.8534298159455727	0.556	66.529	Unmasked
270	../AF_models/T1110/unrelaxed_model_3_multimer_v2_pred_70.pdb	0.8747328422589602	0.837427	0.8448881845101417	0.572	67.8241	Unmasked
271	../AF_models/T1110/unrelaxed_model_3_multimer_v2_pred_71.pdb	0.8797136401238568	0.8470314	0.8535678596318271	0.574	69.2366	Unmasked
272	../AF_models/T1110/unrelaxed_model_3_multimer_v2_pred_72.pdb	0.8775475789449035	0.8415233	0.8487281475333655	0.578	67.9549	Unmasked
273	../AF_models/T1110/unrelaxed_model_3_multimer_v2_pred_73.pdb	0.8784520318640541	0.8454377	0.852040570786263	0.56	65.7122	Unmasked
274	../AF_models/T1110/unrelaxed_model_3_multimer_v2_pred_74.pdb	0.8801269894867727	0.84599614	0.8528223110443272	0.571	68.3878	Unmasked
275	../AF_models/T1110/unrelaxed_model_3_multimer_v2_pred_75.pdb	0.8805863807075416	0.84753	0.8541412820314009	0.579	67.1759	Unmasked
276	../AF_models/T1110/unrelaxed_model_3_multimer_v2_pred_76.pdb	0.8671905156403594	0.8246664	0.8331712078338824	0.545	64.6154	Unmasked
277	../AF_models/T1110/unrelaxed_model_3_multimer_v2_pred_77.pdb	0.8759934052006604	0.83903223	0.8464244672492385	0.577	66.1951	Unmasked
278	../AF_models/T1110/unrelaxed_model_3_multimer_v2_pred_78.pdb	0.8749704220309693	0.8444003	0.8505143137457936	0.555	59.2241	Unmasked
279	../AF_models/T1110/unrelaxed_model_3_multimer_v2_pred_79.pdb	0.8738921256193506	0.8345008	0.8423790568377373	0.569	68.202	Unmasked
280	../AF_models/T1110/unrelaxed_model_3_multimer_v2_pred_7.pdb	0.8747697478300211	0.8331563	0.8414789797021127	0.571	68.0359	Unmasked
281	../AF_models/T1110/unrelaxed_model_3_multimer_v2_pred_80.pdb	0.8700016543702096	0.8299622	0.8379700860467714	0.564	67.2173	Unmasked
282	../AF_models/T1110/unrelaxed_model_3_multimer_v2_pred_81.pdb	0.8734350866110201	0.8419478	0.8482452524906611	0.561	61.7854	Unmasked
283	../AF_models/T1110/unrelaxed_model_3_multimer_v2_pred_82.pdb	0.8792366731314848	0.8448546	0.851731009247879	0.563	68.6241	Unmasked
284	../AF_models/T1110/unrelaxed_model_3_multimer_v2_pred_83.pdb	0.8763710460853589	0.84183234	0.8487400810279849	0.563	66.8346	Unmasked
285	../AF_models/T1110/unrelaxed_model_3_multimer_v2_pred_84.pdb	0.8803265259034725	0.84852076	0.8548819097949524	0.577	67.031	Unmasked
286	../AF_models/T1110/unrelaxed_model_3_multimer_v2_pred_85.pdb	0.8745911384988394	0.8388588	0.8460052542958372	0.559	67.0917	Unmasked
287	../AF_models/T1110/unrelaxed_model_3_multimer_v2_pred_86.pdb	0.8796017474360323	0.8466315	0.8532255710448237	0.573	67.0556	Unmasked
288	../AF_models/T1110/unrelaxed_model_3_multimer_v2_pred_87.pdb	0.8744303665483886	0.83598465	0.8436737911288916	0.567	66.088	Unmasked
289	../AF_models/T1110/unrelaxed_model_3_multimer_v2_pred_88.pdb	0.8772623288779884	0.84217954	0.8491960952311641	0.554	67.9693	Unmasked
290	../AF_models/T1110/unrelaxed_model_3_multimer_v2_pred_89.pdb	0.8814680428762985	0.85082006	0.856949660211002	0.571	68.0971	Unmasked
291	../AF_models/T1110/unrelaxed_model_3_multimer_v2_pred_8.pdb	0.8792760068681438	0.84701645	0.8534683643680135	0.563	67.0176	Unmasked
292	../AF_models/T1110/unrelaxed_model_3_multimer_v2_pred_90.pdb	0.8708175772538906	0.83282757	0.8404255698941375	0.563	59.1012	Unmasked
293	../AF_models/T1110/unrelaxed_model_3_multimer_v2_pred_91.pdb	0.872560917884257	0.8353713	0.8428092359602742	0.563	65.7776	Unmasked
294	../AF_models/T1110/unrelaxed_model_3_multimer_v2_pred_92.pdb	0.878354913101901	0.8407172	0.8482447397920111	0.564	69.1963	Unmasked
295	../AF_models/T1110/unrelaxed_model_3_multimer_v2_pred_93.pdb	0.8794781783561895	0.8462225	0.8528736515708961	0.577	67.3051	Unmasked
296	../AF_models/T1110/unrelaxed_model_3_multimer_v2_pred_94.pdb	0.8796954775820256	0.8502946	0.8561747675134754	0.251	71.6393	Unmasked
297	../AF_models/T1110/unrelaxed_model_3_multimer_v2_pred_95.pdb	0.8778124377760044	0.8375677	0.8456166371828865	0.574	68.729	Unmasked
298	../AF_models/T1110/unrelaxed_model_3_multimer_v2_pred_96.pdb	0.875852623437553	0.8419591	0.8487378197619735	0.558	64.4405	Unmasked
299	../AF_models/T1110/unrelaxed_model_3_multimer_v2_pred_97.pdb	0.8796075443824694	0.84698516	0.8535096379200731	0.563	68.2537	Unmasked
300	../AF_models/T1110/unrelaxed_model_3_multimer_v2_pred_98.pdb	0.8766748061576055	0.8386251	0.8462350199778591	0.572	69.441	Unmasked
301	../AF_models/T1110/unrelaxed_model_3_multimer_v2_pred_99.pdb	0.8761267793432516	0.8379886	0.8456162478974589	0.566	67.4256	Unmasked
302	../AF_models/T1110/unrelaxed_model_3_multimer_v2_pred_9.pdb	0.8764540792699622	0.8385308	0.8461154389619027	0.578	67.6612	Unmasked
303	../AF_models/T1110/unrelaxed_model_4_multimer_v2_pred_0.pdb	0.8792838297475095	0.8421984	0.8496154634592676	0.552	66.2007	Unmasked
304	../AF_models/T1110/unrelaxed_model_4_multimer_v2_pred_100.pdb	0.8814718515209953	0.8435331	0.851120849262329	0.564	68.7798	Unmasked
305	../AF_models/T1110/unrelaxed_model_4_multimer_v2_pred_10.pdb	0.8797871568940328	0.85064304	0.8564718623785625	0.567	66.3815	Unmasked
306	../AF_models/T1110/unrelaxed_model_4_multimer_v2_pred_11.pdb	0.8764361672518477	0.8377123	0.8454570637726352	0.565	68.2846	Unmasked
307	../AF_models/T1110/unrelaxed_model_4_multimer_v2_pred_12.pdb	0.8801301035334126	0.84604263	0.852860127151995	0.563	70.1244	Unmasked
308	../AF_models/T1110/unrelaxed_model_4_multimer_v2_pred_13.pdb	0.8731651643127146	0.8358233	0.8432916708630313	0.563	64.0905	Unmasked
309	../AF_models/T1110/unrelaxed_model_4_multimer_v2_pred_14.pdb	0.8766362163277026	0.84160644	0.8486123937934946	0.563	69.4837	Unmasked
310	../AF_models/T1110/unrelaxed_model_4_multimer_v2_pred_15.pdb	0.8759729356761846	0.83774114	0.8453874963759597	0.556	62.0937	Unmasked
311	../AF_models/T1110/unrelaxed_model_4_multimer_v2_pred_16.pdb	0.8798142846717991	0.84484845	0.8518416201332124	0.574	69.441	Unmasked
312	../AF_models/T1110/unrelaxed_model_4_multimer_v2_pred_17.pdb	0.8804740570373462	0.8472086	0.8538617067016587	0.554	67.6093	Unmasked
313	../AF_models/T1110/unrelaxed_model_4_multimer_v2_pred_18.pdb	0.8780734270748822	0.8418348	0.8490825122582383	0.559	69.2407	Unmasked
314	../AF_models/T1110/unrelaxed_model_4_multimer_v2_pred_19.pdb	0.8805767105118149	0.84558105	0.8525801858523631	0.566	68.4268	Unmasked
315	../AF_models/T1110/unrelaxed_model_4_multimer_v2_pred_1.pdb	0.8775249849687843	0.83991385	0.8474360730435616	0.557	65.6541	Unmasked
316	../AF_models/T1110/unrelaxed_model_4_multimer_v2_pred_20.pdb	0.8820810649702896	0.8466947	0.8537719792904447	0.564	70.0017	Unmasked
317	../AF_models/T1110/unrelaxed_model_4_multimer_v2_pred_21.pdb	0.8770185564728578	0.84668577	0.8527523250335852	0.567	63.7039	Unmasked
318	../AF_models/T1110/unrelaxed_model_4_multimer_v2_pred_22.pdb	0.883167934812698	0.8471291	0.8543368721798248	0.566	68.0839	Unmasked
319	../AF_models/T1110/unrelaxed_model_4_multimer_v2_pred_23.pdb	0.8806464396897072	0.8490621	0.8553789560592794	0.559	69.2551	Unmasked
320	../AF_models/T1110/unrelaxed_model_4_multimer_v2_pred_24.pdb	0.8798466169679383	0.8407513	0.8485703556506679	0.566	68.5134	Unmasked
321	../AF_models/T1110/unrelaxed_model_4_multimer_v2_pred_25.pdb	0.8781956770565682	0.8420467	0.8492764778643167	0.561	60.4215	Unmasked
322	../AF_models/T1110/unrelaxed_model_4_multimer_v2_pred_26.pdb	0.8786937583364633	0.84544337	0.8520934460337478	0.553	69.0361	Unmasked
323	../AF_models/T1110/unrelaxed_model_4_multimer_v2_pred_27.pdb	0.8803512019632538	0.8473531	0.8539527210139887	0.568	67.2717	Unmasked
324	../AF_models/T1110/unrelaxed_model_4_multimer_v2_pred_28.pdb	0.8839238207863527	0.84707975	0.8544485672578565	0.567	69.6054	Unmasked
325	../AF_models/T1110/unrelaxed_model_4_multimer_v2_pred_29.pdb	0.8819747322576762	0.8445119	0.8520044873908663	0.565	69.322	Unmasked
326	../AF_models/T1110/unrelaxed_model_4_multimer_v2_pred_2.pdb	0.8821219121122996	0.8474978	0.8544226391058096	0.571	68.7549	Unmasked
327	../AF_models/T1110/unrelaxed_model_4_multimer_v2_pred_30.pdb	0.8780681243009499	0.8428188	0.8498686621679292	0.566	68.2327	Unmasked
328	../AF_models/T1110/unrelaxed_model_4_multimer_v2_pred_31.pdb	0.8779398190531384	0.8366792	0.8449313399702957	0.564	67.89	Unmasked
329	../AF_models/T1110/unrelaxed_model_4_multimer_v2_pred_32.pdb	0.880423698184807	0.844905	0.8520087546821276	0.554	65.8188	Unmasked
330	../AF_models/T1110/unrelaxed_model_4_multimer_v2_pred_33.pdb	0.8842019590849455	0.8517214	0.8582175166033661	0.561	71.5998	Unmasked
331	../AF_models/T1110/unrelaxed_model_4_multimer_v2_pred_34.pdb	0.8779862227822373	0.8395044	0.8472007811622825	0.574	69.1659	Unmasked
332	../AF_models/T1110/unrelaxed_model_4_multimer_v2_pred_35.pdb	0.874359018801762	0.8375156	0.844884277820411	0.556	59.9344	Unmasked
333	../AF_models/T1110/unrelaxed_model_4_multimer_v2_pred_36.pdb	0.8807762448232733	0.8424331	0.8501017249473208	0.576	69.1066	Unmasked
334	../AF_models/T1110/unrelaxed_model_4_multimer_v2_pred_37.pdb	0.8767662828730303	0.8382132	0.8459238208446257	0.563	69.1932	Unmasked
335	../AF_models/T1110/unrelaxed_model_4_multimer_v2_pred_38.pdb	0.8815276158437697	0.84448326	0.8518921282407754	0.564	68.3251	Unmasked
336	../AF_models/T1110/unrelaxed_model_4_multimer_v2_pred_39.pdb	0.8805737712988875	0.8456442	0.8526300950648312	0.568	70.4944	Unmasked
337	../AF_models/T1110/unrelaxed_model_4_multimer_v2_pred_3.pdb	0.8825740677831357	0.84887606	0.8556156608008899	0.558	69.95	Unmasked
338	../AF_models/T1110/unrelaxed_model_4_multimer_v2_pred_40.pdb	0.8804770585193644	0.8441719	0.8514329170444491	0.563	69.3551	Unmasked
339	../AF_models/T1110/unrelaxed_model_4_multimer_v2_pred_41.pdb	0.8763973981145944	0.8439986	0.8504783684016055	0.568	59.0127	Unmasked
340	../AF_models/T1110/unrelaxed_model_4_multimer_v2_pred_42.pdb	0.8786140218939731	0.8487092	0.8546901849024763	0.564	64.4676	Unmasked
341	../AF_models/T1110/unrelaxed_model_4_multimer_v2_pred_43.pdb	0.8816981835807495	0.8490498	0.8555794819920289	0.563	66.7954	Unmasked
342	../AF_models/T1110/unrelaxed_model_4_multimer_v2_pred_44.pdb	0.8803854818378715	0.84215754	0.8498031305320031	0.577	68.949	Unmasked
343	../AF_models/T1110/unrelaxed_model_4_multimer_v2_pred_45.pdb	0.881057829961106	0.8458943	0.852926987668857	0.562	68.6937	Unmasked
344	../AF_models/T1110/unrelaxed_model_4_multimer_v2_pred_46.pdb	0.8815704384587059	0.8427639	0.85052520829721	0.568	69.49	Unmasked
345	../AF_models/T1110/unrelaxed_model_4_multimer_v2_pred_47.pdb	0.8728873753854972	0.8403114	0.8468266015114256	0.557	55.7634	Unmasked
346	../AF_models/T1110/unrelaxed_model_4_multimer_v2_pred_48.pdb	0.8818476253198012	0.84591365	0.8531004439482377	0.562	69.41	Unmasked
347	../AF_models/T1110/unrelaxed_model_4_multimer_v2_pred_49.pdb	0.8814819885210896	0.84399414	0.851491710204218	0.557	69.9346	Unmasked
348	../AF_models/T1110/unrelaxed_model_4_multimer_v2_pred_4.pdb	0.8800404636739306	0.8454657	0.8523806684946739	0.558	68.7254	Unmasked
349	../AF_models/T1110/unrelaxed_model_4_multimer_v2_pred_50.pdb	0.8826092773849499	0.84770155	0.8546830951010135	0.557	68.1429	Unmasked
350	../AF_models/T1110/unrelaxed_model_4_multimer_v2_pred_51.pdb	0.8767152491919661	0.843889	0.8504542482636862	0.587	67.9122	Unmasked
351	../AF_models/T1110/unrelaxed_model_4_multimer_v2_pred_52.pdb	0.8782660426423317	0.84544885	0.8520122897967769	0.571	67.1278	Unmasked
352	../AF_models/T1110/unrelaxed_model_4_multimer_v2_pred_53.pdb	0.8831292060368681	0.8520483	0.8582644634913092	0.561	69.1085	Unmasked
353	../AF_models/T1110/unrelaxed_model_4_multimer_v2_pred_54.pdb	0.8799639982830303	0.8432931	0.8506272562911276	0.571	70.2368	Unmasked
354	../AF_models/T1110/unrelaxed_model_4_multimer_v2_pred_55.pdb	0.8823259516401756	0.849594	0.8561403879293535	0.567	65.0451	Unmasked
355	../AF_models/T1110/unrelaxed_model_4_multimer_v2_pred_56.pdb	0.881047155203433	0.8469912	0.8538023761395637	0.574	67.9656	Unmasked
356	../AF_models/T1110/unrelaxed_model_4_multimer_v2_pred_57.pdb	0.8802418314532096	0.84613717	0.8529580991092455	0.568	70.2827	Unmasked
357	../AF_models/T1110/unrelaxed_model_4_multimer_v2_pred_58.pdb	0.87930007230926	0.8446628	0.8515902428859243	0.563	67.0988	Unmasked
358	../AF_models/T1110/unrelaxed_model_4_multimer_v2_pred_59.pdb	0.880478671068424	0.85239744	0.8580136877048958	0.573	64.0827	Unmasked
359	../AF_models/T1110/unrelaxed_model_4_multimer_v2_pred_5.pdb	0.8830575163529997	0.84853595	0.855440267232392	0.563	67.0527	Unmasked
360	../AF_models/T1110/unrelaxed_model_4_multimer_v2_pred_60.pdb	0.8737916672865815	0.8421129	0.8484486525185956	0.564	64.6344	Unmasked
361	../AF_models/T1110/unrelaxed_model_4_multimer_v2_pred_61.pdb	0.8770745552997782	0.8380232	0.8458334596439401	0.567	69.4241	Unmasked
362	../AF_models/T1110/unrelaxed_model_4_multimer_v2_pred_62.pdb	0.8762813412923401	0.8335304	0.8420806090787806	0.56	68.0105	Unmasked
363	../AF_models/T1110/unrelaxed_model_4_multimer_v2_pred_63.pdb	0.8754760384958469	0.83869445	0.8460507702907222	0.563	67.022	Unmasked
364	../AF_models/T1110/unrelaxed_model_4_multimer_v2_pred_64.pdb	0.8827469505289927	0.8483553	0.8552336247249391	0.564	70.1124	Unmasked
365	../AF_models/T1110/unrelaxed_model_4_multimer_v2_pred_65.pdb	0.8789892287578711	0.8393498	0.8472776907985713	0.562	69.8871	Unmasked
366	../AF_models/T1110/unrelaxed_model_4_multimer_v2_pred_66.pdb	0.8793630259324471	0.8431107	0.8503611496506007	0.563	66.7727	Unmasked
367	../AF_models/T1110/unrelaxed_model_4_multimer_v2_pred_67.pdb	0.879897702424781	0.8472713	0.8537965990481887	0.567	69.549	Unmasked
368	../AF_models/T1110/unrelaxed_model_4_multimer_v2_pred_68.pdb	0.8783164872505599	0.83685195	0.8451448610182273	0.569	69.8122	Unmasked
369	../AF_models/T1110/unrelaxed_model_4_multimer_v2_pred_69.pdb	0.8771996728832924	0.8419106	0.8489684151064437	0.573	68.0446	Unmasked
370	../AF_models/T1110/unrelaxed_model_4_multimer_v2_pred_6.pdb	0.8769052138000766	0.83778644	0.8456101916247615	0.565	65.8117	Unmasked
371	../AF_models/T1110/unrelaxed_model_4_multimer_v2_pred_70.pdb	0.8808216902070518	0.8449106	0.8520928353558636	0.566	69.8898	Unmasked
372	../AF_models/T1110/unrelaxed_model_4_multimer_v2_pred_71.pdb	0.8827335572139977	0.84717774	0.8542889065721941	0.566	68.5534	Unmasked
373	../AF_models/T1110/unrelaxed_model_4_multimer_v2_pred_72.pdb	0.8696489475360369	0.82908535	0.8371980695365043	0.555	57.5724	Unmasked
374	../AF_models/T1110/unrelaxed_model_4_multimer_v2_pred_73.pdb	0.8832566928392233	0.8488182	0.8557058849240459	0.576	69.9051	Unmasked
375	../AF_models/T1110/unrelaxed_model_4_multimer_v2_pred_74.pdb	0.8815614691438656	0.8483293	0.8549757383478161	0.565	66.1395	Unmasked
376	../AF_models/T1110/unrelaxed_model_4_multimer_v2_pred_75.pdb	0.8774391808260869	0.8406436	0.8480027039478102	0.58	67.9973	Unmasked
377	../AF_models/T1110/unrelaxed_model_4_multimer_v2_pred_76.pdb	0.8836114467574212	0.8455598	0.8531701100149365	0.566	69.9268	Unmasked
378	../AF_models/T1110/unrelaxed_model_4_multimer_v2_pred_77.pdb	0.8786897347268916	0.8433783	0.8504405912935229	0.556	65.7327	Unmasked
379	../AF_models/T1110/unrelaxed_model_4_multimer_v2_pred_78.pdb	0.8824385417878695	0.8483101	0.8551357987201228	0.562	67.1837	Unmasked
380	../AF_models/T1110/unrelaxed_model_4_multimer_v2_pred_79.pdb	0.879229845472057	0.8404566	0.848211253060476	0.551	69.4588	Unmasked
381	../AF_models/T1110/unrelaxed_model_4_multimer_v2_pred_7.pdb	0.8823683802789362	0.8553269	0.860735188812135	0.559	66.1829	Unmasked
382	../AF_models/T1110/unrelaxed_model_4_multimer_v2_pred_80.pdb	0.8796553729981009	0.84402096	0.8511478447717394	0.561	68.6768	Unmasked
383	../AF_models/T1110/unrelaxed_model_4_multimer_v2_pred_81.pdb	0.8782307186667042	0.8466472	0.8529639061082188	0.554	64.0188	Unmasked
384	../AF_models/T1110/unrelaxed_model_4_multimer_v2_pred_82.pdb	0.8806889216173885	0.8496103	0.8558260472629309	0.573	69.0395	Unmasked
385	../AF_models/T1110/unrelaxed_model_4_multimer_v2_pred_83.pdb	0.876419399037656	0.8415188	0.8484989352732295	0.557	64.1551	Unmasked
386	../AF_models/T1110/unrelaxed_model_4_multimer_v2_pred_84.pdb	0.8778622123911838	0.83644044	0.8447247976723287	0.57	69.442	Unmasked
387	../AF_models/T1110/unrelaxed_model_4_multimer_v2_pred_85.pdb	0.8776322677373303	0.8434248	0.8502662911939505	0.562	65.1334	Unmasked
388	../AF_models/T1110/unrelaxed_model_4_multimer_v2_pred_86.pdb	0.8750091361030045	0.8376447	0.8451175842091263	0.577	67.8829	Unmasked
389	../AF_models/T1110/unrelaxed_model_4_multimer_v2_pred_87.pdb	0.8783282314708218	0.8446411	0.8513785178456781	0.566	70.2341	Unmasked
390	../AF_models/T1110/unrelaxed_model_4_multimer_v2_pred_88.pdb	0.8818153650952827	0.847649	0.8544822556057264	0.56	64.2495	Unmasked
391	../AF_models/T1110/unrelaxed_model_4_multimer_v2_pred_89.pdb	0.8813194429706184	0.84591603	0.8529967148270339	0.581	68.8522	Unmasked
392	../AF_models/T1110/unrelaxed_model_4_multimer_v2_pred_8.pdb	0.8785964489841824	0.84365904	0.8506465244464947	0.561	62.688	Unmasked
393	../AF_models/T1110/unrelaxed_model_4_multimer_v2_pred_90.pdb	0.8856338385058573	0.8528049	0.8593706870737301	0.562	70.9746	Unmasked
394	../AF_models/T1110/unrelaxed_model_4_multimer_v2_pred_91.pdb	0.8845543994416196	0.85057515	0.8573709991357605	0.579	69.6149	Unmasked
395	../AF_models/T1110/unrelaxed_model_4_multimer_v2_pred_92.pdb	0.8782942324814479	0.8408273	0.8483206754910406	0.582	69.5163	Unmasked
396	../AF_models/T1110/unrelaxed_model_4_multimer_v2_pred_93.pdb	0.8755588952678066	0.83752835	0.8451344574288056	0.566	63.1051	Unmasked
397	../AF_models/T1110/unrelaxed_model_4_multimer_v2_pred_94.pdb	0.8784331066656617	0.84026915	0.847901940012942	0.561	69.3434	Unmasked
398	../AF_models/T1110/unrelaxed_model_4_multimer_v2_pred_95.pdb	0.8799833799898442	0.8464036	0.8531195550262892	0.569	65.0576	Unmasked
399	../AF_models/T1110/unrelaxed_model_4_multimer_v2_pred_96.pdb	0.8841514399380168	0.8493573	0.8563161335533993	0.582	69.9107	Unmasked
400	../AF_models/T1110/unrelaxed_model_4_multimer_v2_pred_97.pdb	0.8780396934445974	0.8419012	0.849128885191605	0.567	68.5715	Unmasked
401	../AF_models/T1110/unrelaxed_model_4_multimer_v2_pred_98.pdb	0.8822258260013234	0.85092556	0.8571856170130089	0.558	68.7859	Unmasked
402	../AF_models/T1110/unrelaxed_model_4_multimer_v2_pred_99.pdb	0.8773698699662229	0.8330307	0.8418985345401196	0.575	67.7454	Unmasked
403	../AF_models/T1110/unrelaxed_model_4_multimer_v2_pred_9.pdb	0.8769550581513743	0.8340517	0.8426323942291518	0.568	67.3632	Unmasked
404	../AF_models/T1110/unrelaxed_model_5_multimer_v2_pred_0.pdb	0.8785774473721091	0.8390332	0.8469420386229815	0.564	67.9724	Unmasked
405	../AF_models/T1110/unrelaxed_model_5_multimer_v2_pred_100.pdb	0.8738296684383813	0.83183193	0.8402314793419732	0.567	68.0537	Unmasked
406	../AF_models/T1110/unrelaxed_model_5_multimer_v2_pred_10.pdb	0.8740014641560422	0.8329202	0.8411364477689527	0.576	69.5546	Unmasked
407	../AF_models/T1110/unrelaxed_model_5_multimer_v2_pred_11.pdb	0.8775785705641624	0.83414054	0.8428281454482818	0.569	69.7493	Unmasked
408	../AF_models/T1110/unrelaxed_model_5_multimer_v2_pred_12.pdb	0.8724505512661264	0.82560253	0.8349721353997097	0.57	67.0644	Unmasked
409	../AF_models/T1110/unrelaxed_model_5_multimer_v2_pred_13.pdb	0.8720819855504331	0.82612157	0.8353136520539343	0.568	68.0329	Unmasked
410	../AF_models/T1110/unrelaxed_model_5_multimer_v2_pred_14.pdb	0.8770279388426232	0.8343417	0.8428789516448675	0.567	66.4366	Unmasked
411	../AF_models/T1110/unrelaxed_model_5_multimer_v2_pred_15.pdb	0.8789895477019305	0.8362895	0.8448295295660209	0.56	68.9627	Unmasked
412	../AF_models/T1110/unrelaxed_model_5_multimer_v2_pred_16.pdb	0.8706569955975183	0.8241556	0.8334559020644501	0.561	67.489	Unmasked
413	../AF_models/T1110/unrelaxed_model_5_multimer_v2_pred_17.pdb	0.8802349492219794	0.84022486	0.8482268795233511	0.579	67.9478	Unmasked
414	../AF_models/T1110/unrelaxed_model_5_multimer_v2_pred_18.pdb	0.8750149664372531	0.8258436	0.8356778513807124	0.573	67.6171	Unmasked
415	../AF_models/T1110/unrelaxed_model_5_multimer_v2_pred_19.pdb	0.875208010980515	0.8296207	0.838738177360898	0.572	67.8254	Unmasked
416	../AF_models/T1110/unrelaxed_model_5_multimer_v2_pred_1.pdb	0.8743942345548281	0.8316604	0.8402071588311317	0.56	69.379	Unmasked
417	../AF_models/T1110/unrelaxed_model_5_multimer_v2_pred_20.pdb	0.8791348664903358	0.8381411	0.8463398402719442	0.555	68.2807	Unmasked
418	../AF_models/T1110/unrelaxed_model_5_multimer_v2_pred_21.pdb	0.8766647342884145	0.83406264	0.842583055576555	0.575	68.1278	Unmasked
419	../AF_models/T1110/unrelaxed_model_5_multimer_v2_pred_22.pdb	0.8784319556249718	0.8347383	0.8434770424464055	0.582	69.0671	Unmasked
420	../AF_models/T1110/unrelaxed_model_5_multimer_v2_pred_23.pdb	0.8798189498865565	0.83326346	0.8425745554344647	0.565	68.1537	Unmasked
421	../AF_models/T1110/unrelaxed_model_5_multimer_v2_pred_24.pdb	0.8776076007564022	0.82860017	0.8384016547338	0.566	68.94	Unmasked
422	../AF_models/T1110/unrelaxed_model_5_multimer_v2_pred_25.pdb	0.8692359240250037	0.8226836	0.8319940430203328	0.565	67.83	Unmasked
423	../AF_models/T1110/unrelaxed_model_5_multimer_v2_pred_26.pdb	0.8783478995562438	0.8330858	0.8421382002115417	0.575	69.9283	Unmasked
424	../AF_models/T1110/unrelaxed_model_5_multimer_v2_pred_27.pdb	0.8738403279001604	0.8250948	0.8348439208351591	0.572	68.1239	Unmasked
425	../AF_models/T1110/unrelaxed_model_5_multimer_v2_pred_28.pdb	0.8767978537625952	0.8285075	0.8381655571569381	0.582	68.1946	Unmasked
426	../AF_models/T1110/unrelaxed_model_5_multimer_v2_pred_29.pdb	0.8779326890942153	0.83929634	0.8470236105727493	0.602	68.7815	Unmasked
427	../AF_models/T1110/unrelaxed_model_5_multimer_v2_pred_2.pdb	0.8735526022997178	0.8318272	0.8401722991006906	0.554	68.29	Unmasked
428	../AF_models/T1110/unrelaxed_model_5_multimer_v2_pred_30.pdb	0.8742166707720096	0.829821	0.8387001266043531	0.559	69.2551	Unmasked
429	../AF_models/T1110/unrelaxed_model_5_multimer_v2_pred_31.pdb	0.8772143341456591	0.8309388	0.8401939196855771	0.563	68.8529	Unmasked
430	../AF_models/T1110/unrelaxed_model_5_multimer_v2_pred_32.pdb	0.8697695234890379	0.82729185	0.8357873817180713	0.572	68.0702	Unmasked
431	../AF_models/T1110/unrelaxed_model_5_multimer_v2_pred_33.pdb	0.8779758084494942	0.834979	0.8435783598557924	0.567	69.4666	Unmasked
432	../AF_models/T1110/unrelaxed_model_5_multimer_v2_pred_34.pdb	0.8703327914281636	0.8251241	0.8341658262452274	0.562	67.7763	Unmasked
433	../AF_models/T1110/unrelaxed_model_5_multimer_v2_pred_35.pdb	0.8774577839225579	0.83444095	0.8430443140476952	0.581	68.4559	Unmasked
434	../AF_models/T1110/unrelaxed_model_5_multimer_v2_pred_36.pdb	0.8778895719099669	0.8381118	0.8460673686514026	0.574	67.211	Unmasked
435	../AF_models/T1110/unrelaxed_model_5_multimer_v2_pred_37.pdb	0.8752676304935558	0.8307323	0.8396393548798391	0.571	69.7134	Unmasked
436	../AF_models/T1110/unrelaxed_model_5_multimer_v2_pred_38.pdb	0.8791508506008203	0.83626765	0.8448442902220928	0.57	69.2054	Unmasked
437	../AF_models/T1110/unrelaxed_model_5_multimer_v2_pred_39.pdb	0.8756048281465273	0.8303291	0.8393842617566248	0.543	69.5612	Unmasked
438	../AF_models/T1110/unrelaxed_model_5_multimer_v2_pred_3.pdb	0.8791500259383234	0.8423746	0.849729703445111	0.58	67.6488	Unmasked
439	../AF_models/T1110/unrelaxed_model_5_multimer_v2_pred_40.pdb	0.8804516114478455	0.84231645	0.8499434812403748	0.267	73.1198	Unmasked
440	../AF_models/T1110/unrelaxed_model_5_multimer_v2_pred_41.pdb	0.8750299019401955	0.83434355	0.8424808224595723	0.581	68.3288	Unmasked
441	../AF_models/T1110/unrelaxed_model_5_multimer_v2_pred_42.pdb	0.8662128778554842	0.8194201	0.8287786549778351	0.569	55.7546	Unmasked
442	../AF_models/T1110/unrelaxed_model_5_multimer_v2_pred_43.pdb	0.8710962724874949	0.8207209	0.8307959833182998	0.568	67.6063	Unmasked
443	../AF_models/T1110/unrelaxed_model_5_multimer_v2_pred_44.pdb	0.8749185000696473	0.82650876	0.8361907083757459	0.576	67.6959	Unmasked
444	../AF_models/T1110/unrelaxed_model_5_multimer_v2_pred_45.pdb	0.8737248532429189	0.8316428	0.8400592158725828	0.573	68.578	Unmasked
445	../AF_models/T1110/unrelaxed_model_5_multimer_v2_pred_46.pdb	0.8777821535836166	0.8366698	0.8448922728492917	0.571	68.0444	Unmasked
446	../AF_models/T1110/unrelaxed_model_5_multimer_v2_pred_47.pdb	0.8735770905653948	0.8266797	0.8360591833718681	0.563	68.922	Unmasked
447	../AF_models/T1110/unrelaxed_model_5_multimer_v2_pred_48.pdb	0.8744065823872488	0.8313053	0.8399255765024742	0.567	69.1368	Unmasked
448	../AF_models/T1110/unrelaxed_model_5_multimer_v2_pred_49.pdb	0.8692692540739494	0.8215403	0.8310860876769726	0.567	68.4268	Unmasked
449	../AF_models/T1110/unrelaxed_model_5_multimer_v2_pred_4.pdb	0.8735752348609631	0.82683545	0.8361834097804203	0.571	67.7354	Unmasked
450	../AF_models/T1110/unrelaxed_model_5_multimer_v2_pred_50.pdb	0.8849284288835227	0.85138834	0.8580963539590777	0.266	71.6629	Unmasked
451	../AF_models/T1110/unrelaxed_model_5_multimer_v2_pred_51.pdb	0.8769785118554163	0.8311829	0.8403420200438128	0.57	68.229	Unmasked
452	../AF_models/T1110/unrelaxed_model_5_multimer_v2_pred_52.pdb	0.8690211422072607	0.8220316	0.8314295221731417	0.576	67.9134	Unmasked
453	../AF_models/T1110/unrelaxed_model_5_multimer_v2_pred_53.pdb	0.8774127586988942	0.834149	0.8428017541628746	0.565	63.1783	Unmasked
454	../AF_models/T1110/unrelaxed_model_5_multimer_v2_pred_54.pdb	0.8794097706777448	0.8439248	0.85102181047405	0.264	70.9732	Unmasked
455	../AF_models/T1110/unrelaxed_model_5_multimer_v2_pred_55.pdb	0.880640691953286	0.8386525	0.8470501316462725	0.58	70.0895	Unmasked
456	../AF_models/T1110/unrelaxed_model_5_multimer_v2_pred_56.pdb	0.8759332260223731	0.82717574	0.8369272343463203	0.569	69.6171	Unmasked
457	../AF_models/T1110/unrelaxed_model_5_multimer_v2_pred_57.pdb	0.8787369950260511	0.833452	0.8425089880555032	0.57	69.6256	Unmasked
458	../AF_models/T1110/unrelaxed_model_5_multimer_v2_pred_58.pdb	0.8757352215963583	0.8299856	0.8391355391923185	0.554	68.5512	Unmasked
459	../AF_models/T1110/unrelaxed_model_5_multimer_v2_pred_59.pdb	0.8796350884717059	0.84205884	0.8495740876253715	0.557	67.9844	Unmasked
460	../AF_models/T1110/unrelaxed_model_5_multimer_v2_pred_5.pdb	0.8737975164693187	0.83268034	0.8409037789591469	0.566	67.809	Unmasked
461	../AF_models/T1110/unrelaxed_model_5_multimer_v2_pred_60.pdb	0.8721354957189622	0.8248502	0.8343072604291928	0.57	67.9612	Unmasked
462	../AF_models/T1110/unrelaxed_model_5_multimer_v2_pred_61.pdb	0.8697438706301802	0.8196044	0.8296322915820907	0.562	68.3515	Unmasked
463	../AF_models/T1110/unrelaxed_model_5_multimer_v2_pred_62.pdb	0.8790660634541507	0.8403473	0.8480910447220802	0.58	68.8807	Unmasked
464	../AF_models/T1110/unrelaxed_model_5_multimer_v2_pred_63.pdb	0.8768384908081008	0.83137107	0.8404645533251944	0.568	70.6934	Unmasked
465	../AF_models/T1110/unrelaxed_model_5_multimer_v2_pred_64.pdb	0.8733798293882478	0.826973	0.8362543827019904	0.577	67.8149	Unmasked
466	../AF_models/T1110/unrelaxed_model_5_multimer_v2_pred_65.pdb	0.8779408387794012	0.8317794	0.8410117040565395	0.564	69.9324	Unmasked
467	../AF_models/T1110/unrelaxed_model_5_multimer_v2_pred_66.pdb	0.8717659738618729	0.83469963	0.8421128993622184	0.558	62.2485	Unmasked
468	../AF_models/T1110/unrelaxed_model_5_multimer_v2_pred_67.pdb	0.87703948905174	0.83077264	0.8400260084670864	0.564	68.7837	Unmasked
469	../AF_models/T1110/unrelaxed_model_5_multimer_v2_pred_68.pdb	0.8773519692966749	0.8356911	0.8440232693781338	0.563	67.7854	Unmasked
470	../AF_models/T1110/unrelaxed_model_5_multimer_v2_pred_69.pdb	0.868364607669964	0.82351464	0.8324846337990075	0.571	68.6546	Unmasked
471	../AF_models/T1110/unrelaxed_model_5_multimer_v2_pred_6.pdb	0.8704729649081081	0.82100356	0.8308974379828424	0.56	68.4041	Unmasked
472	../AF_models/T1110/unrelaxed_model_5_multimer_v2_pred_70.pdb	0.8725877019813786	0.82837045	0.8372139019380238	0.564	69.7293	Unmasked
473	../AF_models/T1110/unrelaxed_model_5_multimer_v2_pred_71.pdb	0.8777981291744527	0.8356709	0.8440963365740264	0.57	68.4727	Unmasked
474	../AF_models/T1110/unrelaxed_model_5_multimer_v2_pred_72.pdb	0.8792725995021785	0.8336595	0.8427821436492151	0.573	69.2949	Unmasked
475	../AF_models/T1110/unrelaxed_model_5_multimer_v2_pred_73.pdb	0.8678975208382458	0.8161295	0.8264831086750954	0.564	68.6122	Unmasked
476	../AF_models/T1110/unrelaxed_model_5_multimer_v2_pred_74.pdb	0.8796494571384239	0.8345252	0.8435500734650383	0.558	68.9593	Unmasked
477	../AF_models/T1110/unrelaxed_model_5_multimer_v2_pred_75.pdb	0.8754096450070317	0.8313402	0.8401540840001858	0.565	68.6746	Unmasked
478	../AF_models/T1110/unrelaxed_model_5_multimer_v2_pred_76.pdb	0.8715271028203656	0.82241935	0.8322408968671738	0.571	68.1156	Unmasked
479	../AF_models/T1110/unrelaxed_model_5_multimer_v2_pred_77.pdb	0.8710252621386838	0.8251383	0.8343156691116967	0.565	67.8973	Unmasked
480	../AF_models/T1110/unrelaxed_model_5_multimer_v2_pred_78.pdb	0.8805780919119568	0.839696	0.8478724104508728	0.561	69.6612	Unmasked
481	../AF_models/T1110/unrelaxed_model_5_multimer_v2_pred_79.pdb	0.8791166586858163	0.8322296	0.8416070231434133	0.563	70.3993	Unmasked
482	../AF_models/T1110/unrelaxed_model_5_multimer_v2_pred_7.pdb	0.8765705469103227	0.8320652	0.8409662891000822	0.566	68.3659	Unmasked
483	../AF_models/T1110/unrelaxed_model_5_multimer_v2_pred_80.pdb	0.8800844579214484	0.8352674	0.8442308312510378	0.569	70.4134	Unmasked
484	../AF_models/T1110/unrelaxed_model_5_multimer_v2_pred_81.pdb	0.8762697197352795	0.8328701	0.8415500445635111	0.552	70.6146	Unmasked
485	../AF_models/T1110/unrelaxed_model_5_multimer_v2_pred_82.pdb	0.8753191418012437	0.82763296	0.8371701992861522	0.576	68.9344	Unmasked
486	../AF_models/T1110/unrelaxed_model_5_multimer_v2_pred_83.pdb	0.8693864169373603	0.82796514	0.836249395661642	0.559	60.1237	Unmasked
487	../AF_models/T1110/unrelaxed_model_5_multimer_v2_pred_84.pdb	0.8787807772362948	0.8360127	0.8445663322966243	0.572	68.7956	Unmasked
488	../AF_models/T1110/unrelaxed_model_5_multimer_v2_pred_85.pdb	0.8776304699928236	0.83339894	0.8422452445417776	0.568	67.8332	Unmasked
489	../AF_models/T1110/unrelaxed_model_5_multimer_v2_pred_86.pdb	0.852410376053113	0.81215596	0.8202068448029078	0.245	48.8783	Unmasked
490	../AF_models/T1110/unrelaxed_model_5_multimer_v2_pred_87.pdb	0.8699634403587762	0.81924415	0.829388005149392	0.573	67.5976	Unmasked
491	../AF_models/T1110/unrelaxed_model_5_multimer_v2_pred_88.pdb	0.8758449283858084	0.83037645	0.8394701426748423	0.566	67.9046	Unmasked
492	../AF_models/T1110/unrelaxed_model_5_multimer_v2_pred_89.pdb	0.8730500563950894	0.8287301	0.8375940963620258	0.559	68.6466	Unmasked
493	../AF_models/T1110/unrelaxed_model_5_multimer_v2_pred_8.pdb	0.8712139164643353	0.82870775	0.8372089869824424	0.575	68.4895	Unmasked
494	../AF_models/T1110/unrelaxed_model_5_multimer_v2_pred_90.pdb	0.8722847147958502	0.82754105	0.8364897855952784	0.56	68.7539	Unmasked
495	../AF_models/T1110/unrelaxed_model_5_multimer_v2_pred_91.pdb	0.8802177719330845	0.843922	0.8511811695904744	0.257	70.4037	Unmasked
496	../AF_models/T1110/unrelaxed_model_5_multimer_v2_pred_92.pdb	0.8690332625749357	0.82305604	0.8322514862704804	0.576	68.2361	Unmasked
497	../AF_models/T1110/unrelaxed_model_5_multimer_v2_pred_93.pdb	0.8739246775842633	0.83057207	0.8392425904698557	0.567	68.2329	Unmasked
498	../AF_models/T1110/unrelaxed_model_5_multimer_v2_pred_94.pdb	0.8761756733096727	0.82876086	0.8382438245423056	0.566	67.7849	Unmasked
499	../AF_models/T1110/unrelaxed_model_5_multimer_v2_pred_95.pdb	0.8719153027073591	0.82762414	0.8364823742774338	0.555	68.8802	Unmasked
500	../AF_models/T1110/unrelaxed_model_5_multimer_v2_pred_96.pdb	0.8769887594135741	0.83484554	0.8432741862088868	0.562	68.3629	Unmasked
501	../AF_models/T1110/unrelaxed_model_5_multimer_v2_pred_97.pdb	0.8773349268748017	0.8323763	0.8413680264058443	0.567	68.1851	Unmasked
502	../AF_models/T1110/unrelaxed_model_5_multimer_v2_pred_98.pdb	0.8729698519640332	0.82841116	0.83732289991246	0.562	68.8373	Unmasked
503	../AF_models/T1110/unrelaxed_model_5_multimer_v2_pred_99.pdb	0.8695301354792098	0.8349531	0.8418685305290696	0.569	57.4915	Unmasked
504	../AF_models/T1110/unrelaxed_model_5_multimer_v2_pred_9.pdb	0.8736406390508314	0.83053136	0.8391532147852641	0.561	69.5546	Unmasked
